# Supplementary material for: Not just avoidance: dogs show subtle individual differences in reacting to human fear chemosignals
Source: Front Vet Sci. 2025 Sep 15;12:1679991. doi: 10.3389/fvets.2025.1679991 (PMC12477697; doi:10.3389/fvets.2025.1679991)
Supplement: Supplementary file 1 [file Table_1.XLSX]

## Sheet: Metadata
Title
Not just avoidance: Dogs show subtle individual differences in reacting to human fear chemosignals
Authors
Svenja Capitain, Friederike Range, Sarah Marshall-Pescini
Affiliation
Domestication Lab, Konrad Lorenz Institute of Ethology, University of Veterinary Medicine Vienna, 1210 Vienna, Austria
Corresponding author
svenja.capitain@vetmeduni.ac.at
Data description
Raw data of how much of a behaviour the respective animal showed in each trial and toward which target and behaviour
Column description
RowNumber	A consecutive number for analysis and cleaning purposes
AnimalID	Unique ID for each dog participant
Age	The age of the dog in years
Breed	The dogs' breed, as reported by the owner
Sex	The animals' sex (m = male, f=female)
Setting	Where they were tested (CDL = Clever Dog Lab, Messerli Institute, Vetmeduni Vienna; MRH = Martin Rütter Hundeschule Floridsdorf, Vienna; H = at home)
Command	Which command they were trained for (nose_touch, paw, or run around the target)
Group	whether the dog belonged to the Control group (human neutral smell in both targets) or the Experimental group (one target with human fear smell, one with human neutral smell)
GuideOrder	Which side was approached in the first five trials in the Guided Phase
TrialType	Whether the behaviour was coded in the Guidede Phase or the Test Phase
Trial	Trial number (out of 10)
Side.Smell2	On which side Smell was in that trial
TotalTrials	How many trials the animal participated in in total
TotalChoices	How many choices the animal made in total
Side.Behaviour	On which side (left or right) the behaviour was executed
Smell	Which smell the behaviour was directed at (Smell 1 = neutral; Smell 2 = neutral in Control group/ fear in Experimental group)
Measure	Whether the behaviour was measured as duration or frequency
P to AB	Raw behaviour outputs for each behavioural variable. The ethogram can be found in the main manuscript
AG to AP	Duration behaviours as proprtion of trial duration or time in proximity (see manuscript)

## Sheet: Capitain2025_FVets_ScentPref
RowNumber	AnimalID	Breed	Age	Sex	Setting	Command	Group	GuideOrder	TrialType	Trial	Side.Smell2	TotalTrials	TotalChoices	Side.Behaviour	Smell	Measure	Sniffing.target..G.	Looking.at.target..G.T.	Proximity.to.target..G.T.	Looking.at.experimenter..G.T.	Trial.duration	Command.accomplished	Not.accomplished	Number.of.commands	Redirection	Sniffing.environment..T.	Engaging.with.target	Tail.wagging.high	Tail.wagging.low	Proximity.to.experimenter	Abort	LatencySmell	LatencySmell.Binary	Proximity.target.GT.Prop	Proximity.experimenter.Prop	Looking.at.target.GT.Prop	Looking.at.experimenter.GT.Prop	Tail.wagging.high.Prop	Tail.wagging.low.Prop	Engaging.with.target.PropP	Engaging.with.target.PropT	Sniffing.target.PropP	Sniffing.environment.Prop
1	C1	Rhodesian Ridgeback	1	M	CDL	nose_touch	Control	first 5xL	Test	1	L	10	7	NA	none	Total.duration	NA	NA	NA	NA	9.32	NA	NA	NA	NA	NA	NA	2.72	0	0.48	NA	NA	NA	NA	0.0515021	NA	NA	0.291845	0	NA	NA	NA	NA
2	C1	Rhodesian Ridgeback	1	M	CDL	nose_touch	Control	first 5xL	Test	1	L	10	7	Right	Smell1	Number.of.occurrences	NA	NA	NA	NA	9.32	0	NA	NA	0	NA	NA	NA	NA	NA	NA	NA	NA	NA	NA	NA	NA	NA	NA	NA	NA	NA	NA
3	C1	Rhodesian Ridgeback	1	M	CDL	nose_touch	Control	first 5xL	Test	1	L	10	7	Left	Smell2	Number.of.occurrences	NA	NA	NA	NA	9.32	1	NA	NA	0	NA	NA	NA	NA	NA	NA	8.04	1	NA	NA	NA	NA	NA	NA	NA	NA	NA	NA
4	C1	Rhodesian Ridgeback	1	M	CDL	nose_touch	Control	first 5xL	Test	1	L	10	7	NA	none	Number.of.occurrences	NA	NA	NA	NA	9.32	NA	0	2	NA	NA	NA	NA	NA	NA	NA	NA	NA	NA	NA	NA	NA	NA	NA	NA	NA	NA	NA
5	C1	Rhodesian Ridgeback	1	M	CDL	nose_touch	Control	first 5xL	Test	1	L	10	7	None	none	Number.of.occurrences	NA	NA	NA	NA	9.32	NA	NA	NA	NA	NA	NA	NA	NA	NA	NA	NA	NA	NA	NA	NA	NA	NA	NA	NA	NA	NA	NA
6	C1	Rhodesian Ridgeback	1	M	CDL	nose_touch	Control	first 5xL	Test	1	L	10	7	None	none	Total.duration	NA	NA	NA	2.52	9.32	NA	NA	NA	NA	1.44	NA	NA	NA	NA	NA	NA	NA	NA	NA	NA	0.270386	NA	NA	NA	NA	NA	0.154506
7	C1	Rhodesian Ridgeback	1	M	CDL	nose_touch	Control	first 5xL	Test	1	L	10	7	Left	Smell2	Total.duration	NA	0.879	0.52	1.04	9.32	NA	NA	NA	NA	0	0	NA	NA	NA	NA	NA	NA	0.055794	NA	0.0943133	0.111588	NA	NA	0	0	NA	0
8	C1	Rhodesian Ridgeback	1	M	CDL	nose_touch	Control	first 5xL	Test	1	L	10	7	Right	Smell1	Total.duration	NA	0	0	0	9.32	NA	NA	NA	NA	0	0	NA	NA	NA	NA	NA	NA	0	NA	0	0	NA	NA	NA	0	NA	0
9	C1	Rhodesian Ridgeback	1	M	CDL	nose_touch	Control	first 5xL	Test	2	R	10	7	NA	none	Total.duration	NA	NA	NA	NA	4.16	NA	NA	NA	NA	NA	NA	3.2	0	0	NA	NA	NA	NA	0	NA	NA	0.769231	0	NA	NA	NA	NA
10	C1	Rhodesian Ridgeback	1	M	CDL	nose_touch	Control	first 5xL	Test	2	R	10	7	Right	Smell2	Number.of.occurrences	NA	NA	NA	NA	4.16	0	NA	NA	0	NA	NA	NA	NA	NA	NA	NA	NA	NA	NA	NA	NA	NA	NA	NA	NA	NA	NA
11	C1	Rhodesian Ridgeback	1	M	CDL	nose_touch	Control	first 5xL	Test	2	R	10	7	Left	Smell1	Number.of.occurrences	NA	NA	NA	NA	4.16	1	NA	NA	0	NA	NA	NA	NA	NA	NA	2.28	1	NA	NA	NA	NA	NA	NA	NA	NA	NA	NA
12	C1	Rhodesian Ridgeback	1	M	CDL	nose_touch	Control	first 5xL	Test	2	R	10	7	NA	none	Number.of.occurrences	NA	NA	NA	NA	4.16	NA	0	1	NA	NA	NA	NA	NA	NA	NA	NA	NA	NA	NA	NA	NA	NA	NA	NA	NA	NA	NA
13	C1	Rhodesian Ridgeback	1	M	CDL	nose_touch	Control	first 5xL	Test	2	R	10	7	None	none	Number.of.occurrences	NA	NA	NA	NA	4.16	NA	NA	NA	NA	NA	NA	NA	NA	NA	NA	NA	NA	NA	NA	NA	NA	NA	NA	NA	NA	NA	NA
14	C1	Rhodesian Ridgeback	1	M	CDL	nose_touch	Control	first 5xL	Test	2	R	10	7	None	none	Total.duration	NA	NA	NA	0	4.16	NA	NA	NA	NA	0	NA	NA	NA	NA	NA	NA	NA	NA	NA	NA	0	NA	NA	NA	NA	NA	0
15	C1	Rhodesian Ridgeback	1	M	CDL	nose_touch	Control	first 5xL	Test	2	R	10	7	Left	Smell1	Total.duration	NA	1.479	1.08	1.2	4.16	NA	NA	NA	NA	0	0.68	NA	NA	NA	NA	NA	NA	0.259615	NA	0.355529	0.288462	NA	NA	0.62963	0.163462	NA	0
16	C1	Rhodesian Ridgeback	1	M	CDL	nose_touch	Control	first 5xL	Test	2	R	10	7	Right	Smell2	Total.duration	NA	0.359	0	0	4.16	NA	NA	NA	NA	0	NA	NA	NA	NA	NA	NA	NA	0	NA	0.0862981	0	NA	NA	NA	NA	NA	0
17	C1	Rhodesian Ridgeback	1	M	CDL	nose_touch	Control	first 5xL	Test	2	R	10	7	NA	none	Number.of.occurrences	NA	NA	NA	NA	4.16	NA	NA	NA	NA	NA	NA	NA	NA	NA	0	NA	NA	NA	NA	NA	NA	NA	NA	NA	NA	NA	NA
18	C1	Rhodesian Ridgeback	1	M	CDL	nose_touch	Control	first 5xL	Test	3	R	10	7	NA	none	Total.duration	NA	NA	NA	NA	18.16	NA	NA	NA	NA	NA	NA	1.16	0	13.4	NA	NA	NA	NA	0.737885	NA	NA	0.0638767	0	NA	NA	NA	NA
19	C1	Rhodesian Ridgeback	1	M	CDL	nose_touch	Control	first 5xL	Test	3	R	10	7	Right	Smell2	Number.of.occurrences	NA	NA	NA	NA	18.16	0	NA	NA	NA	NA	NA	NA	NA	NA	NA	NA	NA	NA	NA	NA	NA	NA	NA	NA	NA	NA	NA
20	C1	Rhodesian Ridgeback	1	M	CDL	nose_touch	Control	first 5xL	Test	3	R	10	7	Left	Smell1	Number.of.occurrences	NA	NA	NA	NA	18.16	1	NA	NA	NA	NA	NA	NA	NA	NA	NA	16.24	1	NA	NA	NA	NA	NA	NA	NA	NA	NA	NA
21	C1	Rhodesian Ridgeback	1	M	CDL	nose_touch	Control	first 5xL	Test	3	R	10	7	NA	none	Number.of.occurrences	NA	NA	NA	NA	18.16	NA	0	5	NA	NA	NA	NA	NA	NA	NA	NA	NA	NA	NA	NA	NA	NA	NA	NA	NA	NA	NA
22	C1	Rhodesian Ridgeback	1	M	CDL	nose_touch	Control	first 5xL	Test	3	R	10	7	None	none	Number.of.occurrences	NA	NA	NA	NA	18.16	NA	NA	NA	NA	NA	NA	NA	NA	NA	NA	NA	NA	NA	NA	NA	NA	NA	NA	NA	NA	NA	NA
23	C1	Rhodesian Ridgeback	1	M	CDL	nose_touch	Control	first 5xL	Test	3	R	10	7	None	none	Total.duration	NA	NA	NA	6.8	18.16	NA	NA	NA	NA	0	NA	NA	NA	NA	NA	NA	NA	NA	NA	NA	0.374449	NA	NA	NA	NA	NA	0
24	C1	Rhodesian Ridgeback	1	M	CDL	nose_touch	Control	first 5xL	Test	3	R	10	7	Left	Smell1	Total.duration	NA	1.359	0.84	1.52	18.16	NA	NA	NA	NA	0	0.6	NA	NA	NA	NA	NA	NA	0.0462555	NA	0.0748348	0.0837004	NA	NA	0.714286	0.0330396	NA	0
25	C1	Rhodesian Ridgeback	1	M	CDL	nose_touch	Control	first 5xL	Test	3	R	10	7	Right	Smell2	Total.duration	NA	0.399	0	0	18.16	NA	NA	NA	NA	0	0	NA	NA	NA	NA	NA	NA	0	NA	0.0219714	0	NA	NA	NA	0	NA	0
26	C1	Rhodesian Ridgeback	1	M	CDL	nose_touch	Control	first 5xL	Test	4	L	10	7	NA	none	Total.duration	NA	NA	NA	NA	15.76	NA	NA	NA	NA	NA	NA	0.92	0	7.92	NA	NA	NA	NA	0.502538	NA	NA	0.0583756	0	NA	NA	NA	NA
27	C1	Rhodesian Ridgeback	1	M	CDL	nose_touch	Control	first 5xL	Test	4	L	10	7	Right	Smell1	Number.of.occurrences	NA	NA	NA	NA	15.76	1	NA	NA	0	NA	NA	NA	NA	NA	NA	13.68	1	NA	NA	NA	NA	NA	NA	NA	NA	NA	NA
28	C1	Rhodesian Ridgeback	1	M	CDL	nose_touch	Control	first 5xL	Test	4	L	10	7	Left	Smell2	Number.of.occurrences	NA	NA	NA	NA	15.76	0	NA	NA	0	NA	NA	NA	NA	NA	NA	NA	NA	NA	NA	NA	NA	NA	NA	NA	NA	NA	NA
29	C1	Rhodesian Ridgeback	1	M	CDL	nose_touch	Control	first 5xL	Test	4	L	10	7	NA	none	Number.of.occurrences	NA	NA	NA	NA	15.76	NA	0	1	NA	NA	NA	NA	NA	NA	NA	NA	NA	NA	NA	NA	NA	NA	NA	NA	NA	NA	NA
30	C1	Rhodesian Ridgeback	1	M	CDL	nose_touch	Control	first 5xL	Test	4	L	10	7	None	none	Number.of.occurrences	NA	NA	NA	NA	15.76	NA	NA	NA	NA	NA	NA	NA	NA	NA	NA	NA	NA	NA	NA	NA	NA	NA	NA	NA	NA	NA	NA
31	C1	Rhodesian Ridgeback	1	M	CDL	nose_touch	Control	first 5xL	Test	4	L	10	7	None	none	Total.duration	NA	NA	NA	11.278	15.76	NA	NA	NA	NA	0	NA	NA	NA	NA	NA	NA	NA	NA	NA	NA	0.715609	NA	NA	NA	NA	NA	0
32	C1	Rhodesian Ridgeback	1	M	CDL	nose_touch	Control	first 5xL	Test	4	L	10	7	Left	Smell2	Total.duration	NA	0.759	0	0	15.76	NA	NA	NA	NA	0	0	NA	NA	NA	NA	NA	NA	0	NA	0.0481599	0	NA	NA	NA	0	NA	0
33	C1	Rhodesian Ridgeback	1	M	CDL	nose_touch	Control	first 5xL	Test	4	L	10	7	Right	Smell1	Total.duration	NA	1.758	1.4	1.56	15.76	NA	NA	NA	NA	0	1	NA	NA	NA	NA	NA	NA	0.0888325	NA	0.111548	0.0989848	NA	NA	0.714286	0.0634518	NA	0
34	C1	Rhodesian Ridgeback	1	M	CDL	nose_touch	Control	first 5xL	Test	5	R	10	7	NA	none	Total.duration	NA	NA	NA	NA	18.92	NA	NA	NA	NA	NA	NA	1.32	0	14.36	NA	NA	NA	NA	0.758985	NA	NA	0.0697674	0	NA	NA	NA	NA
35	C1	Rhodesian Ridgeback	1	M	CDL	nose_touch	Control	first 5xL	Test	5	R	10	7	Right	Smell2	Number.of.occurrences	NA	NA	NA	NA	18.92	1	NA	NA	0	NA	NA	NA	NA	NA	NA	16.64	1	NA	NA	NA	NA	NA	NA	NA	NA	NA	NA
36	C1	Rhodesian Ridgeback	1	M	CDL	nose_touch	Control	first 5xL	Test	5	R	10	7	Left	Smell1	Number.of.occurrences	NA	NA	NA	NA	18.92	0	NA	NA	0	NA	NA	NA	NA	NA	NA	NA	NA	NA	NA	NA	NA	NA	NA	NA	NA	NA	NA
37	C1	Rhodesian Ridgeback	1	M	CDL	nose_touch	Control	first 5xL	Test	5	R	10	7	NA	none	Number.of.occurrences	NA	NA	NA	NA	18.92	NA	0	5	NA	NA	NA	NA	NA	NA	NA	NA	NA	NA	NA	NA	NA	NA	NA	NA	NA	NA	NA
38	C1	Rhodesian Ridgeback	1	M	CDL	nose_touch	Control	first 5xL	Test	5	R	10	7	None	none	Number.of.occurrences	NA	NA	NA	NA	18.92	NA	NA	NA	NA	NA	NA	NA	NA	NA	NA	NA	NA	NA	NA	NA	NA	NA	NA	NA	NA	NA	NA
39	C1	Rhodesian Ridgeback	1	M	CDL	nose_touch	Control	first 5xL	Test	5	R	10	7	None	none	Total.duration	NA	NA	NA	14.359	18.92	NA	NA	NA	NA	0	NA	NA	NA	NA	NA	NA	NA	NA	NA	NA	0.758932	NA	NA	NA	NA	NA	0
40	C1	Rhodesian Ridgeback	1	M	CDL	nose_touch	Control	first 5xL	Test	5	R	10	7	Left	Smell1	Total.duration	NA	0	0	0	18.92	NA	NA	NA	NA	0	0	NA	NA	NA	NA	NA	NA	0	NA	0	0	NA	NA	NA	0	NA	0
41	C1	Rhodesian Ridgeback	1	M	CDL	nose_touch	Control	first 5xL	Test	5	R	10	7	Right	Smell2	Total.duration	NA	1.839	1.08	1.32	18.92	NA	NA	NA	NA	0	0.64	NA	NA	NA	NA	NA	NA	0.0570825	NA	0.0971987	0.0697674	NA	NA	0.592593	0.0338266	NA	0
42	C1	Rhodesian Ridgeback	1	M	CDL	nose_touch	Control	first 5xL	Test	6	L	10	7	NA	none	Total.duration	NA	NA	NA	NA	8.4	NA	NA	NA	NA	NA	NA	1.36	0	2.08	NA	NA	NA	NA	0.247619	NA	NA	0.161905	0	NA	NA	NA	NA
43	C1	Rhodesian Ridgeback	1	M	CDL	nose_touch	Control	first 5xL	Test	6	L	10	7	Right	Smell1	Number.of.occurrences	NA	NA	NA	NA	8.4	1	NA	NA	0	NA	NA	NA	NA	NA	NA	5.76	1	NA	NA	NA	NA	NA	NA	NA	NA	NA	NA
44	C1	Rhodesian Ridgeback	1	M	CDL	nose_touch	Control	first 5xL	Test	6	L	10	7	Left	Smell2	Number.of.occurrences	NA	NA	NA	NA	8.4	0	NA	NA	0	NA	NA	NA	NA	NA	NA	NA	NA	NA	NA	NA	NA	NA	NA	NA	NA	NA	NA
45	C1	Rhodesian Ridgeback	1	M	CDL	nose_touch	Control	first 5xL	Test	6	L	10	7	NA	none	Number.of.occurrences	NA	NA	NA	NA	8.4	NA	0	1	NA	NA	NA	NA	NA	NA	NA	NA	NA	NA	NA	NA	NA	NA	NA	NA	NA	NA	NA
46	C1	Rhodesian Ridgeback	1	M	CDL	nose_touch	Control	first 5xL	Test	6	L	10	7	None	none	Number.of.occurrences	NA	NA	NA	NA	8.4	NA	NA	NA	NA	NA	NA	NA	NA	NA	NA	NA	NA	NA	NA	NA	NA	NA	NA	NA	NA	NA	NA
47	C1	Rhodesian Ridgeback	1	M	CDL	nose_touch	Control	first 5xL	Test	6	L	10	7	None	none	Total.duration	NA	NA	NA	0	8.4	NA	NA	NA	NA	0.519	NA	NA	NA	NA	NA	NA	NA	NA	NA	NA	0	NA	NA	NA	NA	NA	0.0617857
48	C1	Rhodesian Ridgeback	1	M	CDL	nose_touch	Control	first 5xL	Test	6	L	10	7	Left	Smell2	Total.duration	NA	0	0	0	8.4	NA	NA	NA	NA	0	0	NA	NA	NA	NA	NA	NA	0	NA	0	0	NA	NA	NA	0	NA	0
49	C1	Rhodesian Ridgeback	1	M	CDL	nose_touch	Control	first 5xL	Test	6	L	10	7	Right	Smell1	Total.duration	NA	0.679	1.4	1.56	8.4	NA	NA	NA	NA	0.959	0.84	NA	NA	NA	NA	NA	NA	0.166667	NA	0.0808333	0.185714	NA	NA	0.6	0.1	NA	0.114167
50	C1	Rhodesian Ridgeback	1	M	CDL	nose_touch	Control	first 5xL	Test	6	L	10	7	NA	none	Number.of.occurrences	NA	NA	NA	NA	8.4	NA	NA	NA	NA	NA	NA	NA	NA	NA	0	NA	NA	NA	NA	NA	NA	NA	NA	NA	NA	NA	NA
51	C1	Rhodesian Ridgeback	1	M	CDL	nose_touch	Control	first 5xL	Test	7	L	10	7	NA	none	Total.duration	NA	NA	NA	NA	8.56	NA	NA	NA	NA	NA	NA	4.68	0	2.04	NA	NA	NA	NA	0.238318	NA	NA	0.546729	0	NA	NA	NA	NA
52	C1	Rhodesian Ridgeback	1	M	CDL	nose_touch	Control	first 5xL	Test	7	L	10	7	Right	Smell1	Number.of.occurrences	NA	NA	NA	NA	8.56	0	NA	NA	0	NA	NA	NA	NA	NA	NA	NA	NA	NA	NA	NA	NA	NA	NA	NA	NA	NA	NA
53	C1	Rhodesian Ridgeback	1	M	CDL	nose_touch	Control	first 5xL	Test	7	L	10	7	Left	Smell2	Number.of.occurrences	NA	NA	NA	NA	8.56	1	NA	NA	0	NA	NA	NA	NA	NA	NA	3.84	1	NA	NA	NA	NA	NA	NA	NA	NA	NA	NA
54	C1	Rhodesian Ridgeback	1	M	CDL	nose_touch	Control	first 5xL	Test	7	L	10	7	NA	none	Number.of.occurrences	NA	NA	NA	NA	8.56	NA	0	1	NA	NA	NA	NA	NA	NA	NA	NA	NA	NA	NA	NA	NA	NA	NA	NA	NA	NA	NA
55	C1	Rhodesian Ridgeback	1	M	CDL	nose_touch	Control	first 5xL	Test	7	L	10	7	None	none	Number.of.occurrences	NA	NA	NA	NA	8.56	NA	NA	NA	NA	NA	NA	NA	NA	NA	NA	NA	NA	NA	NA	NA	NA	NA	NA	NA	NA	NA	NA
56	C1	Rhodesian Ridgeback	1	M	CDL	nose_touch	Control	first 5xL	Test	7	L	10	7	None	none	Total.duration	NA	NA	NA	1.879	8.56	NA	NA	NA	NA	0	NA	NA	NA	NA	NA	NA	NA	NA	NA	NA	0.219509	NA	NA	NA	NA	NA	0
57	C1	Rhodesian Ridgeback	1	M	CDL	nose_touch	Control	first 5xL	Test	7	L	10	7	Left	Smell2	Total.duration	NA	0	0	0	8.56	NA	NA	NA	NA	0	0	NA	NA	NA	NA	NA	NA	0	NA	0	0	NA	NA	NA	0	NA	0
58	C1	Rhodesian Ridgeback	1	M	CDL	nose_touch	Control	first 5xL	Test	7	L	10	7	Right	Smell1	Total.duration	NA	3.119	2.6	2.96	8.56	NA	NA	NA	NA	0	1.76	NA	NA	NA	NA	NA	NA	0.303738	NA	0.364369	0.345794	NA	NA	0.676923	0.205607	NA	0
59	C1	Rhodesian Ridgeback	1	M	CDL	nose_touch	Control	first 5xL	Test	7	L	10	7	NA	none	Number.of.occurrences	NA	NA	NA	NA	8.56	NA	NA	NA	NA	NA	NA	NA	NA	NA	0	NA	NA	NA	NA	NA	NA	NA	NA	NA	NA	NA	NA
60	C1	Rhodesian Ridgeback	1	M	CDL	nose_touch	Control	first 5xL	Test	8	R	10	7	NA	none	Total.duration	NA	NA	NA	NA	12.96	NA	NA	NA	NA	NA	NA	0	0	0	NA	NA	NA	NA	0	NA	NA	0	0	NA	NA	NA	NA
61	C1	Rhodesian Ridgeback	1	M	CDL	nose_touch	Control	first 5xL	Test	8	R	10	7	Right	Smell2	Number.of.occurrences	NA	NA	NA	NA	12.96	0	NA	NA	0	NA	NA	NA	NA	NA	NA	NA	NA	NA	NA	NA	NA	NA	NA	NA	NA	NA	NA
62	C1	Rhodesian Ridgeback	1	M	CDL	nose_touch	Control	first 5xL	Test	8	R	10	7	Left	Smell1	Number.of.occurrences	NA	NA	NA	NA	12.96	1	NA	NA	0	NA	NA	NA	NA	NA	NA	5.4	1	NA	NA	NA	NA	NA	NA	NA	NA	NA	NA
63	C1	Rhodesian Ridgeback	1	M	CDL	nose_touch	Control	first 5xL	Test	8	R	10	7	NA	none	Number.of.occurrences	NA	NA	NA	NA	12.96	NA	0	1	NA	NA	NA	NA	NA	NA	NA	NA	NA	NA	NA	NA	NA	NA	NA	NA	NA	NA	NA
64	C1	Rhodesian Ridgeback	1	M	CDL	nose_touch	Control	first 5xL	Test	8	R	10	7	None	none	Number.of.occurrences	NA	NA	NA	NA	12.96	NA	NA	NA	NA	NA	NA	NA	NA	NA	NA	NA	NA	NA	NA	NA	NA	NA	NA	NA	NA	NA	NA
65	C1	Rhodesian Ridgeback	1	M	CDL	nose_touch	Control	first 5xL	Test	8	R	10	7	None	none	Total.duration	NA	NA	NA	0	12.96	NA	NA	NA	NA	2.479	NA	NA	NA	NA	NA	NA	NA	NA	NA	NA	0	NA	NA	NA	NA	NA	0.191281
66	C1	Rhodesian Ridgeback	1	M	CDL	nose_touch	Control	first 5xL	Test	8	R	10	7	Left	Smell1	Total.duration	NA	0	1.44	0	12.96	NA	NA	NA	NA	2.439	0.32	NA	NA	NA	NA	NA	NA	0.111111	NA	0	0	NA	NA	0.222222	0.0246914	NA	0.188194
67	C1	Rhodesian Ridgeback	1	M	CDL	nose_touch	Control	first 5xL	Test	8	R	10	7	Right	Smell2	Total.duration	NA	0	1.44	2.64	12.96	NA	NA	NA	NA	2.48	0	NA	NA	NA	NA	NA	NA	0.111111	NA	0	0.203704	NA	NA	0	0	NA	0.191358
68	C1	Rhodesian Ridgeback	1	M	CDL	nose_touch	Control	first 5xL	Test	8	R	10	7	NA	none	Number.of.occurrences	NA	NA	NA	NA	12.96	NA	NA	NA	NA	NA	NA	NA	NA	NA	0	NA	NA	NA	NA	NA	NA	NA	NA	NA	NA	NA	NA
69	C1	Rhodesian Ridgeback	1	M	CDL	nose_touch	Control	first 5xL	Test	9	L	10	7	NA	none	Total.duration	NA	NA	NA	NA	8	NA	NA	NA	NA	NA	NA	0	8.12	5.8	NA	NA	NA	NA	0.725	NA	NA	0	1.015	NA	NA	NA	NA
70	C1	Rhodesian Ridgeback	1	M	CDL	nose_touch	Control	first 5xL	Test	9	L	10	7	Right	Smell1	Number.of.occurrences	NA	NA	NA	NA	8	0	NA	NA	0	NA	NA	NA	NA	NA	NA	NA	NA	NA	NA	NA	NA	NA	NA	NA	NA	NA	NA
71	C1	Rhodesian Ridgeback	1	M	CDL	nose_touch	Control	first 5xL	Test	9	L	10	7	Left	Smell2	Number.of.occurrences	NA	NA	NA	NA	8	0	NA	NA	0	NA	NA	NA	NA	NA	NA	NA	NA	NA	NA	NA	NA	NA	NA	NA	NA	NA	NA
72	C1	Rhodesian Ridgeback	1	M	CDL	nose_touch	Control	first 5xL	Test	9	L	10	7	NA	none	Number.of.occurrences	NA	NA	NA	NA	8	NA	1	2	NA	NA	NA	NA	NA	NA	NA	8	1	NA	NA	NA	NA	NA	NA	NA	NA	NA	NA
73	C1	Rhodesian Ridgeback	1	M	CDL	nose_touch	Control	first 5xL	Test	9	L	10	7	None	none	Number.of.occurrences	NA	NA	NA	NA	8	NA	NA	NA	NA	NA	NA	NA	NA	NA	NA	NA	NA	NA	NA	NA	NA	NA	NA	NA	NA	NA	NA
74	C1	Rhodesian Ridgeback	1	M	CDL	nose_touch	Control	first 5xL	Test	9	L	10	7	None	none	Total.duration	NA	NA	NA	3.84	8	NA	NA	NA	NA	0	NA	NA	NA	NA	NA	NA	NA	NA	NA	NA	0.48	NA	NA	NA	NA	NA	0
75	C1	Rhodesian Ridgeback	1	M	CDL	nose_touch	Control	first 5xL	Test	9	L	10	7	Left	Smell2	Total.duration	NA	0	0	0	8	NA	NA	NA	NA	0	0	NA	NA	NA	NA	NA	NA	0	NA	0	0	NA	NA	NA	0	NA	0
76	C1	Rhodesian Ridgeback	1	M	CDL	nose_touch	Control	first 5xL	Test	9	L	10	7	Right	Smell1	Total.duration	NA	0	0	0	8	NA	NA	NA	NA	0	0	NA	NA	NA	NA	NA	NA	0	NA	0	0	NA	NA	NA	0	NA	0
77	C1	Rhodesian Ridgeback	1	M	CDL	nose_touch	Control	first 5xL	Test	9	L	10	7	NA	none	Number.of.occurrences	NA	NA	NA	NA	8	NA	NA	NA	NA	NA	NA	NA	NA	NA	0	NA	NA	NA	NA	NA	NA	NA	NA	NA	NA	NA	NA
78	C1	Rhodesian Ridgeback	1	M	CDL	nose_touch	Control	first 5xL	Test	10	R	10	7	NA	none	Total.duration	NA	NA	NA	NA	4.6	NA	NA	NA	NA	NA	NA	0.68	0	0	NA	NA	NA	NA	0	NA	NA	0.147826	0	NA	NA	NA	NA
79	C1	Rhodesian Ridgeback	1	M	CDL	nose_touch	Control	first 5xL	Test	10	R	10	7	Right	Smell2	Number.of.occurrences	NA	NA	NA	NA	4.6	0	NA	NA	0	NA	NA	NA	NA	NA	NA	NA	NA	NA	NA	NA	NA	NA	NA	NA	NA	NA	NA
80	C1	Rhodesian Ridgeback	1	M	CDL	nose_touch	Control	first 5xL	Test	10	R	10	7	Left	Smell1	Number.of.occurrences	NA	NA	NA	NA	4.6	1	NA	NA	0	NA	NA	NA	NA	NA	NA	2.16	1	NA	NA	NA	NA	NA	NA	NA	NA	NA	NA
81	C1	Rhodesian Ridgeback	1	M	CDL	nose_touch	Control	first 5xL	Test	10	R	10	7	NA	none	Number.of.occurrences	NA	NA	NA	NA	4.6	NA	0	1	NA	NA	NA	NA	NA	NA	NA	NA	NA	NA	NA	NA	NA	NA	NA	NA	NA	NA	NA
82	C1	Rhodesian Ridgeback	1	M	CDL	nose_touch	Control	first 5xL	Test	10	R	10	7	None	none	Number.of.occurrences	NA	NA	NA	NA	4.6	NA	NA	NA	NA	NA	NA	NA	NA	NA	NA	NA	NA	NA	NA	NA	NA	NA	NA	NA	NA	NA	NA
83	C1	Rhodesian Ridgeback	1	M	CDL	nose_touch	Control	first 5xL	Test	10	R	10	7	None	none	Total.duration	NA	NA	NA	0	4.6	NA	NA	NA	NA	1.438	NA	NA	NA	NA	NA	NA	NA	NA	NA	NA	0	NA	NA	NA	NA	NA	0.312609
84	C1	Rhodesian Ridgeback	1	M	CDL	nose_touch	Control	first 5xL	Test	10	R	10	7	Left	Smell1	Total.duration	NA	0.001	1.76	1.4	4.6	NA	NA	NA	NA	0	0.76	NA	NA	NA	NA	NA	NA	0.382609	NA	0.000217391	0.304348	NA	NA	0.431818	0.165217	NA	0
85	C1	Rhodesian Ridgeback	1	M	CDL	nose_touch	Control	first 5xL	Test	10	R	10	7	Right	Smell2	Total.duration	NA	0	0	0	4.6	NA	NA	NA	NA	0	0	NA	NA	NA	NA	NA	NA	0	NA	0	0	NA	NA	NA	0	NA	0
86	C1	Rhodesian Ridgeback	1	M	CDL	nose_touch	Control	first 5xL	Guided	1	L	10	7	Right	Smell1	Number.of.occurrences	NA	NA	NA	NA	12.32	NA	NA	NA	NA	NA	NA	NA	NA	NA	NA	NA	NA	NA	NA	NA	NA	NA	NA	NA	NA	NA	NA
87	C1	Rhodesian Ridgeback	1	M	CDL	nose_touch	Control	first 5xL	Guided	1	L	10	7	Left	Smell2	Number.of.occurrences	NA	NA	NA	NA	12.32	NA	NA	NA	NA	NA	NA	NA	NA	NA	NA	NA	NA	NA	NA	NA	NA	NA	NA	NA	NA	NA	NA
88	C1	Rhodesian Ridgeback	1	M	CDL	nose_touch	Control	first 5xL	Guided	1	L	10	7	None	none	Number.of.occurrences	NA	NA	NA	NA	12.32	NA	NA	NA	NA	NA	NA	NA	NA	NA	NA	NA	NA	NA	NA	NA	NA	NA	NA	NA	NA	NA	NA
89	C1	Rhodesian Ridgeback	1	M	CDL	nose_touch	Control	first 5xL	Guided	1	L	10	7	Left	Smell2	Total.duration	0.72	2.999	3.36	0.359	12.32	NA	NA	NA	NA	NA	NA	NA	NA	NA	NA	NA	NA	0.272727	NA	0.243425	0.0291396	NA	NA	NA	NA	0.214286	NA
90	C1	Rhodesian Ridgeback	1	M	CDL	nose_touch	Control	first 5xL	Guided	1	L	10	7	Right	Smell1	Total.duration	5.32	6.199	5.88	1.48	12.32	NA	NA	NA	NA	NA	NA	NA	NA	NA	NA	NA	NA	0.477273	NA	0.503166	0.12013	NA	NA	NA	NA	0.904762	NA
91	C1	Rhodesian Ridgeback	1	M	CDL	nose_touch	Control	first 5xL	Guided	1	L	10	7	None	none	Total.duration	0	NA	NA	0	12.32	NA	NA	NA	NA	NA	NA	NA	NA	NA	NA	NA	NA	NA	NA	NA	0	NA	NA	NA	NA	NA	NA
92	C1	Rhodesian Ridgeback	1	M	CDL	nose_touch	Control	first 5xL	Guided	1	L	10	7	NA	none	Total.duration	NA	NA	NA	NA	12.32	NA	NA	NA	NA	NA	NA	NA	NA	NA	NA	NA	NA	NA	NA	NA	NA	NA	NA	NA	NA	NA	NA
93	C1	Rhodesian Ridgeback	1	M	CDL	nose_touch	Control	first 5xL	Guided	2	R	10	7	Right	Smell2	Number.of.occurrences	NA	NA	NA	NA	10.72	NA	NA	NA	NA	NA	NA	NA	NA	NA	NA	NA	NA	NA	NA	NA	NA	NA	NA	NA	NA	NA	NA
94	C1	Rhodesian Ridgeback	1	M	CDL	nose_touch	Control	first 5xL	Guided	2	R	10	7	Left	Smell1	Number.of.occurrences	NA	NA	NA	NA	10.72	NA	NA	NA	NA	NA	NA	NA	NA	NA	NA	NA	NA	NA	NA	NA	NA	NA	NA	NA	NA	NA	NA
95	C1	Rhodesian Ridgeback	1	M	CDL	nose_touch	Control	first 5xL	Guided	2	R	10	7	None	none	Number.of.occurrences	NA	NA	NA	NA	10.72	NA	NA	NA	NA	NA	NA	NA	NA	NA	NA	NA	NA	NA	NA	NA	NA	NA	NA	NA	NA	NA	NA
96	C1	Rhodesian Ridgeback	1	M	CDL	nose_touch	Control	first 5xL	Guided	2	R	10	7	Left	Smell1	Total.duration	1.32	2.199	2.4	1.439	10.72	NA	NA	NA	NA	NA	NA	NA	NA	NA	NA	NA	NA	0.223881	NA	0.205131	0.134235	NA	NA	NA	NA	0.55	NA
97	C1	Rhodesian Ridgeback	1	M	CDL	nose_touch	Control	first 5xL	Guided	2	R	10	7	Right	Smell2	Total.duration	2.52	2.84	2.24	1.68	10.72	NA	NA	NA	NA	NA	NA	NA	NA	NA	NA	NA	NA	0.208955	NA	0.264925	0.156716	NA	NA	NA	NA	1.125	NA
98	C1	Rhodesian Ridgeback	1	M	CDL	nose_touch	Control	first 5xL	Guided	2	R	10	7	None	none	Total.duration	NA	NA	NA	0	10.72	NA	NA	NA	NA	NA	NA	NA	NA	NA	NA	NA	NA	NA	NA	NA	0	NA	NA	NA	NA	NA	NA
99	C1	Rhodesian Ridgeback	1	M	CDL	nose_touch	Control	first 5xL	Guided	2	R	10	7	NA	none	Total.duration	NA	NA	NA	NA	10.72	NA	NA	NA	NA	NA	NA	NA	NA	NA	NA	NA	NA	NA	NA	NA	NA	NA	NA	NA	NA	NA	NA
100	C1	Rhodesian Ridgeback	1	M	CDL	nose_touch	Control	first 5xL	Guided	3	R	10	7	Right	Smell2	Number.of.occurrences	NA	NA	NA	NA	9.24	NA	NA	NA	NA	NA	NA	NA	NA	NA	NA	NA	NA	NA	NA	NA	NA	NA	NA	NA	NA	NA	NA
101	C1	Rhodesian Ridgeback	1	M	CDL	nose_touch	Control	first 5xL	Guided	3	R	10	7	Left	Smell1	Number.of.occurrences	NA	NA	NA	NA	9.24	NA	NA	NA	NA	NA	NA	NA	NA	NA	NA	NA	NA	NA	NA	NA	NA	NA	NA	NA	NA	NA	NA
102	C1	Rhodesian Ridgeback	1	M	CDL	nose_touch	Control	first 5xL	Guided	3	R	10	7	None	none	Number.of.occurrences	NA	NA	NA	NA	9.24	NA	NA	NA	NA	NA	NA	NA	NA	NA	NA	NA	NA	NA	NA	NA	NA	NA	NA	NA	NA	NA	NA
103	C1	Rhodesian Ridgeback	1	M	CDL	nose_touch	Control	first 5xL	Guided	3	R	10	7	Left	Smell1	Total.duration	0.44	1.68	1.6	1.399	9.24	NA	NA	NA	NA	NA	NA	NA	NA	NA	NA	NA	NA	0.17316	NA	0.181818	0.151407	NA	NA	NA	NA	0.275	NA
104	C1	Rhodesian Ridgeback	1	M	CDL	nose_touch	Control	first 5xL	Guided	3	R	10	7	Right	Smell2	Total.duration	1.56	2.319	2.4	2.48	9.24	NA	NA	NA	NA	NA	NA	NA	NA	NA	NA	NA	NA	0.25974	NA	0.250974	0.268398	NA	NA	NA	NA	0.65	NA
105	C1	Rhodesian Ridgeback	1	M	CDL	nose_touch	Control	first 5xL	Guided	3	R	10	7	None	none	Total.duration	NA	NA	NA	0	9.24	NA	NA	NA	NA	NA	NA	NA	NA	NA	NA	NA	NA	NA	NA	NA	0	NA	NA	NA	NA	NA	NA
106	C1	Rhodesian Ridgeback	1	M	CDL	nose_touch	Control	first 5xL	Guided	3	R	10	7	NA	none	Total.duration	NA	NA	NA	NA	9.24	NA	NA	NA	NA	NA	NA	NA	NA	NA	NA	NA	NA	NA	NA	NA	NA	NA	NA	NA	NA	NA	NA
107	C1	Rhodesian Ridgeback	1	M	CDL	nose_touch	Control	first 5xL	Guided	4	L	10	7	Right	Smell1	Number.of.occurrences	NA	NA	NA	NA	9	NA	NA	NA	NA	NA	NA	NA	NA	NA	NA	NA	NA	NA	NA	NA	NA	NA	NA	NA	NA	NA	NA
108	C1	Rhodesian Ridgeback	1	M	CDL	nose_touch	Control	first 5xL	Guided	4	L	10	7	Left	Smell2	Number.of.occurrences	NA	NA	NA	NA	9	NA	NA	NA	NA	NA	NA	NA	NA	NA	NA	NA	NA	NA	NA	NA	NA	NA	NA	NA	NA	NA	NA
109	C1	Rhodesian Ridgeback	1	M	CDL	nose_touch	Control	first 5xL	Guided	4	L	10	7	None	none	Number.of.occurrences	NA	NA	NA	NA	9	NA	NA	NA	NA	NA	NA	NA	NA	NA	NA	NA	NA	NA	NA	NA	NA	NA	NA	NA	NA	NA	NA
110	C1	Rhodesian Ridgeback	1	M	CDL	nose_touch	Control	first 5xL	Guided	4	L	10	7	Left	Smell2	Total.duration	0.4	1.839	1.72	1.239	9	NA	NA	NA	NA	NA	NA	NA	NA	NA	NA	NA	NA	0.191111	NA	0.204333	0.137667	NA	NA	NA	NA	0.232558	NA
111	C1	Rhodesian Ridgeback	1	M	CDL	nose_touch	Control	first 5xL	Guided	4	L	10	7	Right	Smell1	Total.duration	2.6	3.399	3.04	2.16	9	NA	NA	NA	NA	NA	NA	NA	NA	NA	NA	NA	NA	0.337778	NA	0.377667	0.24	NA	NA	NA	NA	0.855263	NA
112	C1	Rhodesian Ridgeback	1	M	CDL	nose_touch	Control	first 5xL	Guided	4	L	10	7	None	none	Total.duration	NA	NA	NA	0	9	NA	NA	NA	NA	NA	NA	NA	NA	NA	NA	NA	NA	NA	NA	NA	0	NA	NA	NA	NA	NA	NA
113	C1	Rhodesian Ridgeback	1	M	CDL	nose_touch	Control	first 5xL	Guided	4	L	10	7	NA	none	Total.duration	NA	NA	NA	NA	9	NA	NA	NA	NA	NA	NA	NA	NA	NA	NA	NA	NA	NA	NA	NA	NA	NA	NA	NA	NA	NA	NA
114	C1	Rhodesian Ridgeback	1	M	CDL	nose_touch	Control	first 5xL	Guided	5	R	10	7	Right	Smell2	Number.of.occurrences	NA	NA	NA	NA	9.36	NA	NA	NA	NA	NA	NA	NA	NA	NA	NA	NA	NA	NA	NA	NA	NA	NA	NA	NA	NA	NA	NA
115	C1	Rhodesian Ridgeback	1	M	CDL	nose_touch	Control	first 5xL	Guided	5	R	10	7	Left	Smell1	Number.of.occurrences	NA	NA	NA	NA	9.36	NA	NA	NA	NA	NA	NA	NA	NA	NA	NA	NA	NA	NA	NA	NA	NA	NA	NA	NA	NA	NA	NA
116	C1	Rhodesian Ridgeback	1	M	CDL	nose_touch	Control	first 5xL	Guided	5	R	10	7	None	none	Number.of.occurrences	NA	NA	NA	NA	9.36	NA	NA	NA	NA	NA	NA	NA	NA	NA	NA	NA	NA	NA	NA	NA	NA	NA	NA	NA	NA	NA	NA
117	C1	Rhodesian Ridgeback	1	M	CDL	nose_touch	Control	first 5xL	Guided	5	R	10	7	Left	Smell1	Total.duration	0.6	1.999	1.76	0.999	9.36	NA	NA	NA	NA	NA	NA	NA	NA	NA	NA	NA	NA	0.188034	NA	0.213568	0.106731	NA	NA	NA	NA	0.340909	NA
118	C1	Rhodesian Ridgeback	1	M	CDL	nose_touch	Control	first 5xL	Guided	5	R	10	7	Right	Smell2	Total.duration	2.6	3.04	3.24	2.32	9.36	NA	NA	NA	NA	NA	NA	NA	NA	NA	NA	NA	NA	0.346154	NA	0.324786	0.247863	NA	NA	NA	NA	0.802469	NA
119	C1	Rhodesian Ridgeback	1	M	CDL	nose_touch	Control	first 5xL	Guided	5	R	10	7	None	none	Total.duration	NA	NA	NA	0.359	9.36	NA	NA	NA	NA	NA	NA	NA	NA	NA	NA	NA	NA	NA	NA	NA	0.0383547	NA	NA	NA	NA	NA	NA
120	C1	Rhodesian Ridgeback	1	M	CDL	nose_touch	Control	first 5xL	Guided	5	R	10	7	NA	none	Total.duration	NA	NA	NA	NA	9.36	NA	NA	NA	NA	NA	NA	NA	NA	NA	NA	NA	NA	NA	NA	NA	NA	NA	NA	NA	NA	NA	NA
121	C1	Rhodesian Ridgeback	1	M	CDL	nose_touch	Control	first 5xL	Guided	6	L	10	7	Right	Smell1	Number.of.occurrences	NA	NA	NA	NA	18.32	NA	NA	NA	0	NA	NA	NA	NA	NA	NA	NA	NA	NA	NA	NA	NA	NA	NA	NA	NA	NA	NA
122	C1	Rhodesian Ridgeback	1	M	CDL	nose_touch	Control	first 5xL	Guided	6	L	10	7	Left	Smell2	Number.of.occurrences	NA	NA	NA	NA	18.32	NA	NA	NA	NA	NA	NA	NA	NA	NA	NA	NA	NA	NA	NA	NA	NA	NA	NA	NA	NA	NA	NA
123	C1	Rhodesian Ridgeback	1	M	CDL	nose_touch	Control	first 5xL	Guided	6	L	10	7	None	none	Number.of.occurrences	NA	NA	NA	NA	18.32	NA	NA	NA	NA	NA	NA	NA	NA	NA	NA	NA	NA	NA	NA	NA	NA	NA	NA	NA	NA	NA	NA
124	C1	Rhodesian Ridgeback	1	M	CDL	nose_touch	Control	first 5xL	Guided	6	L	10	7	Left	Smell2	Total.duration	1.28	2.32	3.28	0	18.32	NA	NA	NA	NA	NA	NA	NA	NA	NA	NA	NA	NA	0.179039	NA	0.126638	0	NA	NA	NA	NA	0.390244	NA
125	C1	Rhodesian Ridgeback	1	M	CDL	nose_touch	Control	first 5xL	Guided	6	L	10	7	Right	Smell1	Total.duration	1.08	3.358	3.72	4.118	18.32	NA	NA	NA	NA	NA	NA	NA	NA	NA	NA	NA	NA	0.203057	NA	0.183297	0.224782	NA	NA	NA	NA	0.290323	NA
126	C1	Rhodesian Ridgeback	1	M	CDL	nose_touch	Control	first 5xL	Guided	6	L	10	7	None	none	Total.duration	NA	NA	NA	0	18.32	NA	NA	NA	NA	NA	NA	NA	NA	NA	NA	NA	NA	NA	NA	NA	0	NA	NA	NA	NA	NA	NA
127	C1	Rhodesian Ridgeback	1	M	CDL	nose_touch	Control	first 5xL	Guided	6	L	10	7	NA	none	Total.duration	NA	NA	NA	NA	18.32	NA	NA	NA	NA	NA	NA	NA	NA	NA	NA	NA	NA	NA	NA	NA	NA	NA	NA	NA	NA	NA	NA
128	C1	Rhodesian Ridgeback	1	M	CDL	nose_touch	Control	first 5xL	Guided	7	L	10	7	Right	Smell1	Number.of.occurrences	NA	NA	NA	NA	25.32	NA	NA	NA	NA	NA	NA	NA	NA	NA	NA	NA	NA	NA	NA	NA	NA	NA	NA	NA	NA	NA	NA
129	C1	Rhodesian Ridgeback	1	M	CDL	nose_touch	Control	first 5xL	Guided	7	L	10	7	Left	Smell2	Number.of.occurrences	NA	NA	NA	NA	25.32	NA	NA	NA	NA	NA	NA	NA	NA	NA	NA	NA	NA	NA	NA	NA	NA	NA	NA	NA	NA	NA	NA
130	C1	Rhodesian Ridgeback	1	M	CDL	nose_touch	Control	first 5xL	Guided	7	L	10	7	None	none	Number.of.occurrences	NA	NA	NA	NA	25.32	NA	NA	NA	NA	NA	NA	NA	NA	NA	NA	NA	NA	NA	NA	NA	NA	NA	NA	NA	NA	NA	NA
131	C1	Rhodesian Ridgeback	1	M	CDL	nose_touch	Control	first 5xL	Guided	7	L	10	7	Left	Smell2	Total.duration	16.04	17.2	17.6	1.16	25.32	NA	NA	NA	NA	NA	NA	NA	NA	NA	NA	NA	NA	0.695103	NA	0.679305	0.0458136	NA	NA	NA	NA	0.911364	NA
132	C1	Rhodesian Ridgeback	1	M	CDL	nose_touch	Control	first 5xL	Guided	7	L	10	7	Right	Smell1	Total.duration	2.52	4.199	3.32	0.879	25.32	NA	NA	NA	NA	NA	NA	NA	NA	NA	NA	NA	NA	0.131122	NA	0.165837	0.0347156	NA	NA	NA	NA	0.759036	NA
133	C1	Rhodesian Ridgeback	1	M	CDL	nose_touch	Control	first 5xL	Guided	7	L	10	7	None	none	Total.duration	NA	NA	NA	0	25.32	NA	NA	NA	NA	NA	NA	NA	NA	NA	NA	NA	NA	NA	NA	NA	0	NA	NA	NA	NA	NA	NA
134	C1	Rhodesian Ridgeback	1	M	CDL	nose_touch	Control	first 5xL	Guided	7	L	10	7	NA	none	Total.duration	NA	NA	NA	NA	25.32	NA	NA	NA	NA	NA	NA	NA	NA	NA	NA	NA	NA	NA	NA	NA	NA	NA	NA	NA	NA	NA	NA
135	C1	Rhodesian Ridgeback	1	M	CDL	nose_touch	Control	first 5xL	Guided	8	R	10	7	Right	Smell2	Number.of.occurrences	NA	NA	NA	NA	14	NA	NA	NA	NA	NA	NA	NA	NA	NA	NA	NA	NA	NA	NA	NA	NA	NA	NA	NA	NA	NA	NA
136	C1	Rhodesian Ridgeback	1	M	CDL	nose_touch	Control	first 5xL	Guided	8	R	10	7	Left	Smell1	Number.of.occurrences	NA	NA	NA	NA	14	NA	NA	NA	NA	NA	NA	NA	NA	NA	NA	NA	NA	NA	NA	NA	NA	NA	NA	NA	NA	NA	NA
137	C1	Rhodesian Ridgeback	1	M	CDL	nose_touch	Control	first 5xL	Guided	8	R	10	7	None	none	Number.of.occurrences	NA	NA	NA	NA	14	NA	NA	NA	NA	NA	NA	NA	NA	NA	NA	NA	NA	NA	NA	NA	NA	NA	NA	NA	NA	NA	NA
138	C1	Rhodesian Ridgeback	1	M	CDL	nose_touch	Control	first 5xL	Guided	8	R	10	7	Left	Smell1	Total.duration	1.64	3.88	6.72	2.4	14	NA	NA	NA	NA	NA	NA	NA	NA	NA	NA	NA	NA	0.48	NA	0.277143	0.171429	NA	NA	NA	NA	0.244048	NA
139	C1	Rhodesian Ridgeback	1	M	CDL	nose_touch	Control	first 5xL	Guided	8	R	10	7	Right	Smell2	Total.duration	0.96	2.319	1.88	1.159	14	NA	NA	NA	NA	NA	NA	NA	NA	NA	NA	NA	NA	0.134286	NA	0.165643	0.0827857	NA	NA	NA	NA	0.510638	NA
140	C1	Rhodesian Ridgeback	1	M	CDL	nose_touch	Control	first 5xL	Guided	8	R	10	7	None	none	Total.duration	NA	NA	NA	0	14	NA	NA	NA	NA	NA	NA	NA	NA	NA	NA	NA	NA	NA	NA	NA	0	NA	NA	NA	NA	NA	NA
141	C1	Rhodesian Ridgeback	1	M	CDL	nose_touch	Control	first 5xL	Guided	8	R	10	7	NA	none	Total.duration	NA	NA	NA	NA	14	NA	NA	NA	NA	NA	NA	NA	NA	NA	NA	NA	NA	NA	NA	NA	NA	NA	NA	NA	NA	NA	NA
142	C1	Rhodesian Ridgeback	1	M	CDL	nose_touch	Control	first 5xL	Guided	9	L	10	7	Left	Smell2	Number.of.occurrences	NA	NA	NA	NA	10.92	NA	NA	NA	NA	NA	NA	NA	NA	NA	NA	NA	NA	NA	NA	NA	NA	NA	NA	NA	NA	NA	NA
143	C1	Rhodesian Ridgeback	1	M	CDL	nose_touch	Control	first 5xL	Guided	9	L	10	7	None	none	Number.of.occurrences	NA	NA	NA	NA	10.92	NA	NA	NA	NA	NA	NA	NA	NA	NA	NA	NA	NA	NA	NA	NA	NA	NA	NA	NA	NA	NA	NA
144	C1	Rhodesian Ridgeback	1	M	CDL	nose_touch	Control	first 5xL	Guided	9	L	10	7	Left	Smell2	Total.duration	0.68	2.599	2.599	2.08	10.92	NA	NA	NA	NA	NA	NA	NA	NA	NA	NA	NA	NA	0.238004	NA	0.238004	0.190476	NA	NA	NA	NA	0.261639	NA
145	C1	Rhodesian Ridgeback	1	M	CDL	nose_touch	Control	first 5xL	Guided	9	L	10	7	Right	Smell1	Total.duration	0.96	3.599	2.88	1.679	10.92	NA	NA	NA	NA	NA	NA	NA	NA	NA	NA	NA	NA	0.263736	NA	0.329579	0.153755	NA	NA	NA	NA	0.333333	NA
146	C1	Rhodesian Ridgeback	1	M	CDL	nose_touch	Control	first 5xL	Guided	9	L	10	7	None	none	Total.duration	NA	NA	NA	0	10.92	NA	NA	NA	NA	NA	NA	NA	NA	NA	NA	NA	NA	NA	NA	NA	0	NA	NA	NA	NA	NA	NA
147	C1	Rhodesian Ridgeback	1	M	CDL	nose_touch	Control	first 5xL	Guided	9	L	10	7	NA	none	Total.duration	NA	NA	NA	NA	10.92	NA	NA	NA	NA	NA	NA	NA	NA	NA	NA	NA	NA	NA	NA	NA	NA	NA	NA	NA	NA	NA	NA
148	C1	Rhodesian Ridgeback	1	M	CDL	nose_touch	Control	first 5xL	Guided	10	R	10	7	Right	Smell2	Number.of.occurrences	NA	NA	NA	NA	12.16	NA	NA	NA	NA	NA	NA	NA	NA	NA	NA	NA	NA	NA	NA	NA	NA	NA	NA	NA	NA	NA	NA
149	C1	Rhodesian Ridgeback	1	M	CDL	nose_touch	Control	first 5xL	Guided	10	R	10	7	Left	Smell1	Number.of.occurrences	NA	NA	NA	NA	12.16	NA	NA	NA	NA	NA	NA	NA	NA	NA	NA	NA	NA	NA	NA	NA	NA	NA	NA	NA	NA	NA	NA
150	C1	Rhodesian Ridgeback	1	M	CDL	nose_touch	Control	first 5xL	Guided	10	R	10	7	None	none	Number.of.occurrences	NA	NA	NA	NA	12.16	NA	NA	NA	NA	NA	NA	NA	NA	NA	NA	NA	NA	NA	NA	NA	NA	NA	NA	NA	NA	NA	NA
151	C1	Rhodesian Ridgeback	1	M	CDL	nose_touch	Control	first 5xL	Guided	10	R	10	7	Left	Smell1	Total.duration	0.76	1.48	1.24	2.28	12.16	NA	NA	NA	NA	NA	NA	NA	NA	NA	NA	NA	NA	0.101974	NA	0.121711	0.1875	NA	NA	NA	NA	0.612903	NA
152	C1	Rhodesian Ridgeback	1	M	CDL	nose_touch	Control	first 5xL	Guided	10	R	10	7	Right	Smell2	Total.duration	0.88	1.92	4.16	0	12.16	NA	NA	NA	NA	NA	NA	NA	NA	NA	NA	NA	NA	0.342105	NA	0.157895	0	NA	NA	NA	NA	0.211538	NA
153	C1	Rhodesian Ridgeback	1	M	CDL	nose_touch	Control	first 5xL	Guided	10	R	10	7	None	none	Total.duration	NA	NA	NA	0.96	12.16	NA	NA	NA	NA	NA	NA	NA	NA	NA	NA	NA	NA	NA	NA	NA	0.0789474	NA	NA	NA	NA	NA	NA
154	C1	Rhodesian Ridgeback	1	M	CDL	nose_touch	Control	first 5xL	Guided	10	R	10	7	NA	none	Total.duration	NA	NA	NA	NA	12.16	NA	NA	NA	NA	NA	NA	NA	NA	NA	NA	NA	NA	NA	NA	NA	NA	NA	NA	NA	NA	NA	NA
155	C10	Mix	4	F	MRH	nose_touch	Control	first 5xL	Test	1	L	10	8	NA	none	Total.duration	NA	NA	NA	NA	4.08	NA	NA	NA	NA	NA	NA	4.08	0	0	NA	NA	NA	NA	0	NA	NA	1	0	NA	NA	NA	NA
156	C10	Mix	4	F	MRH	nose_touch	Control	first 5xL	Test	1	L	10	8	Right	Smell1	Number.of.occurrences	NA	NA	NA	NA	4.08	1	NA	NA	0	NA	NA	NA	NA	NA	NA	1.4	1	NA	NA	NA	NA	NA	NA	NA	NA	NA	NA
157	C10	Mix	4	F	MRH	nose_touch	Control	first 5xL	Test	1	L	10	8	Left	Smell2	Number.of.occurrences	NA	NA	NA	NA	4.08	0	NA	NA	0	NA	NA	NA	NA	NA	NA	NA	NA	NA	NA	NA	NA	NA	NA	NA	NA	NA	NA
158	C10	Mix	4	F	MRH	nose_touch	Control	first 5xL	Test	1	L	10	8	NA	none	Number.of.occurrences	NA	NA	NA	NA	4.08	NA	0	2	NA	NA	NA	NA	NA	NA	NA	NA	NA	NA	NA	NA	NA	NA	NA	NA	NA	NA	NA
159	C10	Mix	4	F	MRH	nose_touch	Control	first 5xL	Test	1	L	10	8	None	none	Number.of.occurrences	NA	NA	NA	NA	4.08	NA	NA	NA	NA	NA	NA	NA	NA	NA	NA	NA	NA	NA	NA	NA	NA	NA	NA	NA	NA	NA	NA
160	C10	Mix	4	F	MRH	nose_touch	Control	first 5xL	Test	1	L	10	8	None	none	Total.duration	NA	NA	NA	0	4.08	NA	NA	NA	NA	0	NA	NA	NA	NA	NA	NA	NA	NA	NA	NA	0	NA	NA	NA	NA	NA	0
161	C10	Mix	4	F	MRH	nose_touch	Control	first 5xL	Test	1	L	10	8	Left	Smell2	Total.duration	NA	0	0	0	4.08	NA	NA	NA	NA	0	0	NA	NA	NA	NA	NA	NA	0	NA	0	0	NA	NA	NA	0	NA	0
162	C10	Mix	4	F	MRH	nose_touch	Control	first 5xL	Test	1	L	10	8	Right	Smell1	Total.duration	NA	2.119	1.56	1.52	4.08	NA	NA	NA	NA	0	0.8	NA	NA	NA	NA	NA	NA	0.382353	NA	0.519363	0.372549	NA	NA	0.512821	0.196078	NA	0
163	C10	Mix	4	F	MRH	nose_touch	Control	first 5xL	Test	2	R	10	8	NA	none	Total.duration	NA	NA	NA	NA	5.52	NA	NA	NA	NA	NA	NA	5.52	0	0	NA	NA	NA	NA	0	NA	NA	1	0	NA	NA	NA	NA
164	C10	Mix	4	F	MRH	nose_touch	Control	first 5xL	Test	2	R	10	8	Right	Smell2	Number.of.occurrences	NA	NA	NA	NA	5.52	1	NA	NA	0	NA	NA	NA	NA	NA	NA	3.32	1	NA	NA	NA	NA	NA	NA	NA	NA	NA	NA
165	C10	Mix	4	F	MRH	nose_touch	Control	first 5xL	Test	2	R	10	8	Left	Smell1	Number.of.occurrences	NA	NA	NA	NA	5.52	0	NA	NA	0	NA	NA	NA	NA	NA	NA	NA	NA	NA	NA	NA	NA	NA	NA	NA	NA	NA	NA
166	C10	Mix	4	F	MRH	nose_touch	Control	first 5xL	Test	2	R	10	8	NA	none	Number.of.occurrences	NA	NA	NA	NA	5.52	NA	0	2	NA	NA	NA	NA	NA	NA	NA	NA	NA	NA	NA	NA	NA	NA	NA	NA	NA	NA	NA
167	C10	Mix	4	F	MRH	nose_touch	Control	first 5xL	Test	2	R	10	8	None	none	Number.of.occurrences	NA	NA	NA	NA	5.52	NA	NA	NA	NA	NA	NA	NA	NA	NA	NA	NA	NA	NA	NA	NA	NA	NA	NA	NA	NA	NA	NA
168	C10	Mix	4	F	MRH	nose_touch	Control	first 5xL	Test	2	R	10	8	None	none	Total.duration	NA	NA	NA	1.479	5.52	NA	NA	NA	NA	0	NA	NA	NA	NA	NA	NA	NA	NA	NA	NA	0.267935	NA	NA	NA	NA	NA	0
169	C10	Mix	4	F	MRH	nose_touch	Control	first 5xL	Test	2	R	10	8	Left	Smell1	Total.duration	NA	0.239	0	0	5.52	NA	NA	NA	NA	0	0	NA	NA	NA	NA	NA	NA	0	NA	0.0432971	0	NA	NA	NA	0	NA	0
170	C10	Mix	4	F	MRH	nose_touch	Control	first 5xL	Test	2	R	10	8	Right	Smell2	Total.duration	NA	1.878	0.84	1.36	5.52	NA	NA	NA	NA	0	NA	NA	NA	NA	NA	NA	NA	0.152174	NA	0.340217	0.246377	NA	NA	NA	NA	NA	0
171	C10	Mix	4	F	MRH	nose_touch	Control	first 5xL	Test	2	R	10	8	NA	none	Number.of.occurrences	NA	NA	NA	NA	5.52	NA	NA	NA	NA	NA	NA	NA	NA	NA	0	NA	NA	NA	NA	NA	NA	NA	NA	NA	NA	NA	NA
172	C10	Mix	4	F	MRH	nose_touch	Control	first 5xL	Test	3	L	10	8	NA	none	Total.duration	NA	NA	NA	NA	4.28	NA	NA	NA	NA	NA	NA	4.28	0	0	NA	NA	NA	NA	0	NA	NA	1	0	NA	NA	NA	NA
173	C10	Mix	4	F	MRH	nose_touch	Control	first 5xL	Test	3	L	10	8	Right	Smell1	Number.of.occurrences	NA	NA	NA	NA	4.28	1	NA	NA	NA	NA	NA	NA	NA	NA	NA	1.8	1	NA	NA	NA	NA	NA	NA	NA	NA	NA	NA
174	C10	Mix	4	F	MRH	nose_touch	Control	first 5xL	Test	3	L	10	8	Left	Smell2	Number.of.occurrences	NA	NA	NA	NA	4.28	0	NA	NA	NA	NA	NA	NA	NA	NA	NA	NA	NA	NA	NA	NA	NA	NA	NA	NA	NA	NA	NA
175	C10	Mix	4	F	MRH	nose_touch	Control	first 5xL	Test	3	L	10	8	NA	none	Number.of.occurrences	NA	NA	NA	NA	4.28	NA	0	1	NA	NA	NA	NA	NA	NA	NA	NA	NA	NA	NA	NA	NA	NA	NA	NA	NA	NA	NA
176	C10	Mix	4	F	MRH	nose_touch	Control	first 5xL	Test	3	L	10	8	None	none	Number.of.occurrences	NA	NA	NA	NA	4.28	NA	NA	NA	NA	NA	NA	NA	NA	NA	NA	NA	NA	NA	NA	NA	NA	NA	NA	NA	NA	NA	NA
177	C10	Mix	4	F	MRH	nose_touch	Control	first 5xL	Test	3	L	10	8	None	none	Total.duration	NA	NA	NA	0	4.28	NA	NA	NA	NA	0	NA	NA	NA	NA	NA	NA	NA	NA	NA	NA	0	NA	NA	NA	NA	NA	0
178	C10	Mix	4	F	MRH	nose_touch	Control	first 5xL	Test	3	L	10	8	Left	Smell2	Total.duration	NA	0	0	0	4.28	NA	NA	NA	NA	0	0	NA	NA	NA	NA	NA	NA	0	NA	0	0	NA	NA	NA	0	NA	0
179	C10	Mix	4	F	MRH	nose_touch	Control	first 5xL	Test	3	L	10	8	Right	Smell1	Total.duration	NA	2.519	1.56	1.52	4.28	NA	NA	NA	NA	0	1.2	NA	NA	NA	NA	NA	NA	0.364486	NA	0.588551	0.35514	NA	NA	0.769231	0.280374	NA	0
180	C10	Mix	4	F	MRH	nose_touch	Control	first 5xL	Test	4	R	10	8	NA	none	Total.duration	NA	NA	NA	NA	4.76	NA	NA	NA	NA	NA	NA	4.76	0	0	NA	NA	NA	NA	0	NA	NA	1	0	NA	NA	NA	NA
181	C10	Mix	4	F	MRH	nose_touch	Control	first 5xL	Test	4	R	10	8	Right	Smell2	Number.of.occurrences	NA	NA	NA	NA	4.76	1	NA	NA	0	NA	NA	NA	NA	NA	NA	1.64	1	NA	NA	NA	NA	NA	NA	NA	NA	NA	NA
182	C10	Mix	4	F	MRH	nose_touch	Control	first 5xL	Test	4	R	10	8	Left	Smell1	Number.of.occurrences	NA	NA	NA	NA	4.76	0	NA	NA	0	NA	NA	NA	NA	NA	NA	NA	NA	NA	NA	NA	NA	NA	NA	NA	NA	NA	NA
183	C10	Mix	4	F	MRH	nose_touch	Control	first 5xL	Test	4	R	10	8	NA	none	Number.of.occurrences	NA	NA	NA	NA	4.76	NA	0	2	NA	NA	NA	NA	NA	NA	NA	NA	NA	NA	NA	NA	NA	NA	NA	NA	NA	NA	NA
184	C10	Mix	4	F	MRH	nose_touch	Control	first 5xL	Test	4	R	10	8	None	none	Number.of.occurrences	NA	NA	NA	NA	4.76	NA	NA	NA	NA	NA	NA	NA	NA	NA	NA	NA	NA	NA	NA	NA	NA	NA	NA	NA	NA	NA	NA
185	C10	Mix	4	F	MRH	nose_touch	Control	first 5xL	Test	4	R	10	8	None	none	Total.duration	NA	NA	NA	0	4.76	NA	NA	NA	NA	0	NA	NA	NA	NA	NA	NA	NA	NA	NA	NA	0	NA	NA	NA	NA	NA	0
186	C10	Mix	4	F	MRH	nose_touch	Control	first 5xL	Test	4	R	10	8	Left	Smell1	Total.duration	NA	0	0	0	4.76	NA	NA	NA	NA	0	0	NA	NA	NA	NA	NA	NA	0	NA	0	0	NA	NA	NA	0	NA	0
187	C10	Mix	4	F	MRH	nose_touch	Control	first 5xL	Test	4	R	10	8	Right	Smell2	Total.duration	NA	2.919	1.8	1.52	4.76	NA	NA	NA	NA	0	1.4	NA	NA	NA	NA	NA	NA	0.378151	NA	0.613235	0.319328	NA	NA	0.777778	0.294118	NA	0
188	C10	Mix	4	F	MRH	nose_touch	Control	first 5xL	Test	5	R	10	8	NA	none	Total.duration	NA	NA	NA	NA	4.36	NA	NA	NA	NA	NA	NA	4.36	0	0	NA	NA	NA	NA	0	NA	NA	1	0	NA	NA	NA	NA
189	C10	Mix	4	F	MRH	nose_touch	Control	first 5xL	Test	5	R	10	8	Right	Smell2	Number.of.occurrences	NA	NA	NA	NA	4.36	1	NA	NA	0	NA	NA	NA	NA	NA	NA	1.88	1	NA	NA	NA	NA	NA	NA	NA	NA	NA	NA
190	C10	Mix	4	F	MRH	nose_touch	Control	first 5xL	Test	5	R	10	8	Left	Smell1	Number.of.occurrences	NA	NA	NA	NA	4.36	0	NA	NA	0	NA	NA	NA	NA	NA	NA	NA	NA	NA	NA	NA	NA	NA	NA	NA	NA	NA	NA
191	C10	Mix	4	F	MRH	nose_touch	Control	first 5xL	Test	5	R	10	8	NA	none	Number.of.occurrences	NA	NA	NA	NA	4.36	NA	0	1	NA	NA	NA	NA	NA	NA	NA	NA	NA	NA	NA	NA	NA	NA	NA	NA	NA	NA	NA
192	C10	Mix	4	F	MRH	nose_touch	Control	first 5xL	Test	5	R	10	8	None	none	Number.of.occurrences	NA	NA	NA	NA	4.36	NA	NA	NA	NA	NA	NA	NA	NA	NA	NA	NA	NA	NA	NA	NA	NA	NA	NA	NA	NA	NA	NA
193	C10	Mix	4	F	MRH	nose_touch	Control	first 5xL	Test	5	R	10	8	None	none	Total.duration	NA	NA	NA	0	4.36	NA	NA	NA	NA	0	NA	NA	NA	NA	NA	NA	NA	NA	NA	NA	0	NA	NA	NA	NA	NA	0
194	C10	Mix	4	F	MRH	nose_touch	Control	first 5xL	Test	5	R	10	8	Left	Smell1	Total.duration	NA	0	0	0	4.36	NA	NA	NA	NA	0	0	NA	NA	NA	NA	NA	NA	0	NA	0	0	NA	NA	NA	0	NA	0
195	C10	Mix	4	F	MRH	nose_touch	Control	first 5xL	Test	5	R	10	8	Right	Smell2	Total.duration	NA	2.439	1.16	1.68	4.36	NA	NA	NA	NA	0	0.68	NA	NA	NA	NA	NA	NA	0.266055	NA	0.559404	0.385321	NA	NA	0.586207	0.155963	NA	0
196	C10	Mix	4	F	MRH	nose_touch	Control	first 5xL	Test	6	L	10	8	NA	none	Total.duration	NA	NA	NA	NA	4.32	NA	NA	NA	NA	NA	NA	4.32	0	0	NA	NA	NA	NA	0	NA	NA	1	0	NA	NA	NA	NA
197	C10	Mix	4	F	MRH	nose_touch	Control	first 5xL	Test	6	L	10	8	Right	Smell1	Number.of.occurrences	NA	NA	NA	NA	4.32	1	NA	NA	0	NA	NA	NA	NA	NA	NA	1.68	1	NA	NA	NA	NA	NA	NA	NA	NA	NA	NA
198	C10	Mix	4	F	MRH	nose_touch	Control	first 5xL	Test	6	L	10	8	Left	Smell2	Number.of.occurrences	NA	NA	NA	NA	4.32	0	NA	NA	0	NA	NA	NA	NA	NA	NA	NA	NA	NA	NA	NA	NA	NA	NA	NA	NA	NA	NA
199	C10	Mix	4	F	MRH	nose_touch	Control	first 5xL	Test	6	L	10	8	NA	none	Number.of.occurrences	NA	NA	NA	NA	4.32	NA	0	1	NA	NA	NA	NA	NA	NA	NA	NA	NA	NA	NA	NA	NA	NA	NA	NA	NA	NA	NA
200	C10	Mix	4	F	MRH	nose_touch	Control	first 5xL	Test	6	L	10	8	None	none	Number.of.occurrences	NA	NA	NA	NA	4.32	NA	NA	NA	NA	NA	NA	NA	NA	NA	NA	NA	NA	NA	NA	NA	NA	NA	NA	NA	NA	NA	NA
201	C10	Mix	4	F	MRH	nose_touch	Control	first 5xL	Test	6	L	10	8	None	none	Total.duration	NA	NA	NA	0	4.32	NA	NA	NA	NA	0	NA	NA	NA	NA	NA	NA	NA	NA	NA	NA	0	NA	NA	NA	NA	NA	0
202	C10	Mix	4	F	MRH	nose_touch	Control	first 5xL	Test	6	L	10	8	Left	Smell2	Total.duration	NA	0	0	0	4.32	NA	NA	NA	NA	0	0	NA	NA	NA	NA	NA	NA	0	NA	0	0	NA	NA	NA	0	NA	0
203	C10	Mix	4	F	MRH	nose_touch	Control	first 5xL	Test	6	L	10	8	Right	Smell1	Total.duration	NA	2.119	1.48	1.6	4.32	NA	NA	NA	NA	0	0.68	NA	NA	NA	NA	NA	NA	0.342593	NA	0.490509	0.37037	NA	NA	0.459459	0.157407	NA	0
204	C10	Mix	4	F	MRH	nose_touch	Control	first 5xL	Test	6	L	10	8	NA	none	Number.of.occurrences	NA	NA	NA	NA	4.32	NA	NA	NA	NA	NA	NA	NA	NA	NA	0	NA	NA	NA	NA	NA	NA	NA	NA	NA	NA	NA	NA
205	C10	Mix	4	F	MRH	nose_touch	Control	first 5xL	Test	7	R	10	8	NA	none	Total.duration	NA	NA	NA	NA	6.68	NA	NA	NA	NA	NA	NA	6.68	0	0	NA	NA	NA	NA	0	NA	NA	1	0	NA	NA	NA	NA
206	C10	Mix	4	F	MRH	nose_touch	Control	first 5xL	Test	7	R	10	8	Right	Smell2	Number.of.occurrences	NA	NA	NA	NA	6.68	1	NA	NA	0	NA	NA	NA	NA	NA	NA	4.32	1	NA	NA	NA	NA	NA	NA	NA	NA	NA	NA
207	C10	Mix	4	F	MRH	nose_touch	Control	first 5xL	Test	7	R	10	8	Left	Smell1	Number.of.occurrences	NA	NA	NA	NA	6.68	0	NA	NA	0	NA	NA	NA	NA	NA	NA	NA	NA	NA	NA	NA	NA	NA	NA	NA	NA	NA	NA
208	C10	Mix	4	F	MRH	nose_touch	Control	first 5xL	Test	7	R	10	8	NA	none	Number.of.occurrences	NA	NA	NA	NA	6.68	NA	0	3	NA	NA	NA	NA	NA	NA	NA	NA	NA	NA	NA	NA	NA	NA	NA	NA	NA	NA	NA
209	C10	Mix	4	F	MRH	nose_touch	Control	first 5xL	Test	7	R	10	8	None	none	Number.of.occurrences	NA	NA	NA	NA	6.68	NA	NA	NA	NA	NA	NA	NA	NA	NA	NA	NA	NA	NA	NA	NA	NA	NA	NA	NA	NA	NA	NA
210	C10	Mix	4	F	MRH	nose_touch	Control	first 5xL	Test	7	R	10	8	None	none	Total.duration	NA	NA	NA	2.759	6.68	NA	NA	NA	NA	0	NA	NA	NA	NA	NA	NA	NA	NA	NA	NA	0.413024	NA	NA	NA	NA	NA	0
211	C10	Mix	4	F	MRH	nose_touch	Control	first 5xL	Test	7	R	10	8	Left	Smell1	Total.duration	NA	0	0	0	6.68	NA	NA	NA	NA	0	0	NA	NA	NA	NA	NA	NA	0	NA	0	0	NA	NA	NA	0	NA	0
212	C10	Mix	4	F	MRH	nose_touch	Control	first 5xL	Test	7	R	10	8	Right	Smell2	Total.duration	NA	1.439	1.24	1.56	6.68	NA	NA	NA	NA	0	0.6	NA	NA	NA	NA	NA	NA	0.185629	NA	0.215419	0.233533	NA	NA	0.483871	0.0898204	NA	0
213	C10	Mix	4	F	MRH	nose_touch	Control	first 5xL	Test	7	R	10	8	NA	none	Number.of.occurrences	NA	NA	NA	NA	6.68	NA	NA	NA	NA	NA	NA	NA	NA	NA	0	NA	NA	NA	NA	NA	NA	NA	NA	NA	NA	NA	NA
214	C10	Mix	4	F	MRH	nose_touch	Control	first 5xL	Test	8	L	10	8	NA	none	Total.duration	NA	NA	NA	NA	4.96	NA	NA	NA	NA	NA	NA	4.96	0	0	NA	NA	NA	NA	0	NA	NA	1	0	NA	NA	NA	NA
215	C10	Mix	4	F	MRH	nose_touch	Control	first 5xL	Test	8	L	10	8	Right	Smell1	Number.of.occurrences	NA	NA	NA	NA	4.96	1	NA	NA	0	NA	NA	NA	NA	NA	NA	2.12	1	NA	NA	NA	NA	NA	NA	NA	NA	NA	NA
216	C10	Mix	4	F	MRH	nose_touch	Control	first 5xL	Test	8	L	10	8	Left	Smell2	Number.of.occurrences	NA	NA	NA	NA	4.96	0	NA	NA	0	NA	NA	NA	NA	NA	NA	NA	NA	NA	NA	NA	NA	NA	NA	NA	NA	NA	NA
217	C10	Mix	4	F	MRH	nose_touch	Control	first 5xL	Test	8	L	10	8	NA	none	Number.of.occurrences	NA	NA	NA	NA	4.96	NA	0	1	NA	NA	NA	NA	NA	NA	NA	NA	NA	NA	NA	NA	NA	NA	NA	NA	NA	NA	NA
218	C10	Mix	4	F	MRH	nose_touch	Control	first 5xL	Test	8	L	10	8	None	none	Number.of.occurrences	NA	NA	NA	NA	4.96	NA	NA	NA	NA	NA	NA	NA	NA	NA	NA	NA	NA	NA	NA	NA	NA	NA	NA	NA	NA	NA	NA
219	C10	Mix	4	F	MRH	nose_touch	Control	first 5xL	Test	8	L	10	8	None	none	Total.duration	NA	NA	NA	0	4.96	NA	NA	NA	NA	0	NA	NA	NA	NA	NA	NA	NA	NA	NA	NA	0	NA	NA	NA	NA	NA	0
220	C10	Mix	4	F	MRH	nose_touch	Control	first 5xL	Test	8	L	10	8	Left	Smell2	Total.duration	NA	0	0	0	4.96	NA	NA	NA	NA	0	0	NA	NA	NA	NA	NA	NA	0	NA	0	0	NA	NA	NA	0	NA	0
221	C10	Mix	4	F	MRH	nose_touch	Control	first 5xL	Test	8	L	10	8	Right	Smell1	Total.duration	NA	2.439	1.32	1.68	4.96	NA	NA	NA	NA	0	0.12	NA	NA	NA	NA	NA	NA	0.266129	NA	0.491734	0.33871	NA	NA	0.0909091	0.0241935	NA	0
222	C10	Mix	4	F	MRH	nose_touch	Control	first 5xL	Test	8	L	10	8	NA	none	Number.of.occurrences	NA	NA	NA	NA	4.96	NA	NA	NA	NA	NA	NA	NA	NA	NA	0	NA	NA	NA	NA	NA	NA	NA	NA	NA	NA	NA	NA
223	C10	Mix	4	F	MRH	nose_touch	Control	first 5xL	Test	9	L	10	8	NA	none	Total.duration	NA	NA	NA	NA	6.2	NA	NA	NA	NA	NA	NA	6.2	0	0.76	NA	NA	NA	NA	0.122581	NA	NA	1	0	NA	NA	NA	NA
224	C10	Mix	4	F	MRH	nose_touch	Control	first 5xL	Test	9	L	10	8	Right	Smell1	Number.of.occurrences	NA	NA	NA	NA	6.2	1	NA	NA	0	NA	NA	NA	NA	NA	NA	3.64	1	NA	NA	NA	NA	NA	NA	NA	NA	NA	NA
225	C10	Mix	4	F	MRH	nose_touch	Control	first 5xL	Test	9	L	10	8	Left	Smell2	Number.of.occurrences	NA	NA	NA	NA	6.2	0	NA	NA	0	NA	NA	NA	NA	NA	NA	NA	NA	NA	NA	NA	NA	NA	NA	NA	NA	NA	NA
226	C10	Mix	4	F	MRH	nose_touch	Control	first 5xL	Test	9	L	10	8	NA	none	Number.of.occurrences	NA	NA	NA	NA	6.2	NA	0	3	NA	NA	NA	NA	NA	NA	NA	NA	NA	NA	NA	NA	NA	NA	NA	NA	NA	NA	NA
227	C10	Mix	4	F	MRH	nose_touch	Control	first 5xL	Test	9	L	10	8	None	none	Number.of.occurrences	NA	NA	NA	NA	6.2	NA	NA	NA	NA	NA	NA	NA	NA	NA	NA	NA	NA	NA	NA	NA	NA	NA	NA	NA	NA	NA	NA
228	C10	Mix	4	F	MRH	nose_touch	Control	first 5xL	Test	9	L	10	8	None	none	Total.duration	NA	NA	NA	1.599	6.2	NA	NA	NA	NA	0	NA	NA	NA	NA	NA	NA	NA	NA	NA	NA	0.257903	NA	NA	NA	NA	NA	0
229	C10	Mix	4	F	MRH	nose_touch	Control	first 5xL	Test	9	L	10	8	Left	Smell2	Total.duration	NA	0	0	0	6.2	NA	NA	NA	NA	0	0	NA	NA	NA	NA	NA	NA	0	NA	0	0	NA	NA	NA	0	NA	0
230	C10	Mix	4	F	MRH	nose_touch	Control	first 5xL	Test	9	L	10	8	Right	Smell1	Total.duration	NA	1.999	1.16	1.64	6.2	NA	NA	NA	NA	0	0.52	NA	NA	NA	NA	NA	NA	0.187097	NA	0.322419	0.264516	NA	NA	0.448276	0.083871	NA	0
231	C10	Mix	4	F	MRH	nose_touch	Control	first 5xL	Test	9	L	10	8	NA	none	Number.of.occurrences	NA	NA	NA	NA	6.2	NA	NA	NA	NA	NA	NA	NA	NA	NA	0	NA	NA	NA	NA	NA	NA	NA	NA	NA	NA	NA	NA
232	C10	Mix	4	F	MRH	nose_touch	Control	first 5xL	Test	10	R	10	8	NA	none	Total.duration	NA	NA	NA	NA	5.96	NA	NA	NA	NA	NA	NA	5.96	0	0	NA	NA	NA	NA	0	NA	NA	1	0	NA	NA	NA	NA
233	C10	Mix	4	F	MRH	nose_touch	Control	first 5xL	Test	10	R	10	8	Right	Smell2	Number.of.occurrences	NA	NA	NA	NA	5.96	1	NA	NA	0	NA	NA	NA	NA	NA	NA	3.2	1	NA	NA	NA	NA	NA	NA	NA	NA	NA	NA
234	C10	Mix	4	F	MRH	nose_touch	Control	first 5xL	Test	10	R	10	8	Left	Smell1	Number.of.occurrences	NA	NA	NA	NA	5.96	0	NA	NA	0	NA	NA	NA	NA	NA	NA	NA	NA	NA	NA	NA	NA	NA	NA	NA	NA	NA	NA
235	C10	Mix	4	F	MRH	nose_touch	Control	first 5xL	Test	10	R	10	8	NA	none	Number.of.occurrences	NA	NA	NA	NA	5.96	NA	0	1	NA	NA	NA	NA	NA	NA	NA	NA	NA	NA	NA	NA	NA	NA	NA	NA	NA	NA	NA
236	C10	Mix	4	F	MRH	nose_touch	Control	first 5xL	Test	10	R	10	8	None	none	Number.of.occurrences	NA	NA	NA	NA	5.96	NA	NA	NA	NA	NA	NA	NA	NA	NA	NA	NA	NA	NA	NA	NA	NA	NA	NA	NA	NA	NA	NA
237	C10	Mix	4	F	MRH	nose_touch	Control	first 5xL	Test	10	R	10	8	None	none	Total.duration	NA	NA	NA	0.959	5.96	NA	NA	NA	NA	0	NA	NA	NA	NA	NA	NA	NA	NA	NA	NA	0.160906	NA	NA	NA	NA	NA	0
238	C10	Mix	4	F	MRH	nose_touch	Control	first 5xL	Test	10	R	10	8	Left	Smell1	Total.duration	NA	0	0	0	5.96	NA	NA	NA	NA	0	0	NA	NA	NA	NA	NA	NA	0	NA	0	0	NA	NA	NA	0	NA	0
239	C10	Mix	4	F	MRH	nose_touch	Control	first 5xL	Test	10	R	10	8	Right	Smell2	Total.duration	NA	2.639	1.4	1.92	5.96	NA	NA	NA	NA	0	0.8	NA	NA	NA	NA	NA	NA	0.234899	NA	0.442785	0.322148	NA	NA	0.571429	0.134228	NA	0
240	C10	Mix	4	F	MRH	nose_touch	Control	first 5xL	Guided	1	L	10	8	Right	Smell1	Number.of.occurrences	NA	NA	NA	NA	13.16	NA	NA	NA	NA	NA	NA	NA	NA	NA	NA	NA	NA	NA	NA	NA	NA	NA	NA	NA	NA	NA	NA
241	C10	Mix	4	F	MRH	nose_touch	Control	first 5xL	Guided	1	L	10	8	Left	Smell2	Number.of.occurrences	NA	NA	NA	NA	13.16	NA	NA	NA	NA	NA	NA	NA	NA	NA	NA	NA	NA	NA	NA	NA	NA	NA	NA	NA	NA	NA	NA
242	C10	Mix	4	F	MRH	nose_touch	Control	first 5xL	Guided	1	L	10	8	None	none	Number.of.occurrences	NA	NA	NA	NA	13.16	NA	NA	NA	NA	NA	NA	NA	NA	NA	NA	NA	NA	NA	NA	NA	NA	NA	NA	NA	NA	NA	NA
243	C10	Mix	4	F	MRH	nose_touch	Control	first 5xL	Guided	1	L	10	8	Left	Smell2	Total.duration	0.8	1.679	2.16	5.479	13.16	NA	NA	NA	NA	NA	NA	NA	NA	NA	NA	NA	NA	0.164134	NA	0.127584	0.416337	NA	NA	NA	NA	0.37037	NA
244	C10	Mix	4	F	MRH	nose_touch	Control	first 5xL	Guided	1	L	10	8	Right	Smell1	Total.duration	1.16	1.719	3.52	3.44	13.16	NA	NA	NA	NA	NA	NA	NA	NA	NA	NA	NA	NA	0.267477	NA	0.130623	0.261398	NA	NA	NA	NA	0.329545	NA
245	C10	Mix	4	F	MRH	nose_touch	Control	first 5xL	Guided	1	L	10	8	None	none	Total.duration	0	NA	NA	0	13.16	NA	NA	NA	NA	NA	NA	NA	NA	NA	NA	NA	NA	NA	NA	NA	0	NA	NA	NA	NA	NA	NA
246	C10	Mix	4	F	MRH	nose_touch	Control	first 5xL	Guided	1	L	10	8	NA	none	Total.duration	NA	NA	NA	NA	13.16	NA	NA	NA	NA	NA	NA	NA	NA	NA	NA	NA	NA	NA	NA	NA	NA	NA	NA	NA	NA	NA	NA
247	C10	Mix	4	F	MRH	nose_touch	Control	first 5xL	Guided	2	R	10	8	Right	Smell2	Number.of.occurrences	NA	NA	NA	NA	8.32	NA	NA	NA	NA	NA	NA	NA	NA	NA	NA	NA	NA	NA	NA	NA	NA	NA	NA	NA	NA	NA	NA
248	C10	Mix	4	F	MRH	nose_touch	Control	first 5xL	Guided	2	R	10	8	Left	Smell1	Number.of.occurrences	NA	NA	NA	NA	8.32	NA	NA	NA	NA	NA	NA	NA	NA	NA	NA	NA	NA	NA	NA	NA	NA	NA	NA	NA	NA	NA	NA
249	C10	Mix	4	F	MRH	nose_touch	Control	first 5xL	Guided	2	R	10	8	None	none	Number.of.occurrences	NA	NA	NA	NA	8.32	NA	NA	NA	NA	NA	NA	NA	NA	NA	NA	NA	NA	NA	NA	NA	NA	NA	NA	NA	NA	NA	NA
250	C10	Mix	4	F	MRH	nose_touch	Control	first 5xL	Guided	2	R	10	8	Left	Smell1	Total.duration	0.48	1.719	1.36	1.919	8.32	NA	NA	NA	NA	NA	NA	NA	NA	NA	NA	NA	NA	0.163462	NA	0.206611	0.230649	NA	NA	NA	NA	0.352941	NA
251	C10	Mix	4	F	MRH	nose_touch	Control	first 5xL	Guided	2	R	10	8	Right	Smell2	Total.duration	1.32	1.559	1.76	2.48	8.32	NA	NA	NA	NA	NA	NA	NA	NA	NA	NA	NA	NA	0.211538	NA	0.18738	0.298077	NA	NA	NA	NA	0.75	NA
252	C10	Mix	4	F	MRH	nose_touch	Control	first 5xL	Guided	2	R	10	8	None	none	Total.duration	NA	NA	NA	0	8.32	NA	NA	NA	NA	NA	NA	NA	NA	NA	NA	NA	NA	NA	NA	NA	0	NA	NA	NA	NA	NA	NA
253	C10	Mix	4	F	MRH	nose_touch	Control	first 5xL	Guided	2	R	10	8	NA	none	Total.duration	NA	NA	NA	NA	8.32	NA	NA	NA	NA	NA	NA	NA	NA	NA	NA	NA	NA	NA	NA	NA	NA	NA	NA	NA	NA	NA	NA
254	C10	Mix	4	F	MRH	nose_touch	Control	first 5xL	Guided	3	L	10	8	Right	Smell1	Number.of.occurrences	NA	NA	NA	NA	7.72	NA	NA	NA	NA	NA	NA	NA	NA	NA	NA	NA	NA	NA	NA	NA	NA	NA	NA	NA	NA	NA	NA
255	C10	Mix	4	F	MRH	nose_touch	Control	first 5xL	Guided	3	L	10	8	Left	Smell2	Number.of.occurrences	NA	NA	NA	NA	7.72	NA	NA	NA	NA	NA	NA	NA	NA	NA	NA	NA	NA	NA	NA	NA	NA	NA	NA	NA	NA	NA	NA
256	C10	Mix	4	F	MRH	nose_touch	Control	first 5xL	Guided	3	L	10	8	None	none	Number.of.occurrences	NA	NA	NA	NA	7.72	NA	NA	NA	NA	NA	NA	NA	NA	NA	NA	NA	NA	NA	NA	NA	NA	NA	NA	NA	NA	NA	NA
257	C10	Mix	4	F	MRH	nose_touch	Control	first 5xL	Guided	3	L	10	8	Left	Smell2	Total.duration	0.8	1.399	1.24	1.359	7.72	NA	NA	NA	NA	NA	NA	NA	NA	NA	NA	NA	NA	0.160622	NA	0.181218	0.176036	NA	NA	NA	NA	0.645161	NA
258	C10	Mix	4	F	MRH	nose_touch	Control	first 5xL	Guided	3	L	10	8	Right	Smell1	Total.duration	0.84	1.559	1.56	2.36	7.72	NA	NA	NA	NA	NA	NA	NA	NA	NA	NA	NA	NA	0.202073	NA	0.201943	0.305699	NA	NA	NA	NA	0.538462	NA
259	C10	Mix	4	F	MRH	nose_touch	Control	first 5xL	Guided	3	L	10	8	None	none	Total.duration	NA	NA	NA	0	7.72	NA	NA	NA	NA	NA	NA	NA	NA	NA	NA	NA	NA	NA	NA	NA	0	NA	NA	NA	NA	NA	NA
260	C10	Mix	4	F	MRH	nose_touch	Control	first 5xL	Guided	3	L	10	8	NA	none	Total.duration	NA	NA	NA	NA	7.72	NA	NA	NA	NA	NA	NA	NA	NA	NA	NA	NA	NA	NA	NA	NA	NA	NA	NA	NA	NA	NA	NA
261	C10	Mix	4	F	MRH	nose_touch	Control	first 5xL	Guided	4	R	10	8	Right	Smell2	Number.of.occurrences	NA	NA	NA	NA	8.28	NA	NA	NA	NA	NA	NA	NA	NA	NA	NA	NA	NA	NA	NA	NA	NA	NA	NA	NA	NA	NA	NA
262	C10	Mix	4	F	MRH	nose_touch	Control	first 5xL	Guided	4	R	10	8	Left	Smell1	Number.of.occurrences	NA	NA	NA	NA	8.28	NA	NA	NA	NA	NA	NA	NA	NA	NA	NA	NA	NA	NA	NA	NA	NA	NA	NA	NA	NA	NA	NA
263	C10	Mix	4	F	MRH	nose_touch	Control	first 5xL	Guided	4	R	10	8	None	none	Number.of.occurrences	NA	NA	NA	NA	8.28	NA	NA	NA	NA	NA	NA	NA	NA	NA	NA	NA	NA	NA	NA	NA	NA	NA	NA	NA	NA	NA	NA
264	C10	Mix	4	F	MRH	nose_touch	Control	first 5xL	Guided	4	R	10	8	Left	Smell1	Total.duration	1.08	2.119	2.12	1.559	8.28	NA	NA	NA	NA	NA	NA	NA	NA	NA	NA	NA	NA	0.256039	NA	0.255918	0.188285	NA	NA	NA	NA	0.509434	NA
265	C10	Mix	4	F	MRH	nose_touch	Control	first 5xL	Guided	4	R	10	8	Right	Smell2	Total.duration	0.8	1.319	1.36	2.36	8.28	NA	NA	NA	NA	NA	NA	NA	NA	NA	NA	NA	NA	0.164251	NA	0.1593	0.285024	NA	NA	NA	NA	0.588235	NA
266	C10	Mix	4	F	MRH	nose_touch	Control	first 5xL	Guided	4	R	10	8	None	none	Total.duration	NA	NA	NA	0	8.28	NA	NA	NA	NA	NA	NA	NA	NA	NA	NA	NA	NA	NA	NA	NA	0	NA	NA	NA	NA	NA	NA
267	C10	Mix	4	F	MRH	nose_touch	Control	first 5xL	Guided	4	R	10	8	NA	none	Total.duration	NA	NA	NA	NA	8.28	NA	NA	NA	NA	NA	NA	NA	NA	NA	NA	NA	NA	NA	NA	NA	NA	NA	NA	NA	NA	NA	NA
268	C10	Mix	4	F	MRH	nose_touch	Control	first 5xL	Guided	5	R	10	8	Right	Smell2	Number.of.occurrences	NA	NA	NA	NA	9.68	NA	NA	NA	NA	NA	NA	NA	NA	NA	NA	NA	NA	NA	NA	NA	NA	NA	NA	NA	NA	NA	NA
269	C10	Mix	4	F	MRH	nose_touch	Control	first 5xL	Guided	5	R	10	8	Left	Smell1	Number.of.occurrences	NA	NA	NA	NA	9.68	NA	NA	NA	NA	NA	NA	NA	NA	NA	NA	NA	NA	NA	NA	NA	NA	NA	NA	NA	NA	NA	NA
270	C10	Mix	4	F	MRH	nose_touch	Control	first 5xL	Guided	5	R	10	8	None	none	Number.of.occurrences	NA	NA	NA	NA	9.68	NA	NA	NA	NA	NA	NA	NA	NA	NA	NA	NA	NA	NA	NA	NA	NA	NA	NA	NA	NA	NA	NA
271	C10	Mix	4	F	MRH	nose_touch	Control	first 5xL	Guided	5	R	10	8	Left	Smell1	Total.duration	1	1.639	2.56	0.839	9.68	NA	NA	NA	NA	NA	NA	NA	NA	NA	NA	NA	NA	0.264463	NA	0.169318	0.0866736	NA	NA	NA	NA	0.390625	NA
272	C10	Mix	4	F	MRH	nose_touch	Control	first 5xL	Guided	5	R	10	8	Right	Smell2	Total.duration	1.16	2.799	1.76	0.76	9.68	NA	NA	NA	NA	NA	NA	NA	NA	NA	NA	NA	NA	0.181818	NA	0.289153	0.0785124	NA	NA	NA	NA	0.659091	NA
273	C10	Mix	4	F	MRH	nose_touch	Control	first 5xL	Guided	5	R	10	8	None	none	Total.duration	NA	NA	NA	0	9.68	NA	NA	NA	NA	NA	NA	NA	NA	NA	NA	NA	NA	NA	NA	NA	0	NA	NA	NA	NA	NA	NA
274	C10	Mix	4	F	MRH	nose_touch	Control	first 5xL	Guided	5	R	10	8	NA	none	Total.duration	NA	NA	NA	NA	9.68	NA	NA	NA	NA	NA	NA	NA	NA	NA	NA	NA	NA	NA	NA	NA	NA	NA	NA	NA	NA	NA	NA
275	C10	Mix	4	F	MRH	nose_touch	Control	first 5xL	Guided	6	L	10	8	Right	Smell1	Number.of.occurrences	NA	NA	NA	NA	9.24	NA	NA	NA	0	NA	NA	NA	NA	NA	NA	NA	NA	NA	NA	NA	NA	NA	NA	NA	NA	NA	NA
276	C10	Mix	4	F	MRH	nose_touch	Control	first 5xL	Guided	6	L	10	8	Left	Smell2	Number.of.occurrences	NA	NA	NA	NA	9.24	NA	NA	NA	NA	NA	NA	NA	NA	NA	NA	NA	NA	NA	NA	NA	NA	NA	NA	NA	NA	NA	NA
277	C10	Mix	4	F	MRH	nose_touch	Control	first 5xL	Guided	6	L	10	8	None	none	Number.of.occurrences	NA	NA	NA	NA	9.24	NA	NA	NA	NA	NA	NA	NA	NA	NA	NA	NA	NA	NA	NA	NA	NA	NA	NA	NA	NA	NA	NA
278	C10	Mix	4	F	MRH	nose_touch	Control	first 5xL	Guided	6	L	10	8	Left	Smell2	Total.duration	0.4	2.159	1.56	1.2	9.24	NA	NA	NA	NA	NA	NA	NA	NA	NA	NA	NA	NA	0.168831	NA	0.233658	0.12987	NA	NA	NA	NA	0.25641	NA
279	C10	Mix	4	F	MRH	nose_touch	Control	first 5xL	Guided	6	L	10	8	Right	Smell1	Total.duration	1.12	2.719	1.76	0.519	9.24	NA	NA	NA	NA	NA	NA	NA	NA	NA	NA	NA	NA	0.190476	NA	0.294264	0.0561688	NA	NA	NA	NA	0.636364	NA
280	C10	Mix	4	F	MRH	nose_touch	Control	first 5xL	Guided	6	L	10	8	None	none	Total.duration	NA	NA	NA	0.799	9.24	NA	NA	NA	NA	NA	NA	NA	NA	NA	NA	NA	NA	NA	NA	NA	0.0864719	NA	NA	NA	NA	NA	NA
281	C10	Mix	4	F	MRH	nose_touch	Control	first 5xL	Guided	6	L	10	8	NA	none	Total.duration	NA	NA	NA	NA	9.24	NA	NA	NA	NA	NA	NA	NA	NA	NA	NA	NA	NA	NA	NA	NA	NA	NA	NA	NA	NA	NA	NA
282	C10	Mix	4	F	MRH	nose_touch	Control	first 5xL	Guided	7	R	10	8	Right	Smell2	Number.of.occurrences	NA	NA	NA	NA	11.04	NA	NA	NA	NA	NA	NA	NA	NA	NA	NA	NA	NA	NA	NA	NA	NA	NA	NA	NA	NA	NA	NA
283	C10	Mix	4	F	MRH	nose_touch	Control	first 5xL	Guided	7	R	10	8	Left	Smell1	Number.of.occurrences	NA	NA	NA	NA	11.04	NA	NA	NA	NA	NA	NA	NA	NA	NA	NA	NA	NA	NA	NA	NA	NA	NA	NA	NA	NA	NA	NA
284	C10	Mix	4	F	MRH	nose_touch	Control	first 5xL	Guided	7	R	10	8	None	none	Number.of.occurrences	NA	NA	NA	NA	11.04	NA	NA	NA	NA	NA	NA	NA	NA	NA	NA	NA	NA	NA	NA	NA	NA	NA	NA	NA	NA	NA	NA
285	C10	Mix	4	F	MRH	nose_touch	Control	first 5xL	Guided	7	R	10	8	Left	Smell1	Total.duration	0.8	1.759	2.64	2.999	11.04	NA	NA	NA	NA	NA	NA	NA	NA	NA	NA	NA	NA	0.23913	NA	0.15933	0.271649	NA	NA	NA	NA	0.30303	NA
286	C10	Mix	4	F	MRH	nose_touch	Control	first 5xL	Guided	7	R	10	8	Right	Smell2	Total.duration	3.519	1.239	1.36	1.919	11.04	NA	NA	NA	NA	NA	NA	NA	NA	NA	NA	NA	NA	0.123188	NA	0.112228	0.173822	NA	NA	NA	NA	2.5875	NA
287	C10	Mix	4	F	MRH	nose_touch	Control	first 5xL	Guided	7	R	10	8	None	none	Total.duration	NA	NA	NA	0	11.04	NA	NA	NA	NA	NA	NA	NA	NA	NA	NA	NA	NA	NA	NA	NA	0	NA	NA	NA	NA	NA	NA
288	C10	Mix	4	F	MRH	nose_touch	Control	first 5xL	Guided	7	R	10	8	NA	none	Total.duration	NA	NA	NA	NA	11.04	NA	NA	NA	NA	NA	NA	NA	NA	NA	NA	NA	NA	NA	NA	NA	NA	NA	NA	NA	NA	NA	NA
289	C10	Mix	4	F	MRH	nose_touch	Control	first 5xL	Guided	8	L	10	8	Right	Smell1	Number.of.occurrences	NA	NA	NA	NA	8.84	NA	NA	NA	NA	NA	NA	NA	NA	NA	NA	NA	NA	NA	NA	NA	NA	NA	NA	NA	NA	NA	NA
290	C10	Mix	4	F	MRH	nose_touch	Control	first 5xL	Guided	8	L	10	8	Left	Smell2	Number.of.occurrences	NA	NA	NA	NA	8.84	NA	NA	NA	NA	NA	NA	NA	NA	NA	NA	NA	NA	NA	NA	NA	NA	NA	NA	NA	NA	NA	NA
291	C10	Mix	4	F	MRH	nose_touch	Control	first 5xL	Guided	8	L	10	8	None	none	Number.of.occurrences	NA	NA	NA	NA	8.84	NA	NA	NA	NA	NA	NA	NA	NA	NA	NA	NA	NA	NA	NA	NA	NA	NA	NA	NA	NA	NA	NA
292	C10	Mix	4	F	MRH	nose_touch	Control	first 5xL	Guided	8	L	10	8	Left	Smell2	Total.duration	0.72	1.319	1.76	3.04	8.84	NA	NA	NA	NA	NA	NA	NA	NA	NA	NA	NA	NA	0.199095	NA	0.149208	0.343891	NA	NA	NA	NA	0.409091	NA
293	C10	Mix	4	F	MRH	nose_touch	Control	first 5xL	Guided	8	L	10	8	Right	Smell1	Total.duration	0.52	1.438	1.52	1.439	8.84	NA	NA	NA	NA	NA	NA	NA	NA	NA	NA	NA	NA	0.171946	NA	0.16267	0.162783	NA	NA	NA	NA	0.342105	NA
294	C10	Mix	4	F	MRH	nose_touch	Control	first 5xL	Guided	8	L	10	8	None	none	Total.duration	NA	NA	NA	0.159	8.84	NA	NA	NA	NA	NA	NA	NA	NA	NA	NA	NA	NA	NA	NA	NA	0.0179864	NA	NA	NA	NA	NA	NA
295	C10	Mix	4	F	MRH	nose_touch	Control	first 5xL	Guided	8	L	10	8	NA	none	Total.duration	NA	NA	NA	NA	8.84	NA	NA	NA	NA	NA	NA	NA	NA	NA	NA	NA	NA	NA	NA	NA	NA	NA	NA	NA	NA	NA	NA
296	C10	Mix	4	F	MRH	nose_touch	Control	first 5xL	Guided	9	L	10	8	Left	Smell2	Number.of.occurrences	NA	NA	NA	NA	9.08	NA	NA	NA	NA	NA	NA	NA	NA	NA	NA	NA	NA	NA	NA	NA	NA	NA	NA	NA	NA	NA	NA
297	C10	Mix	4	F	MRH	nose_touch	Control	first 5xL	Guided	9	L	10	8	None	none	Number.of.occurrences	NA	NA	NA	NA	9.08	NA	NA	NA	NA	NA	NA	NA	NA	NA	NA	NA	NA	NA	NA	NA	NA	NA	NA	NA	NA	NA	NA
298	C10	Mix	4	F	MRH	nose_touch	Control	first 5xL	Guided	9	L	10	8	Left	Smell2	Total.duration	0.44	1.798	1.56	3.119	9.08	NA	NA	NA	NA	NA	NA	NA	NA	NA	NA	NA	NA	0.171806	NA	0.198018	0.343502	NA	NA	NA	NA	0.282051	NA
299	C10	Mix	4	F	MRH	nose_touch	Control	first 5xL	Guided	9	L	10	8	Right	Smell1	Total.duration	0.52	1.399	1.6	0.96	9.08	NA	NA	NA	NA	NA	NA	NA	NA	NA	NA	NA	NA	0.176211	NA	0.154075	0.105727	NA	NA	NA	NA	0.325	NA
300	C10	Mix	4	F	MRH	nose_touch	Control	first 5xL	Guided	9	L	10	8	None	none	Total.duration	NA	NA	NA	0	9.08	NA	NA	NA	NA	NA	NA	NA	NA	NA	NA	NA	NA	NA	NA	NA	0	NA	NA	NA	NA	NA	NA
301	C10	Mix	4	F	MRH	nose_touch	Control	first 5xL	Guided	9	L	10	8	NA	none	Total.duration	NA	NA	NA	NA	9.08	NA	NA	NA	NA	NA	NA	NA	NA	NA	NA	NA	NA	NA	NA	NA	NA	NA	NA	NA	NA	NA	NA
302	C10	Mix	4	F	MRH	nose_touch	Control	first 5xL	Guided	10	R	10	8	Right	Smell2	Number.of.occurrences	NA	NA	NA	NA	12.2	NA	NA	NA	NA	NA	NA	NA	NA	NA	NA	NA	NA	NA	NA	NA	NA	NA	NA	NA	NA	NA	NA
303	C10	Mix	4	F	MRH	nose_touch	Control	first 5xL	Guided	10	R	10	8	Left	Smell1	Number.of.occurrences	NA	NA	NA	NA	12.2	NA	NA	NA	NA	NA	NA	NA	NA	NA	NA	NA	NA	NA	NA	NA	NA	NA	NA	NA	NA	NA	NA
304	C10	Mix	4	F	MRH	nose_touch	Control	first 5xL	Guided	10	R	10	8	None	none	Number.of.occurrences	NA	NA	NA	NA	12.2	NA	NA	NA	NA	NA	NA	NA	NA	NA	NA	NA	NA	NA	NA	NA	NA	NA	NA	NA	NA	NA	NA
305	C10	Mix	4	F	MRH	nose_touch	Control	first 5xL	Guided	10	R	10	8	Left	Smell1	Total.duration	1.48	2.558	2.84	2.479	12.2	NA	NA	NA	NA	NA	NA	NA	NA	NA	NA	NA	NA	0.232787	NA	0.209672	0.203197	NA	NA	NA	NA	0.521127	NA
306	C10	Mix	4	F	MRH	nose_touch	Control	first 5xL	Guided	10	R	10	8	Right	Smell2	Total.duration	0.56	4.319	4.359	1.159	12.2	NA	NA	NA	NA	NA	NA	NA	NA	NA	NA	NA	NA	0.357295	NA	0.354016	0.095	NA	NA	NA	NA	0.12847	NA
307	C10	Mix	4	F	MRH	nose_touch	Control	first 5xL	Guided	10	R	10	8	None	none	Total.duration	NA	NA	NA	0.279	12.2	NA	NA	NA	NA	NA	NA	NA	NA	NA	NA	NA	NA	NA	NA	NA	0.0228689	NA	NA	NA	NA	NA	NA
308	C10	Mix	4	F	MRH	nose_touch	Control	first 5xL	Guided	10	R	10	8	NA	none	Total.duration	NA	NA	NA	NA	12.2	NA	NA	NA	NA	NA	NA	NA	NA	NA	NA	NA	NA	NA	NA	NA	NA	NA	NA	NA	NA	NA	NA
309	C11	Mix (Schäferhund, Malonais)	2	M	CDL	nose_touch	Control	first 5xR	Test	1	L	9	4	NA	none	Total.duration	NA	NA	NA	NA	6.12	NA	NA	NA	NA	NA	NA	6.12	0	0	NA	NA	NA	NA	0	NA	NA	1	0	NA	NA	NA	NA
310	C11	Mix (Schäferhund, Malonais)	2	M	CDL	nose_touch	Control	first 5xR	Test	1	L	9	4	Right	Smell1	Number.of.occurrences	NA	NA	NA	NA	6.12	0	NA	NA	0	NA	NA	NA	NA	NA	NA	NA	NA	NA	NA	NA	NA	NA	NA	NA	NA	NA	NA
311	C11	Mix (Schäferhund, Malonais)	2	M	CDL	nose_touch	Control	first 5xR	Test	1	L	9	4	Left	Smell2	Number.of.occurrences	NA	NA	NA	NA	6.12	1	NA	NA	0	NA	NA	NA	NA	NA	NA	2.84	1	NA	NA	NA	NA	NA	NA	NA	NA	NA	NA
312	C11	Mix (Schäferhund, Malonais)	2	M	CDL	nose_touch	Control	first 5xR	Test	1	L	9	4	NA	none	Number.of.occurrences	NA	NA	NA	NA	6.12	NA	0	1	NA	NA	NA	NA	NA	NA	NA	NA	NA	NA	NA	NA	NA	NA	NA	NA	NA	NA	NA
313	C11	Mix (Schäferhund, Malonais)	2	M	CDL	nose_touch	Control	first 5xR	Test	1	L	9	4	None	none	Number.of.occurrences	NA	NA	NA	NA	6.12	NA	NA	NA	NA	NA	NA	NA	NA	NA	NA	NA	NA	NA	NA	NA	NA	NA	NA	NA	NA	NA	NA
314	C11	Mix (Schäferhund, Malonais)	2	M	CDL	nose_touch	Control	first 5xR	Test	1	L	9	4	None	none	Total.duration	NA	NA	NA	0	6.12	NA	NA	NA	NA	0	NA	NA	NA	NA	NA	NA	NA	NA	NA	NA	0	NA	NA	NA	NA	NA	0
315	C11	Mix (Schäferhund, Malonais)	2	M	CDL	nose_touch	Control	first 5xR	Test	1	L	9	4	Left	Smell2	Total.duration	NA	3.039	1.76	2.12	6.12	NA	NA	NA	NA	0	0.44	NA	NA	NA	NA	NA	NA	0.287582	NA	0.496569	0.346405	NA	NA	0.25	0.0718954	NA	0
316	C11	Mix (Schäferhund, Malonais)	2	M	CDL	nose_touch	Control	first 5xR	Test	1	L	9	4	Right	Smell1	Total.duration	NA	0	0	0	6.12	NA	NA	NA	NA	0	0	NA	NA	NA	NA	NA	NA	0	NA	0	0	NA	NA	NA	0	NA	0
317	C11	Mix (Schäferhund, Malonais)	2	M	CDL	nose_touch	Control	first 5xR	Test	2	R	9	4	NA	none	Total.duration	NA	NA	NA	NA	14.56	NA	NA	NA	NA	NA	NA	14.56	0	10.32	NA	NA	NA	NA	0.708791	NA	NA	1	0	NA	NA	NA	NA
318	C11	Mix (Schäferhund, Malonais)	2	M	CDL	nose_touch	Control	first 5xR	Test	2	R	9	4	Right	Smell2	Number.of.occurrences	NA	NA	NA	NA	14.56	1	NA	NA	0	NA	NA	NA	NA	NA	NA	11.8	1	NA	NA	NA	NA	NA	NA	NA	NA	NA	NA
319	C11	Mix (Schäferhund, Malonais)	2	M	CDL	nose_touch	Control	first 5xR	Test	2	R	9	4	Left	Smell1	Number.of.occurrences	NA	NA	NA	NA	14.56	0	NA	NA	0	NA	NA	NA	NA	NA	NA	NA	NA	NA	NA	NA	NA	NA	NA	NA	NA	NA	NA
320	C11	Mix (Schäferhund, Malonais)	2	M	CDL	nose_touch	Control	first 5xR	Test	2	R	9	4	NA	none	Number.of.occurrences	NA	NA	NA	NA	14.56	NA	0	3	NA	NA	NA	NA	NA	NA	NA	NA	NA	NA	NA	NA	NA	NA	NA	NA	NA	NA	NA
321	C11	Mix (Schäferhund, Malonais)	2	M	CDL	nose_touch	Control	first 5xR	Test	2	R	9	4	None	none	Number.of.occurrences	NA	NA	NA	NA	14.56	NA	NA	NA	NA	NA	NA	NA	NA	NA	NA	NA	NA	NA	NA	NA	NA	NA	NA	NA	NA	NA	NA
322	C11	Mix (Schäferhund, Malonais)	2	M	CDL	nose_touch	Control	first 5xR	Test	2	R	9	4	None	none	Total.duration	NA	NA	NA	6.719	14.56	NA	NA	NA	NA	0	NA	NA	NA	NA	NA	NA	NA	NA	NA	NA	0.46147	NA	NA	NA	NA	NA	0
323	C11	Mix (Schäferhund, Malonais)	2	M	CDL	nose_touch	Control	first 5xR	Test	2	R	9	4	Left	Smell1	Total.duration	NA	0	0	0	14.56	NA	NA	NA	NA	0	0	NA	NA	NA	NA	NA	NA	0	NA	0	0	NA	NA	NA	0	NA	0
324	C11	Mix (Schäferhund, Malonais)	2	M	CDL	nose_touch	Control	first 5xR	Test	2	R	9	4	Right	Smell2	Total.duration	NA	3.079	1.76	1.56	14.56	NA	NA	NA	NA	0	NA	NA	NA	NA	NA	NA	NA	0.120879	NA	0.21147	0.107143	NA	NA	NA	NA	NA	0
325	C11	Mix (Schäferhund, Malonais)	2	M	CDL	nose_touch	Control	first 5xR	Test	2	R	9	4	NA	none	Number.of.occurrences	NA	NA	NA	NA	14.56	NA	NA	NA	NA	NA	NA	NA	NA	NA	0	NA	NA	NA	NA	NA	NA	NA	NA	NA	NA	NA	NA
326	C11	Mix (Schäferhund, Malonais)	2	M	CDL	nose_touch	Control	first 5xR	Test	3	L	9	4	NA	none	Total.duration	NA	NA	NA	NA	21.76	NA	NA	NA	NA	NA	NA	21.76	0	15.68	NA	NA	NA	NA	0.720588	NA	NA	1	0	NA	NA	NA	NA
327	C11	Mix (Schäferhund, Malonais)	2	M	CDL	nose_touch	Control	first 5xR	Test	3	L	9	4	Right	Smell1	Number.of.occurrences	NA	NA	NA	NA	21.76	0	NA	NA	NA	NA	NA	NA	NA	NA	NA	NA	NA	NA	NA	NA	NA	NA	NA	NA	NA	NA	NA
328	C11	Mix (Schäferhund, Malonais)	2	M	CDL	nose_touch	Control	first 5xR	Test	3	L	9	4	Left	Smell2	Number.of.occurrences	NA	NA	NA	NA	21.76	1	NA	NA	NA	NA	NA	NA	NA	NA	NA	16.08	1	NA	NA	NA	NA	NA	NA	NA	NA	NA	NA
329	C11	Mix (Schäferhund, Malonais)	2	M	CDL	nose_touch	Control	first 5xR	Test	3	L	9	4	NA	none	Number.of.occurrences	NA	NA	NA	NA	21.76	NA	0	5	NA	NA	NA	NA	NA	NA	NA	NA	NA	NA	NA	NA	NA	NA	NA	NA	NA	NA	NA
330	C11	Mix (Schäferhund, Malonais)	2	M	CDL	nose_touch	Control	first 5xR	Test	3	L	9	4	None	none	Number.of.occurrences	NA	NA	NA	NA	21.76	NA	NA	NA	NA	NA	NA	NA	NA	NA	NA	NA	NA	NA	NA	NA	NA	NA	NA	NA	NA	NA	NA
331	C11	Mix (Schäferhund, Malonais)	2	M	CDL	nose_touch	Control	first 5xR	Test	3	L	9	4	None	none	Total.duration	NA	NA	NA	17.879	21.76	NA	NA	NA	NA	0	NA	NA	NA	NA	NA	NA	NA	NA	NA	NA	0.821645	NA	NA	NA	NA	NA	0
332	C11	Mix (Schäferhund, Malonais)	2	M	CDL	nose_touch	Control	first 5xR	Test	3	L	9	4	Left	Smell2	Total.duration	NA	1.799	0.32	1.6	21.76	NA	NA	NA	NA	0	0	NA	NA	NA	NA	NA	NA	0.0147059	NA	0.0826746	0.0735294	NA	NA	0	0	NA	0
333	C11	Mix (Schäferhund, Malonais)	2	M	CDL	nose_touch	Control	first 5xR	Test	3	L	9	4	Right	Smell1	Total.duration	NA	0	0	0	21.76	NA	NA	NA	NA	0	0	NA	NA	NA	NA	NA	NA	0	NA	0	0	NA	NA	NA	0	NA	0
334	C11	Mix (Schäferhund, Malonais)	2	M	CDL	nose_touch	Control	first 5xR	Test	4	R	9	4	NA	none	Total.duration	NA	NA	NA	NA	7.16	NA	NA	NA	NA	NA	NA	2.52	5.879	2.4	NA	NA	NA	NA	0.335196	NA	NA	0.351955	0.821089	NA	NA	NA	NA
335	C11	Mix (Schäferhund, Malonais)	2	M	CDL	nose_touch	Control	first 5xR	Test	4	R	9	4	Right	Smell2	Number.of.occurrences	NA	NA	NA	NA	7.16	1	NA	NA	0	NA	NA	NA	NA	NA	NA	4.52	1	NA	NA	NA	NA	NA	NA	NA	NA	NA	NA
336	C11	Mix (Schäferhund, Malonais)	2	M	CDL	nose_touch	Control	first 5xR	Test	4	R	9	4	Left	Smell1	Number.of.occurrences	NA	NA	NA	NA	7.16	0	NA	NA	0	NA	NA	NA	NA	NA	NA	NA	NA	NA	NA	NA	NA	NA	NA	NA	NA	NA	NA
337	C11	Mix (Schäferhund, Malonais)	2	M	CDL	nose_touch	Control	first 5xR	Test	4	R	9	4	NA	none	Number.of.occurrences	NA	NA	NA	NA	7.16	NA	0	2	NA	NA	NA	NA	NA	NA	NA	NA	NA	NA	NA	NA	NA	NA	NA	NA	NA	NA	NA
338	C11	Mix (Schäferhund, Malonais)	2	M	CDL	nose_touch	Control	first 5xR	Test	4	R	9	4	None	none	Number.of.occurrences	NA	NA	NA	NA	7.16	NA	NA	NA	NA	NA	NA	NA	NA	NA	NA	NA	NA	NA	NA	NA	NA	NA	NA	NA	NA	NA	NA
339	C11	Mix (Schäferhund, Malonais)	2	M	CDL	nose_touch	Control	first 5xR	Test	4	R	9	4	None	none	Total.duration	NA	NA	NA	0	7.16	NA	NA	NA	NA	0	NA	NA	NA	NA	NA	NA	NA	NA	NA	NA	0	NA	NA	NA	NA	NA	0
340	C11	Mix (Schäferhund, Malonais)	2	M	CDL	nose_touch	Control	first 5xR	Test	4	R	9	4	Left	Smell1	Total.duration	NA	0	0	0	7.16	NA	NA	NA	NA	0	0	NA	NA	NA	NA	NA	NA	0	NA	0	0	NA	NA	NA	0	NA	0
341	C11	Mix (Schäferhund, Malonais)	2	M	CDL	nose_touch	Control	first 5xR	Test	4	R	9	4	Right	Smell2	Total.duration	NA	2.519	1.48	2.28	7.16	NA	NA	NA	NA	0	0.96	NA	NA	NA	NA	NA	NA	0.206704	NA	0.351816	0.318436	NA	NA	0.648649	0.134078	NA	0
342	C11	Mix (Schäferhund, Malonais)	2	M	CDL	nose_touch	Control	first 5xR	Test	5	R	9	4	NA	none	Total.duration	NA	NA	NA	NA	7.96	NA	NA	NA	NA	NA	NA	6.959	0.999	0	NA	NA	NA	NA	0	NA	NA	0.874246	0.125503	NA	NA	NA	NA
343	C11	Mix (Schäferhund, Malonais)	2	M	CDL	nose_touch	Control	first 5xR	Test	5	R	9	4	Right	Smell2	Number.of.occurrences	NA	NA	NA	NA	7.96	0	NA	NA	0	NA	NA	NA	NA	NA	NA	NA	NA	NA	NA	NA	NA	NA	NA	NA	NA	NA	NA
344	C11	Mix (Schäferhund, Malonais)	2	M	CDL	nose_touch	Control	first 5xR	Test	5	R	9	4	Left	Smell1	Number.of.occurrences	NA	NA	NA	NA	7.96	1	NA	NA	0	NA	NA	NA	NA	NA	NA	4.84	1	NA	NA	NA	NA	NA	NA	NA	NA	NA	NA
345	C11	Mix (Schäferhund, Malonais)	2	M	CDL	nose_touch	Control	first 5xR	Test	5	R	9	4	NA	none	Number.of.occurrences	NA	NA	NA	NA	7.96	NA	0	3	NA	NA	NA	NA	NA	NA	NA	NA	NA	NA	NA	NA	NA	NA	NA	NA	NA	NA	NA
346	C11	Mix (Schäferhund, Malonais)	2	M	CDL	nose_touch	Control	first 5xR	Test	5	R	9	4	None	none	Number.of.occurrences	NA	NA	NA	NA	7.96	NA	NA	NA	NA	NA	NA	NA	NA	NA	NA	NA	NA	NA	NA	NA	NA	NA	NA	NA	NA	NA	NA
347	C11	Mix (Schäferhund, Malonais)	2	M	CDL	nose_touch	Control	first 5xR	Test	5	R	9	4	None	none	Total.duration	NA	NA	NA	0.561	7.96	NA	NA	NA	NA	0	NA	NA	NA	NA	NA	NA	NA	NA	NA	NA	0.0704774	NA	NA	NA	NA	NA	0
348	C11	Mix (Schäferhund, Malonais)	2	M	CDL	nose_touch	Control	first 5xR	Test	5	R	9	4	Left	Smell1	Total.duration	NA	3.438	2.04	1.92	7.96	NA	NA	NA	NA	0	0.919	NA	NA	NA	NA	NA	NA	0.256281	NA	0.43191	0.241206	NA	NA	0.45049	0.115452	NA	0
349	C11	Mix (Schäferhund, Malonais)	2	M	CDL	nose_touch	Control	first 5xR	Test	5	R	9	4	Right	Smell2	Total.duration	NA	0	0	0	7.96	NA	NA	NA	NA	0	0	NA	NA	NA	NA	NA	NA	0	NA	0	0	NA	NA	NA	0	NA	0
350	C11	Mix (Schäferhund, Malonais)	2	M	CDL	nose_touch	Control	first 5xR	Test	6	L	9	4	NA	none	Total.duration	NA	NA	NA	NA	5.36	NA	NA	NA	NA	NA	NA	5.36	0	0	NA	NA	NA	NA	0	NA	NA	1	0	NA	NA	NA	NA
351	C11	Mix (Schäferhund, Malonais)	2	M	CDL	nose_touch	Control	first 5xR	Test	6	L	9	4	Right	Smell1	Number.of.occurrences	NA	NA	NA	NA	5.36	1	NA	NA	0	NA	NA	NA	NA	NA	NA	2.32	1	NA	NA	NA	NA	NA	NA	NA	NA	NA	NA
352	C11	Mix (Schäferhund, Malonais)	2	M	CDL	nose_touch	Control	first 5xR	Test	6	L	9	4	Left	Smell2	Number.of.occurrences	NA	NA	NA	NA	5.36	0	NA	NA	0	NA	NA	NA	NA	NA	NA	NA	NA	NA	NA	NA	NA	NA	NA	NA	NA	NA	NA
353	C11	Mix (Schäferhund, Malonais)	2	M	CDL	nose_touch	Control	first 5xR	Test	6	L	9	4	NA	none	Number.of.occurrences	NA	NA	NA	NA	5.36	NA	0	1	NA	NA	NA	NA	NA	NA	NA	NA	NA	NA	NA	NA	NA	NA	NA	NA	NA	NA	NA
354	C11	Mix (Schäferhund, Malonais)	2	M	CDL	nose_touch	Control	first 5xR	Test	6	L	9	4	None	none	Number.of.occurrences	NA	NA	NA	NA	5.36	NA	NA	NA	NA	NA	NA	NA	NA	NA	NA	NA	NA	NA	NA	NA	NA	NA	NA	NA	NA	NA	NA
355	C11	Mix (Schäferhund, Malonais)	2	M	CDL	nose_touch	Control	first 5xR	Test	6	L	9	4	None	none	Total.duration	NA	NA	NA	0	5.36	NA	NA	NA	NA	0	NA	NA	NA	NA	NA	NA	NA	NA	NA	NA	0	NA	NA	NA	NA	NA	0
356	C11	Mix (Schäferhund, Malonais)	2	M	CDL	nose_touch	Control	first 5xR	Test	6	L	9	4	Left	Smell2	Total.duration	NA	0	0	0	5.36	NA	NA	NA	NA	0	0	NA	NA	NA	NA	NA	NA	0	NA	0	0	NA	NA	NA	0	NA	0
357	C11	Mix (Schäferhund, Malonais)	2	M	CDL	nose_touch	Control	first 5xR	Test	6	L	9	4	Right	Smell1	Total.duration	NA	3.079	1.92	2	5.36	NA	NA	NA	NA	0	0.84	NA	NA	NA	NA	NA	NA	0.358209	NA	0.57444	0.373134	NA	NA	0.4375	0.156716	NA	0
358	C11	Mix (Schäferhund, Malonais)	2	M	CDL	nose_touch	Control	first 5xR	Test	6	L	9	4	NA	none	Number.of.occurrences	NA	NA	NA	NA	5.36	NA	NA	NA	NA	NA	NA	NA	NA	NA	0	NA	NA	NA	NA	NA	NA	NA	NA	NA	NA	NA	NA
359	C11	Mix (Schäferhund, Malonais)	2	M	CDL	nose_touch	Control	first 5xR	Test	7	R	9	4	NA	none	Total.duration	NA	NA	NA	NA	13.28	NA	NA	NA	NA	NA	NA	0	14.48	2.52	NA	NA	NA	NA	0.189759	NA	NA	0	1.09036	NA	NA	NA	NA
360	C11	Mix (Schäferhund, Malonais)	2	M	CDL	nose_touch	Control	first 5xR	Test	7	R	9	4	Right	Smell2	Number.of.occurrences	NA	NA	NA	NA	13.28	0	NA	NA	0	NA	NA	NA	NA	NA	NA	NA	NA	NA	NA	NA	NA	NA	NA	NA	NA	NA	NA
361	C11	Mix (Schäferhund, Malonais)	2	M	CDL	nose_touch	Control	first 5xR	Test	7	R	9	4	Left	Smell1	Number.of.occurrences	NA	NA	NA	NA	13.28	0	NA	NA	0	NA	NA	NA	NA	NA	NA	NA	NA	NA	NA	NA	NA	NA	NA	NA	NA	NA	NA
362	C11	Mix (Schäferhund, Malonais)	2	M	CDL	nose_touch	Control	first 5xR	Test	7	R	9	4	NA	none	Number.of.occurrences	NA	NA	NA	NA	13.28	NA	1	1	NA	NA	NA	NA	NA	NA	NA	13.28	1	NA	NA	NA	NA	NA	NA	NA	NA	NA	NA
363	C11	Mix (Schäferhund, Malonais)	2	M	CDL	nose_touch	Control	first 5xR	Test	7	R	9	4	None	none	Number.of.occurrences	NA	NA	NA	NA	13.28	NA	NA	NA	NA	NA	NA	NA	NA	NA	NA	NA	NA	NA	NA	NA	NA	NA	NA	NA	NA	NA	NA
364	C11	Mix (Schäferhund, Malonais)	2	M	CDL	nose_touch	Control	first 5xR	Test	7	R	9	4	None	none	Total.duration	NA	NA	NA	3.361	13.28	NA	NA	NA	NA	0	NA	NA	NA	NA	NA	NA	NA	NA	NA	NA	0.253087	NA	NA	NA	NA	NA	0
365	C11	Mix (Schäferhund, Malonais)	2	M	CDL	nose_touch	Control	first 5xR	Test	7	R	9	4	Left	Smell1	Total.duration	NA	0	0	0	13.28	NA	NA	NA	NA	0	0	NA	NA	NA	NA	NA	NA	0	NA	0	0	NA	NA	NA	0	NA	0
366	C11	Mix (Schäferhund, Malonais)	2	M	CDL	nose_touch	Control	first 5xR	Test	7	R	9	4	Right	Smell2	Total.duration	NA	0.64	0	0	13.28	NA	NA	NA	NA	8.558	0	NA	NA	NA	NA	NA	NA	0	NA	0.0481928	0	NA	NA	NA	0	NA	0.644428
367	C11	Mix (Schäferhund, Malonais)	2	M	CDL	nose_touch	Control	first 5xR	Test	7	R	9	4	NA	none	Number.of.occurrences	NA	NA	NA	NA	13.28	NA	NA	NA	NA	NA	NA	NA	NA	NA	0	NA	NA	NA	NA	NA	NA	NA	NA	NA	NA	NA	NA
368	C11	Mix (Schäferhund, Malonais)	2	M	CDL	nose_touch	Control	first 5xR	Test	8	L	9	4	NA	none	Total.duration	NA	NA	NA	NA	8.2	NA	NA	NA	NA	NA	NA	8.2	0	7.84	NA	NA	NA	NA	0.956098	NA	NA	1	0	NA	NA	NA	NA
369	C11	Mix (Schäferhund, Malonais)	2	M	CDL	nose_touch	Control	first 5xR	Test	8	L	9	4	Right	Smell1	Number.of.occurrences	NA	NA	NA	NA	8.2	0	NA	NA	0	NA	NA	NA	NA	NA	NA	NA	NA	NA	NA	NA	NA	NA	NA	NA	NA	NA	NA
370	C11	Mix (Schäferhund, Malonais)	2	M	CDL	nose_touch	Control	first 5xR	Test	8	L	9	4	Left	Smell2	Number.of.occurrences	NA	NA	NA	NA	8.2	0	NA	NA	0	NA	NA	NA	NA	NA	NA	NA	NA	NA	NA	NA	NA	NA	NA	NA	NA	NA	NA
371	C11	Mix (Schäferhund, Malonais)	2	M	CDL	nose_touch	Control	first 5xR	Test	8	L	9	4	NA	none	Number.of.occurrences	NA	NA	NA	NA	8.2	NA	1	1	NA	NA	NA	NA	NA	NA	NA	8.2	1	NA	NA	NA	NA	NA	NA	NA	NA	NA	NA
372	C11	Mix (Schäferhund, Malonais)	2	M	CDL	nose_touch	Control	first 5xR	Test	8	L	9	4	None	none	Number.of.occurrences	NA	NA	NA	NA	8.2	NA	NA	NA	NA	NA	NA	NA	NA	NA	NA	NA	NA	NA	NA	NA	NA	NA	NA	NA	NA	NA	NA
373	C11	Mix (Schäferhund, Malonais)	2	M	CDL	nose_touch	Control	first 5xR	Test	8	L	9	4	None	none	Total.duration	NA	NA	NA	7.999	8.2	NA	NA	NA	NA	0	NA	NA	NA	NA	NA	NA	NA	NA	NA	NA	0.975488	NA	NA	NA	NA	NA	0
374	C11	Mix (Schäferhund, Malonais)	2	M	CDL	nose_touch	Control	first 5xR	Test	8	L	9	4	Left	Smell2	Total.duration	NA	0	0	0	8.2	NA	NA	NA	NA	0	0	NA	NA	NA	NA	NA	NA	0	NA	0	0	NA	NA	NA	0	NA	0
375	C11	Mix (Schäferhund, Malonais)	2	M	CDL	nose_touch	Control	first 5xR	Test	8	L	9	4	Right	Smell1	Total.duration	NA	0	0	0	8.2	NA	NA	NA	NA	0	0	NA	NA	NA	NA	NA	NA	0	NA	0	0	NA	NA	NA	0	NA	0
376	C11	Mix (Schäferhund, Malonais)	2	M	CDL	nose_touch	Control	first 5xR	Test	8	L	9	4	NA	none	Number.of.occurrences	NA	NA	NA	NA	8.2	NA	NA	NA	NA	NA	NA	NA	NA	NA	0	NA	NA	NA	NA	NA	NA	NA	NA	NA	NA	NA	NA
377	C11	Mix (Schäferhund, Malonais)	2	M	CDL	nose_touch	Control	first 5xR	Test	9	NA	9	4	NA	none	Total.duration	NA	NA	NA	NA	12.72	NA	NA	NA	NA	NA	NA	9.44	0	6.68	NA	NA	NA	NA	0.525157	NA	NA	0.742138	0	NA	NA	NA	NA
378	C11	Mix (Schäferhund, Malonais)	2	M	CDL	nose_touch	Control	first 5xR	Test	9	NA	9	4	Right	none	Number.of.occurrences	NA	NA	NA	NA	12.72	1	NA	NA	0	NA	NA	NA	NA	NA	NA	6.96	1	NA	NA	NA	NA	NA	NA	NA	NA	NA	NA
379	C11	Mix (Schäferhund, Malonais)	2	M	CDL	nose_touch	Control	first 5xR	Test	9	NA	9	4	Left	none	Number.of.occurrences	NA	NA	NA	NA	12.72	0	NA	NA	0	NA	NA	NA	NA	NA	NA	NA	NA	NA	NA	NA	NA	NA	NA	NA	NA	NA	NA
380	C11	Mix (Schäferhund, Malonais)	2	M	CDL	nose_touch	Control	first 5xR	Test	9	NA	9	4	NA	none	Number.of.occurrences	NA	NA	NA	NA	12.72	NA	0	4	NA	NA	NA	NA	NA	NA	NA	NA	NA	NA	NA	NA	NA	NA	NA	NA	NA	NA	NA
381	C11	Mix (Schäferhund, Malonais)	2	M	CDL	nose_touch	Control	first 5xR	Test	9	NA	9	4	None	none	Number.of.occurrences	NA	NA	NA	NA	12.72	NA	NA	NA	NA	NA	NA	NA	NA	NA	NA	NA	NA	NA	NA	NA	NA	NA	NA	NA	NA	NA	NA
382	C11	Mix (Schäferhund, Malonais)	2	M	CDL	nose_touch	Control	first 5xR	Test	9	NA	9	4	None	none	Total.duration	NA	NA	NA	5.679	12.72	NA	NA	NA	NA	0	NA	NA	NA	NA	NA	NA	NA	NA	NA	NA	0.446462	NA	NA	NA	NA	NA	0
383	C11	Mix (Schäferhund, Malonais)	2	M	CDL	nose_touch	Control	first 5xR	Test	9	NA	9	4	Left	none	Total.duration	NA	0	0	0	12.72	NA	NA	NA	NA	0	0	NA	NA	NA	NA	NA	NA	0	NA	0	0	NA	NA	NA	0	NA	0
384	C11	Mix (Schäferhund, Malonais)	2	M	CDL	nose_touch	Control	first 5xR	Test	9	NA	9	4	Right	none	Total.duration	NA	2.599	1.52	2	12.72	NA	NA	NA	NA	0	1.2	NA	NA	NA	NA	NA	NA	0.119497	NA	0.204324	0.157233	NA	NA	0.789474	0.0943396	NA	0
385	C11	Mix (Schäferhund, Malonais)	2	M	CDL	nose_touch	Control	first 5xR	Test	9	NA	9	4	NA	none	Number.of.occurrences	NA	NA	NA	NA	12.72	NA	NA	NA	NA	NA	NA	NA	NA	NA	1	NA	NA	NA	NA	NA	NA	NA	NA	NA	NA	NA	NA
386	C11	Mix (Schäferhund, Malonais)	2	M	CDL	nose_touch	Control	first 5xR	Test	10	NA	9	4	NA	none	Total.duration	NA	NA	NA	NA	NA	NA	NA	NA	NA	NA	NA	NA	NA	NA	NA	NA	NA	NA	NA	NA	NA	NA	NA	NA	NA	NA	NA
387	C11	Mix (Schäferhund, Malonais)	2	M	CDL	nose_touch	Control	first 5xR	Test	10	NA	9	4	Right	none	Number.of.occurrences	NA	NA	NA	NA	NA	NA	NA	NA	NA	NA	NA	NA	NA	NA	NA	NA	NA	NA	NA	NA	NA	NA	NA	NA	NA	NA	NA
388	C11	Mix (Schäferhund, Malonais)	2	M	CDL	nose_touch	Control	first 5xR	Test	10	NA	9	4	Left	none	Number.of.occurrences	NA	NA	NA	NA	NA	NA	NA	NA	NA	NA	NA	NA	NA	NA	NA	NA	NA	NA	NA	NA	NA	NA	NA	NA	NA	NA	NA
389	C11	Mix (Schäferhund, Malonais)	2	M	CDL	nose_touch	Control	first 5xR	Test	10	NA	9	4	NA	none	Number.of.occurrences	NA	NA	NA	NA	NA	NA	NA	NA	NA	NA	NA	NA	NA	NA	NA	NA	NA	NA	NA	NA	NA	NA	NA	NA	NA	NA	NA
390	C11	Mix (Schäferhund, Malonais)	2	M	CDL	nose_touch	Control	first 5xR	Test	10	NA	9	4	None	none	Number.of.occurrences	NA	NA	NA	NA	NA	NA	NA	NA	NA	NA	NA	NA	NA	NA	NA	NA	NA	NA	NA	NA	NA	NA	NA	NA	NA	NA	NA
391	C11	Mix (Schäferhund, Malonais)	2	M	CDL	nose_touch	Control	first 5xR	Test	10	NA	9	4	None	none	Total.duration	NA	NA	NA	NA	NA	NA	NA	NA	NA	NA	NA	NA	NA	NA	NA	NA	NA	NA	NA	NA	NA	NA	NA	NA	NA	NA	NA
392	C11	Mix (Schäferhund, Malonais)	2	M	CDL	nose_touch	Control	first 5xR	Test	10	NA	9	4	Left	none	Total.duration	NA	NA	NA	NA	NA	NA	NA	NA	NA	NA	NA	NA	NA	NA	NA	NA	NA	NA	NA	NA	NA	NA	NA	NA	NA	NA	NA
393	C11	Mix (Schäferhund, Malonais)	2	M	CDL	nose_touch	Control	first 5xR	Test	10	NA	9	4	Right	none	Total.duration	NA	NA	NA	NA	NA	NA	NA	NA	NA	NA	NA	NA	NA	NA	NA	NA	NA	NA	NA	NA	NA	NA	NA	NA	NA	NA	NA
394	C11	Mix (Schäferhund, Malonais)	2	M	CDL	nose_touch	Control	first 5xR	Guided	1	L	9	4	Right	Smell1	Number.of.occurrences	NA	NA	NA	NA	15.4	NA	NA	NA	NA	NA	NA	NA	NA	NA	NA	NA	NA	NA	NA	NA	NA	NA	NA	NA	NA	NA	NA
395	C11	Mix (Schäferhund, Malonais)	2	M	CDL	nose_touch	Control	first 5xR	Guided	1	L	9	4	Left	Smell2	Number.of.occurrences	NA	NA	NA	NA	15.4	NA	NA	NA	NA	NA	NA	NA	NA	NA	NA	NA	NA	NA	NA	NA	NA	NA	NA	NA	NA	NA	NA
396	C11	Mix (Schäferhund, Malonais)	2	M	CDL	nose_touch	Control	first 5xR	Guided	1	L	9	4	None	none	Number.of.occurrences	NA	NA	NA	NA	15.4	NA	NA	NA	NA	NA	NA	NA	NA	NA	NA	NA	NA	NA	NA	NA	NA	NA	NA	NA	NA	NA	NA
397	C11	Mix (Schäferhund, Malonais)	2	M	CDL	nose_touch	Control	first 5xR	Guided	1	L	9	4	Left	Smell2	Total.duration	3.6	5.16	4.76	0.639	15.4	NA	NA	NA	NA	NA	NA	NA	NA	NA	NA	NA	NA	0.309091	NA	0.335065	0.0414935	NA	NA	NA	NA	0.756303	NA
398	C11	Mix (Schäferhund, Malonais)	2	M	CDL	nose_touch	Control	first 5xR	Guided	1	L	9	4	Right	Smell1	Total.duration	2.4	4.119	4.52	3.64	15.4	NA	NA	NA	NA	NA	NA	NA	NA	NA	NA	NA	NA	0.293506	NA	0.267468	0.236364	NA	NA	NA	NA	0.530973	NA
399	C11	Mix (Schäferhund, Malonais)	2	M	CDL	nose_touch	Control	first 5xR	Guided	1	L	9	4	None	none	Total.duration	0	NA	NA	0	15.4	NA	NA	NA	NA	NA	NA	NA	NA	NA	NA	NA	NA	NA	NA	NA	0	NA	NA	NA	NA	NA	NA
400	C11	Mix (Schäferhund, Malonais)	2	M	CDL	nose_touch	Control	first 5xR	Guided	1	L	9	4	NA	none	Total.duration	NA	NA	NA	NA	15.4	NA	NA	NA	NA	NA	NA	NA	NA	NA	NA	NA	NA	NA	NA	NA	NA	NA	NA	NA	NA	NA	NA
401	C11	Mix (Schäferhund, Malonais)	2	M	CDL	nose_touch	Control	first 5xR	Guided	2	R	9	4	Right	Smell2	Number.of.occurrences	NA	NA	NA	NA	13.32	NA	NA	NA	NA	NA	NA	NA	NA	NA	NA	NA	NA	NA	NA	NA	NA	NA	NA	NA	NA	NA	NA
402	C11	Mix (Schäferhund, Malonais)	2	M	CDL	nose_touch	Control	first 5xR	Guided	2	R	9	4	Left	Smell1	Number.of.occurrences	NA	NA	NA	NA	13.32	NA	NA	NA	NA	NA	NA	NA	NA	NA	NA	NA	NA	NA	NA	NA	NA	NA	NA	NA	NA	NA	NA
403	C11	Mix (Schäferhund, Malonais)	2	M	CDL	nose_touch	Control	first 5xR	Guided	2	R	9	4	None	none	Number.of.occurrences	NA	NA	NA	NA	13.32	NA	NA	NA	NA	NA	NA	NA	NA	NA	NA	NA	NA	NA	NA	NA	NA	NA	NA	NA	NA	NA	NA
404	C11	Mix (Schäferhund, Malonais)	2	M	CDL	nose_touch	Control	first 5xR	Guided	2	R	9	4	Left	Smell1	Total.duration	1.16	3.119	2.2	2.839	13.32	NA	NA	NA	NA	NA	NA	NA	NA	NA	NA	NA	NA	0.165165	NA	0.234159	0.213138	NA	NA	NA	NA	0.527273	NA
405	C11	Mix (Schäferhund, Malonais)	2	M	CDL	nose_touch	Control	first 5xR	Guided	2	R	9	4	Right	Smell2	Total.duration	1.52	3.479	3.28	3.08	13.32	NA	NA	NA	NA	NA	NA	NA	NA	NA	NA	NA	NA	0.246246	NA	0.261186	0.231231	NA	NA	NA	NA	0.463415	NA
406	C11	Mix (Schäferhund, Malonais)	2	M	CDL	nose_touch	Control	first 5xR	Guided	2	R	9	4	None	none	Total.duration	NA	NA	NA	0	13.32	NA	NA	NA	NA	NA	NA	NA	NA	NA	NA	NA	NA	NA	NA	NA	0	NA	NA	NA	NA	NA	NA
407	C11	Mix (Schäferhund, Malonais)	2	M	CDL	nose_touch	Control	first 5xR	Guided	2	R	9	4	NA	none	Total.duration	NA	NA	NA	NA	13.32	NA	NA	NA	NA	NA	NA	NA	NA	NA	NA	NA	NA	NA	NA	NA	NA	NA	NA	NA	NA	NA	NA
408	C11	Mix (Schäferhund, Malonais)	2	M	CDL	nose_touch	Control	first 5xR	Guided	3	L	9	4	Right	Smell1	Number.of.occurrences	NA	NA	NA	NA	15.76	NA	NA	NA	NA	NA	NA	NA	NA	NA	NA	NA	NA	NA	NA	NA	NA	NA	NA	NA	NA	NA	NA
409	C11	Mix (Schäferhund, Malonais)	2	M	CDL	nose_touch	Control	first 5xR	Guided	3	L	9	4	Left	Smell2	Number.of.occurrences	NA	NA	NA	NA	15.76	NA	NA	NA	NA	NA	NA	NA	NA	NA	NA	NA	NA	NA	NA	NA	NA	NA	NA	NA	NA	NA	NA
410	C11	Mix (Schäferhund, Malonais)	2	M	CDL	nose_touch	Control	first 5xR	Guided	3	L	9	4	None	none	Number.of.occurrences	NA	NA	NA	NA	15.76	NA	NA	NA	NA	NA	NA	NA	NA	NA	NA	NA	NA	NA	NA	NA	NA	NA	NA	NA	NA	NA	NA
411	C11	Mix (Schäferhund, Malonais)	2	M	CDL	nose_touch	Control	first 5xR	Guided	3	L	9	4	Left	Smell2	Total.duration	0.52	2.959	1.92	2.239	15.76	NA	NA	NA	NA	NA	NA	NA	NA	NA	NA	NA	NA	0.121827	NA	0.187754	0.142069	NA	NA	NA	NA	0.270833	NA
412	C11	Mix (Schäferhund, Malonais)	2	M	CDL	nose_touch	Control	first 5xR	Guided	3	L	9	4	Right	Smell1	Total.duration	0.68	2.239	3.48	3.199	15.76	NA	NA	NA	NA	NA	NA	NA	NA	NA	NA	NA	NA	0.220812	NA	0.142069	0.202982	NA	NA	NA	NA	0.195402	NA
413	C11	Mix (Schäferhund, Malonais)	2	M	CDL	nose_touch	Control	first 5xR	Guided	3	L	9	4	None	none	Total.duration	NA	NA	NA	0	15.76	NA	NA	NA	NA	NA	NA	NA	NA	NA	NA	NA	NA	NA	NA	NA	0	NA	NA	NA	NA	NA	NA
414	C11	Mix (Schäferhund, Malonais)	2	M	CDL	nose_touch	Control	first 5xR	Guided	3	L	9	4	NA	none	Total.duration	NA	NA	NA	NA	15.76	NA	NA	NA	NA	NA	NA	NA	NA	NA	NA	NA	NA	NA	NA	NA	NA	NA	NA	NA	NA	NA	NA
415	C11	Mix (Schäferhund, Malonais)	2	M	CDL	nose_touch	Control	first 5xR	Guided	4	R	9	4	Right	Smell2	Number.of.occurrences	NA	NA	NA	NA	13.88	NA	NA	NA	NA	NA	NA	NA	NA	NA	NA	NA	NA	NA	NA	NA	NA	NA	NA	NA	NA	NA	NA
416	C11	Mix (Schäferhund, Malonais)	2	M	CDL	nose_touch	Control	first 5xR	Guided	4	R	9	4	Left	Smell1	Number.of.occurrences	NA	NA	NA	NA	13.88	NA	NA	NA	NA	NA	NA	NA	NA	NA	NA	NA	NA	NA	NA	NA	NA	NA	NA	NA	NA	NA	NA
417	C11	Mix (Schäferhund, Malonais)	2	M	CDL	nose_touch	Control	first 5xR	Guided	4	R	9	4	None	none	Number.of.occurrences	NA	NA	NA	NA	13.88	NA	NA	NA	NA	NA	NA	NA	NA	NA	NA	NA	NA	NA	NA	NA	NA	NA	NA	NA	NA	NA	NA
418	C11	Mix (Schäferhund, Malonais)	2	M	CDL	nose_touch	Control	first 5xR	Guided	4	R	9	4	Left	Smell1	Total.duration	0.28	1.558	3.52	5.398	13.88	NA	NA	NA	NA	NA	NA	NA	NA	NA	NA	NA	NA	0.253602	NA	0.112248	0.388905	NA	NA	NA	NA	0.0795455	NA
419	C11	Mix (Schäferhund, Malonais)	2	M	CDL	nose_touch	Control	first 5xR	Guided	4	R	9	4	Right	Smell2	Total.duration	0.88	2.12	1.76	3.16	13.88	NA	NA	NA	NA	NA	NA	NA	NA	NA	NA	NA	NA	0.126801	NA	0.152738	0.227666	NA	NA	NA	NA	0.5	NA
420	C11	Mix (Schäferhund, Malonais)	2	M	CDL	nose_touch	Control	first 5xR	Guided	4	R	9	4	None	none	Total.duration	NA	NA	NA	1.119	13.88	NA	NA	NA	NA	NA	NA	NA	NA	NA	NA	NA	NA	NA	NA	NA	0.0806196	NA	NA	NA	NA	NA	NA
421	C11	Mix (Schäferhund, Malonais)	2	M	CDL	nose_touch	Control	first 5xR	Guided	4	R	9	4	NA	none	Total.duration	NA	NA	NA	NA	13.88	NA	NA	NA	NA	NA	NA	NA	NA	NA	NA	NA	NA	NA	NA	NA	NA	NA	NA	NA	NA	NA	NA
422	C11	Mix (Schäferhund, Malonais)	2	M	CDL	nose_touch	Control	first 5xR	Guided	5	R	9	4	Right	Smell2	Number.of.occurrences	NA	NA	NA	NA	14.92	NA	NA	NA	NA	NA	NA	NA	NA	NA	NA	NA	NA	NA	NA	NA	NA	NA	NA	NA	NA	NA	NA
423	C11	Mix (Schäferhund, Malonais)	2	M	CDL	nose_touch	Control	first 5xR	Guided	5	R	9	4	Left	Smell1	Number.of.occurrences	NA	NA	NA	NA	14.92	NA	NA	NA	NA	NA	NA	NA	NA	NA	NA	NA	NA	NA	NA	NA	NA	NA	NA	NA	NA	NA	NA
424	C11	Mix (Schäferhund, Malonais)	2	M	CDL	nose_touch	Control	first 5xR	Guided	5	R	9	4	None	none	Number.of.occurrences	NA	NA	NA	NA	14.92	NA	NA	NA	NA	NA	NA	NA	NA	NA	NA	NA	NA	NA	NA	NA	NA	NA	NA	NA	NA	NA	NA
425	C11	Mix (Schäferhund, Malonais)	2	M	CDL	nose_touch	Control	first 5xR	Guided	5	R	9	4	Left	Smell1	Total.duration	0.56	1.96	1.72	0.559	14.92	NA	NA	NA	NA	NA	NA	NA	NA	NA	NA	NA	NA	0.115282	NA	0.131367	0.0374665	NA	NA	NA	NA	0.325581	NA
426	C11	Mix (Schäferhund, Malonais)	2	M	CDL	nose_touch	Control	first 5xR	Guided	5	R	9	4	Right	Smell2	Total.duration	1.44	2.919	4.119	4.319	14.92	NA	NA	NA	NA	NA	NA	NA	NA	NA	NA	NA	NA	0.276072	NA	0.195643	0.289477	NA	NA	NA	NA	0.349599	NA
427	C11	Mix (Schäferhund, Malonais)	2	M	CDL	nose_touch	Control	first 5xR	Guided	5	R	9	4	None	none	Total.duration	NA	NA	NA	2.519	14.92	NA	NA	NA	NA	NA	NA	NA	NA	NA	NA	NA	NA	NA	NA	NA	0.168834	NA	NA	NA	NA	NA	NA
428	C11	Mix (Schäferhund, Malonais)	2	M	CDL	nose_touch	Control	first 5xR	Guided	5	R	9	4	NA	none	Total.duration	NA	NA	NA	NA	14.92	NA	NA	NA	NA	NA	NA	NA	NA	NA	NA	NA	NA	NA	NA	NA	NA	NA	NA	NA	NA	NA	NA
429	C11	Mix (Schäferhund, Malonais)	2	M	CDL	nose_touch	Control	first 5xR	Guided	6	L	9	4	Right	Smell1	Number.of.occurrences	NA	NA	NA	NA	13.96	NA	NA	NA	0	NA	NA	NA	NA	NA	NA	NA	NA	NA	NA	NA	NA	NA	NA	NA	NA	NA	NA
430	C11	Mix (Schäferhund, Malonais)	2	M	CDL	nose_touch	Control	first 5xR	Guided	6	L	9	4	Left	Smell2	Number.of.occurrences	NA	NA	NA	NA	13.96	NA	NA	NA	NA	NA	NA	NA	NA	NA	NA	NA	NA	NA	NA	NA	NA	NA	NA	NA	NA	NA	NA
431	C11	Mix (Schäferhund, Malonais)	2	M	CDL	nose_touch	Control	first 5xR	Guided	6	L	9	4	None	none	Number.of.occurrences	NA	NA	NA	NA	13.96	NA	NA	NA	NA	NA	NA	NA	NA	NA	NA	NA	NA	NA	NA	NA	NA	NA	NA	NA	NA	NA	NA
432	C11	Mix (Schäferhund, Malonais)	2	M	CDL	nose_touch	Control	first 5xR	Guided	6	L	9	4	Left	Smell2	Total.duration	0.92	2.679	1.96	4.16	13.96	NA	NA	NA	NA	NA	NA	NA	NA	NA	NA	NA	NA	0.140401	NA	0.191905	0.297994	NA	NA	NA	NA	0.469388	NA
433	C11	Mix (Schäferhund, Malonais)	2	M	CDL	nose_touch	Control	first 5xR	Guided	6	L	9	4	Right	Smell1	Total.duration	0.84	3.479	1.84	3.079	13.96	NA	NA	NA	NA	NA	NA	NA	NA	NA	NA	NA	NA	0.131805	NA	0.249212	0.220559	NA	NA	NA	NA	0.456522	NA
434	C11	Mix (Schäferhund, Malonais)	2	M	CDL	nose_touch	Control	first 5xR	Guided	6	L	9	4	None	none	Total.duration	NA	NA	NA	0	13.96	NA	NA	NA	NA	NA	NA	NA	NA	NA	NA	NA	NA	NA	NA	NA	0	NA	NA	NA	NA	NA	NA
435	C11	Mix (Schäferhund, Malonais)	2	M	CDL	nose_touch	Control	first 5xR	Guided	6	L	9	4	NA	none	Total.duration	NA	NA	NA	NA	13.96	NA	NA	NA	NA	NA	NA	NA	NA	NA	NA	NA	NA	NA	NA	NA	NA	NA	NA	NA	NA	NA	NA
436	C11	Mix (Schäferhund, Malonais)	2	M	CDL	nose_touch	Control	first 5xR	Guided	7	R	9	4	Right	Smell2	Number.of.occurrences	NA	NA	NA	NA	19.52	NA	NA	NA	NA	NA	NA	NA	NA	NA	NA	NA	NA	NA	NA	NA	NA	NA	NA	NA	NA	NA	NA
437	C11	Mix (Schäferhund, Malonais)	2	M	CDL	nose_touch	Control	first 5xR	Guided	7	R	9	4	Left	Smell1	Number.of.occurrences	NA	NA	NA	NA	19.52	NA	NA	NA	NA	NA	NA	NA	NA	NA	NA	NA	NA	NA	NA	NA	NA	NA	NA	NA	NA	NA	NA
438	C11	Mix (Schäferhund, Malonais)	2	M	CDL	nose_touch	Control	first 5xR	Guided	7	R	9	4	None	none	Number.of.occurrences	NA	NA	NA	NA	19.52	NA	NA	NA	NA	NA	NA	NA	NA	NA	NA	NA	NA	NA	NA	NA	NA	NA	NA	NA	NA	NA	NA
439	C11	Mix (Schäferhund, Malonais)	2	M	CDL	nose_touch	Control	first 5xR	Guided	7	R	9	4	Left	Smell1	Total.duration	0	1.959	7.04	8.36	19.52	NA	NA	NA	NA	NA	NA	NA	NA	NA	NA	NA	NA	0.360656	NA	0.100359	0.428279	NA	NA	NA	NA	0	NA
440	C11	Mix (Schäferhund, Malonais)	2	M	CDL	nose_touch	Control	first 5xR	Guided	7	R	9	4	Right	Smell2	Total.duration	0.68	1.919	2.28	2.32	19.52	NA	NA	NA	NA	NA	NA	NA	NA	NA	NA	NA	NA	0.116803	NA	0.0983094	0.118852	NA	NA	NA	NA	0.298246	NA
441	C11	Mix (Schäferhund, Malonais)	2	M	CDL	nose_touch	Control	first 5xR	Guided	7	R	9	4	None	none	Total.duration	NA	NA	NA	1.639	19.52	NA	NA	NA	NA	NA	NA	NA	NA	NA	NA	NA	NA	NA	NA	NA	0.0839652	NA	NA	NA	NA	NA	NA
442	C11	Mix (Schäferhund, Malonais)	2	M	CDL	nose_touch	Control	first 5xR	Guided	7	R	9	4	NA	none	Total.duration	NA	NA	NA	NA	19.52	NA	NA	NA	NA	NA	NA	NA	NA	NA	NA	NA	NA	NA	NA	NA	NA	NA	NA	NA	NA	NA	NA
443	C11	Mix (Schäferhund, Malonais)	2	M	CDL	nose_touch	Control	first 5xR	Guided	8	L	9	4	Right	Smell1	Number.of.occurrences	NA	NA	NA	NA	22.72	NA	NA	NA	NA	NA	NA	NA	NA	NA	NA	NA	NA	NA	NA	NA	NA	NA	NA	NA	NA	NA	NA
444	C11	Mix (Schäferhund, Malonais)	2	M	CDL	nose_touch	Control	first 5xR	Guided	8	L	9	4	Left	Smell2	Number.of.occurrences	NA	NA	NA	NA	22.72	NA	NA	NA	NA	NA	NA	NA	NA	NA	NA	NA	NA	NA	NA	NA	NA	NA	NA	NA	NA	NA	NA
445	C11	Mix (Schäferhund, Malonais)	2	M	CDL	nose_touch	Control	first 5xR	Guided	8	L	9	4	None	none	Number.of.occurrences	NA	NA	NA	NA	22.72	NA	NA	NA	NA	NA	NA	NA	NA	NA	NA	NA	NA	NA	NA	NA	NA	NA	NA	NA	NA	NA	NA
446	C11	Mix (Schäferhund, Malonais)	2	M	CDL	nose_touch	Control	first 5xR	Guided	8	L	9	4	Left	Smell2	Total.duration	0.64	1.28	0.92	3.44	22.72	NA	NA	NA	NA	NA	NA	NA	NA	NA	NA	NA	NA	0.040493	NA	0.056338	0.151408	NA	NA	NA	NA	0.695652	NA
447	C11	Mix (Schäferhund, Malonais)	2	M	CDL	nose_touch	Control	first 5xR	Guided	8	L	9	4	Right	Smell1	Total.duration	0	0	7.52	11.719	22.72	NA	NA	NA	NA	NA	NA	NA	NA	NA	NA	NA	NA	0.330986	NA	0	0.515801	NA	NA	NA	NA	0	NA
448	C11	Mix (Schäferhund, Malonais)	2	M	CDL	nose_touch	Control	first 5xR	Guided	8	L	9	4	None	none	Total.duration	NA	NA	NA	5.279	22.72	NA	NA	NA	NA	NA	NA	NA	NA	NA	NA	NA	NA	NA	NA	NA	0.23235	NA	NA	NA	NA	NA	NA
449	C11	Mix (Schäferhund, Malonais)	2	M	CDL	nose_touch	Control	first 5xR	Guided	8	L	9	4	NA	none	Total.duration	NA	NA	NA	NA	22.72	NA	NA	NA	NA	NA	NA	NA	NA	NA	NA	NA	NA	NA	NA	NA	NA	NA	NA	NA	NA	NA	NA
450	C11	Mix (Schäferhund, Malonais)	2	M	CDL	nose_touch	Control	first 5xR	Guided	9	NA	9	4	Left	none	Number.of.occurrences	NA	NA	NA	NA	16.28	NA	NA	NA	NA	NA	NA	NA	NA	NA	NA	NA	NA	NA	NA	NA	NA	NA	NA	NA	NA	NA	NA
451	C11	Mix (Schäferhund, Malonais)	2	M	CDL	nose_touch	Control	first 5xR	Guided	9	NA	9	4	None	none	Number.of.occurrences	NA	NA	NA	NA	16.28	NA	NA	NA	NA	NA	NA	NA	NA	NA	NA	NA	NA	NA	NA	NA	NA	NA	NA	NA	NA	NA	NA
452	C11	Mix (Schäferhund, Malonais)	2	M	CDL	nose_touch	Control	first 5xR	Guided	9	NA	9	4	Left	none	Total.duration	0	0.559	1.24	3.16	16.28	NA	NA	NA	NA	NA	NA	NA	NA	NA	NA	NA	NA	0.0761671	NA	0.0343366	0.194103	NA	NA	NA	NA	0	NA
453	C11	Mix (Schäferhund, Malonais)	2	M	CDL	nose_touch	Control	first 5xR	Guided	9	NA	9	4	Right	none	Total.duration	0.68	1.44	2.12	1.68	16.28	NA	NA	NA	NA	NA	NA	NA	NA	NA	NA	NA	NA	0.130221	NA	0.0884521	0.103194	NA	NA	NA	NA	0.320755	NA
454	C11	Mix (Schäferhund, Malonais)	2	M	CDL	nose_touch	Control	first 5xR	Guided	9	NA	9	4	None	none	Total.duration	NA	NA	NA	0	16.28	NA	NA	NA	NA	NA	NA	NA	NA	NA	NA	NA	NA	NA	NA	NA	0	NA	NA	NA	NA	NA	NA
455	C11	Mix (Schäferhund, Malonais)	2	M	CDL	nose_touch	Control	first 5xR	Guided	9	NA	9	4	NA	none	Total.duration	NA	NA	NA	NA	16.28	NA	NA	NA	NA	NA	NA	NA	NA	NA	NA	NA	NA	NA	NA	NA	NA	NA	NA	NA	NA	NA	NA
456	C11	Mix (Schäferhund, Malonais)	2	M	CDL	nose_touch	Control	first 5xR	Guided	10	NA	9	4	Right	none	Number.of.occurrences	NA	NA	NA	NA	NA	NA	NA	NA	NA	NA	NA	NA	NA	NA	NA	NA	NA	NA	NA	NA	NA	NA	NA	NA	NA	NA	NA
457	C11	Mix (Schäferhund, Malonais)	2	M	CDL	nose_touch	Control	first 5xR	Guided	10	NA	9	4	Left	none	Number.of.occurrences	NA	NA	NA	NA	NA	NA	NA	NA	NA	NA	NA	NA	NA	NA	NA	NA	NA	NA	NA	NA	NA	NA	NA	NA	NA	NA	NA
458	C11	Mix (Schäferhund, Malonais)	2	M	CDL	nose_touch	Control	first 5xR	Guided	10	NA	9	4	None	none	Number.of.occurrences	NA	NA	NA	NA	NA	NA	NA	NA	NA	NA	NA	NA	NA	NA	NA	NA	NA	NA	NA	NA	NA	NA	NA	NA	NA	NA	NA
459	C11	Mix (Schäferhund, Malonais)	2	M	CDL	nose_touch	Control	first 5xR	Guided	10	NA	9	4	Left	none	Total.duration	NA	NA	NA	NA	NA	NA	NA	NA	NA	NA	NA	NA	NA	NA	NA	NA	NA	NA	NA	NA	NA	NA	NA	NA	NA	NA	NA
460	C11	Mix (Schäferhund, Malonais)	2	M	CDL	nose_touch	Control	first 5xR	Guided	10	NA	9	4	Right	none	Total.duration	NA	NA	NA	NA	NA	NA	NA	NA	NA	NA	NA	NA	NA	NA	NA	NA	NA	NA	NA	NA	NA	NA	NA	NA	NA	NA	NA
461	C11	Mix (Schäferhund, Malonais)	2	M	CDL	nose_touch	Control	first 5xR	Guided	10	NA	9	4	None	none	Total.duration	NA	NA	NA	NA	NA	NA	NA	NA	NA	NA	NA	NA	NA	NA	NA	NA	NA	NA	NA	NA	NA	NA	NA	NA	NA	NA	NA
462	C11	Mix (Schäferhund, Malonais)	2	M	CDL	nose_touch	Control	first 5xR	Guided	10	NA	9	4	NA	none	Total.duration	NA	NA	NA	NA	NA	NA	NA	NA	NA	NA	NA	NA	NA	NA	NA	NA	NA	NA	NA	NA	NA	NA	NA	NA	NA	NA	NA
463	C12	Mix (Russel Terrier)	4	F	CDL	around	Control	first 5xR	Test	1	L	10	8	NA	none	Total.duration	NA	NA	NA	NA	7.52	NA	NA	NA	NA	NA	NA	6.36	0	0	NA	NA	NA	NA	0	NA	NA	0.845745	0	NA	NA	NA	NA
464	C12	Mix (Russel Terrier)	4	F	CDL	around	Control	first 5xR	Test	1	L	10	8	Right	Smell1	Number.of.occurrences	NA	NA	NA	NA	7.52	1	NA	NA	0	NA	NA	NA	NA	NA	NA	4.36	1	NA	NA	NA	NA	NA	NA	NA	NA	NA	NA
465	C12	Mix (Russel Terrier)	4	F	CDL	around	Control	first 5xR	Test	1	L	10	8	Left	Smell2	Number.of.occurrences	NA	NA	NA	NA	7.52	0	NA	NA	0	NA	NA	NA	NA	NA	NA	NA	NA	NA	NA	NA	NA	NA	NA	NA	NA	NA	NA
466	C12	Mix (Russel Terrier)	4	F	CDL	around	Control	first 5xR	Test	1	L	10	8	NA	none	Number.of.occurrences	NA	NA	NA	NA	7.52	NA	0	3	NA	NA	NA	NA	NA	NA	NA	NA	NA	NA	NA	NA	NA	NA	NA	NA	NA	NA	NA
467	C12	Mix (Russel Terrier)	4	F	CDL	around	Control	first 5xR	Test	1	L	10	8	None	none	Number.of.occurrences	NA	NA	NA	NA	7.52	NA	NA	NA	NA	NA	NA	NA	NA	NA	NA	NA	NA	NA	NA	NA	NA	NA	NA	NA	NA	NA	NA
468	C12	Mix (Russel Terrier)	4	F	CDL	around	Control	first 5xR	Test	1	L	10	8	None	none	Total.duration	NA	NA	NA	3.079	7.52	NA	NA	NA	NA	0	NA	NA	NA	NA	NA	NA	NA	NA	NA	NA	0.409441	NA	NA	NA	NA	NA	0
469	C12	Mix (Russel Terrier)	4	F	CDL	around	Control	first 5xR	Test	1	L	10	8	Left	Smell2	Total.duration	NA	0.679	0	0	7.52	NA	NA	NA	NA	0	0	NA	NA	NA	NA	NA	NA	0	NA	0.0902926	0	NA	NA	NA	0	NA	0
470	C12	Mix (Russel Terrier)	4	F	CDL	around	Control	first 5xR	Test	1	L	10	8	Right	Smell1	Total.duration	NA	1.319	1.24	1.52	7.52	NA	NA	NA	NA	0	0	NA	NA	NA	NA	NA	NA	0.164894	NA	0.175399	0.202128	NA	NA	0	0	NA	0
471	C12	Mix (Russel Terrier)	4	F	CDL	around	Control	first 5xR	Test	2	R	10	8	NA	none	Total.duration	NA	NA	NA	NA	4.24	NA	NA	NA	NA	NA	NA	4.24	0	0	NA	NA	NA	NA	0	NA	NA	1	0	NA	NA	NA	NA
472	C12	Mix (Russel Terrier)	4	F	CDL	around	Control	first 5xR	Test	2	R	10	8	Right	Smell2	Number.of.occurrences	NA	NA	NA	NA	4.24	0	NA	NA	0	NA	NA	NA	NA	NA	NA	NA	NA	NA	NA	NA	NA	NA	NA	NA	NA	NA	NA
473	C12	Mix (Russel Terrier)	4	F	CDL	around	Control	first 5xR	Test	2	R	10	8	Left	Smell1	Number.of.occurrences	NA	NA	NA	NA	4.24	1	NA	NA	0	NA	NA	NA	NA	NA	NA	2	1	NA	NA	NA	NA	NA	NA	NA	NA	NA	NA
474	C12	Mix (Russel Terrier)	4	F	CDL	around	Control	first 5xR	Test	2	R	10	8	NA	none	Number.of.occurrences	NA	NA	NA	NA	4.24	NA	0	1	NA	NA	NA	NA	NA	NA	NA	NA	NA	NA	NA	NA	NA	NA	NA	NA	NA	NA	NA
475	C12	Mix (Russel Terrier)	4	F	CDL	around	Control	first 5xR	Test	2	R	10	8	None	none	Number.of.occurrences	NA	NA	NA	NA	4.24	NA	NA	NA	NA	NA	NA	NA	NA	NA	NA	NA	NA	NA	NA	NA	NA	NA	NA	NA	NA	NA	NA
476	C12	Mix (Russel Terrier)	4	F	CDL	around	Control	first 5xR	Test	2	R	10	8	None	none	Total.duration	NA	NA	NA	0	4.24	NA	NA	NA	NA	0	NA	NA	NA	NA	NA	NA	NA	NA	NA	NA	0	NA	NA	NA	NA	NA	0
477	C12	Mix (Russel Terrier)	4	F	CDL	around	Control	first 5xR	Test	2	R	10	8	Left	Smell1	Total.duration	NA	1.999	1.12	1.92	4.24	NA	NA	NA	NA	0	0	NA	NA	NA	NA	NA	NA	0.264151	NA	0.471462	0.45283	NA	NA	0	0	NA	0
478	C12	Mix (Russel Terrier)	4	F	CDL	around	Control	first 5xR	Test	2	R	10	8	Right	Smell2	Total.duration	NA	0	0	0	4.24	NA	NA	NA	NA	0	NA	NA	NA	NA	NA	NA	NA	0	NA	0	0	NA	NA	NA	NA	NA	0
479	C12	Mix (Russel Terrier)	4	F	CDL	around	Control	first 5xR	Test	2	R	10	8	NA	none	Number.of.occurrences	NA	NA	NA	NA	4.24	NA	NA	NA	NA	NA	NA	NA	NA	NA	0	NA	NA	NA	NA	NA	NA	NA	NA	NA	NA	NA	NA
480	C12	Mix (Russel Terrier)	4	F	CDL	around	Control	first 5xR	Test	3	L	10	8	NA	none	Total.duration	NA	NA	NA	NA	20.8	NA	NA	NA	NA	NA	NA	20.8	0	17.8	NA	NA	NA	NA	0.855769	NA	NA	1	0	NA	NA	NA	NA
481	C12	Mix (Russel Terrier)	4	F	CDL	around	Control	first 5xR	Test	3	L	10	8	Right	Smell1	Number.of.occurrences	NA	NA	NA	NA	20.8	0	NA	NA	NA	NA	NA	NA	NA	NA	NA	NA	NA	NA	NA	NA	NA	NA	NA	NA	NA	NA	NA
482	C12	Mix (Russel Terrier)	4	F	CDL	around	Control	first 5xR	Test	3	L	10	8	Left	Smell2	Number.of.occurrences	NA	NA	NA	NA	20.8	1	NA	NA	NA	NA	NA	NA	NA	NA	NA	19	1	NA	NA	NA	NA	NA	NA	NA	NA	NA	NA
483	C12	Mix (Russel Terrier)	4	F	CDL	around	Control	first 5xR	Test	3	L	10	8	NA	none	Number.of.occurrences	NA	NA	NA	NA	20.8	NA	0	2	NA	NA	NA	NA	NA	NA	NA	NA	NA	NA	NA	NA	NA	NA	NA	NA	NA	NA	NA
484	C12	Mix (Russel Terrier)	4	F	CDL	around	Control	first 5xR	Test	3	L	10	8	None	none	Number.of.occurrences	NA	NA	NA	NA	20.8	NA	NA	NA	NA	NA	NA	NA	NA	NA	NA	NA	NA	NA	NA	NA	NA	NA	NA	NA	NA	NA	NA
485	C12	Mix (Russel Terrier)	4	F	CDL	around	Control	first 5xR	Test	3	L	10	8	None	none	Total.duration	NA	NA	NA	0.559	20.8	NA	NA	NA	NA	0	NA	NA	NA	NA	NA	NA	NA	NA	NA	NA	0.026875	NA	NA	NA	NA	NA	0
486	C12	Mix (Russel Terrier)	4	F	CDL	around	Control	first 5xR	Test	3	L	10	8	Left	Smell2	Total.duration	NA	1.559	1.08	1.44	20.8	NA	NA	NA	NA	0	0	NA	NA	NA	NA	NA	NA	0.0519231	NA	0.0749519	0.0692308	NA	NA	0	0	NA	0
487	C12	Mix (Russel Terrier)	4	F	CDL	around	Control	first 5xR	Test	3	L	10	8	Right	Smell1	Total.duration	NA	0.639	0	7.959	20.8	NA	NA	NA	NA	0	0	NA	NA	NA	NA	NA	NA	0	NA	0.0307212	0.382644	NA	NA	NA	0	NA	0
488	C12	Mix (Russel Terrier)	4	F	CDL	around	Control	first 5xR	Test	4	R	10	8	NA	none	Total.duration	NA	NA	NA	NA	5.48	NA	NA	NA	NA	NA	NA	5.48	0	1.04	NA	NA	NA	NA	0.189781	NA	NA	1	0	NA	NA	NA	NA
489	C12	Mix (Russel Terrier)	4	F	CDL	around	Control	first 5xR	Test	4	R	10	8	Right	Smell2	Number.of.occurrences	NA	NA	NA	NA	5.48	0	NA	NA	0	NA	NA	NA	NA	NA	NA	NA	NA	NA	NA	NA	NA	NA	NA	NA	NA	NA	NA
490	C12	Mix (Russel Terrier)	4	F	CDL	around	Control	first 5xR	Test	4	R	10	8	Left	Smell1	Number.of.occurrences	NA	NA	NA	NA	5.48	1	NA	NA	0	NA	NA	NA	NA	NA	NA	2.92	1	NA	NA	NA	NA	NA	NA	NA	NA	NA	NA
491	C12	Mix (Russel Terrier)	4	F	CDL	around	Control	first 5xR	Test	4	R	10	8	NA	none	Number.of.occurrences	NA	NA	NA	NA	5.48	NA	0	1	NA	NA	NA	NA	NA	NA	NA	NA	NA	NA	NA	NA	NA	NA	NA	NA	NA	NA	NA
492	C12	Mix (Russel Terrier)	4	F	CDL	around	Control	first 5xR	Test	4	R	10	8	None	none	Number.of.occurrences	NA	NA	NA	NA	5.48	NA	NA	NA	NA	NA	NA	NA	NA	NA	NA	NA	NA	NA	NA	NA	NA	NA	NA	NA	NA	NA	NA
493	C12	Mix (Russel Terrier)	4	F	CDL	around	Control	first 5xR	Test	4	R	10	8	None	none	Total.duration	NA	NA	NA	1.519	5.48	NA	NA	NA	NA	0	NA	NA	NA	NA	NA	NA	NA	NA	NA	NA	0.27719	NA	NA	NA	NA	NA	0
494	C12	Mix (Russel Terrier)	4	F	CDL	around	Control	first 5xR	Test	4	R	10	8	Left	Smell1	Total.duration	NA	1.28	1	1.56	5.48	NA	NA	NA	NA	0	0	NA	NA	NA	NA	NA	NA	0.182482	NA	0.233577	0.284672	NA	NA	0	0	NA	0
495	C12	Mix (Russel Terrier)	4	F	CDL	around	Control	first 5xR	Test	4	R	10	8	Right	Smell2	Total.duration	NA	0	0	0	5.48	NA	NA	NA	NA	0	0	NA	NA	NA	NA	NA	NA	0	NA	0	0	NA	NA	NA	0	NA	0
496	C12	Mix (Russel Terrier)	4	F	CDL	around	Control	first 5xR	Test	5	L	10	8	NA	none	Total.duration	NA	NA	NA	NA	20.48	NA	NA	NA	NA	NA	NA	19.8	0	10.8	NA	NA	NA	NA	0.527344	NA	NA	0.966797	0	NA	NA	NA	NA
497	C12	Mix (Russel Terrier)	4	F	CDL	around	Control	first 5xR	Test	5	L	10	8	Right	Smell1	Number.of.occurrences	NA	NA	NA	NA	20.48	0	NA	NA	0	NA	NA	NA	NA	NA	NA	NA	NA	NA	NA	NA	NA	NA	NA	NA	NA	NA	NA
498	C12	Mix (Russel Terrier)	4	F	CDL	around	Control	first 5xR	Test	5	L	10	8	Left	Smell2	Number.of.occurrences	NA	NA	NA	NA	20.48	1	NA	NA	0	NA	NA	NA	NA	NA	NA	18.04	1	NA	NA	NA	NA	NA	NA	NA	NA	NA	NA
499	C12	Mix (Russel Terrier)	4	F	CDL	around	Control	first 5xR	Test	5	L	10	8	NA	none	Number.of.occurrences	NA	NA	NA	NA	20.48	NA	0	5	NA	NA	NA	NA	NA	NA	NA	NA	NA	NA	NA	NA	NA	NA	NA	NA	NA	NA	NA
500	C12	Mix (Russel Terrier)	4	F	CDL	around	Control	first 5xR	Test	5	L	10	8	None	none	Number.of.occurrences	NA	NA	NA	NA	20.48	NA	NA	NA	NA	NA	NA	NA	NA	NA	NA	NA	NA	NA	NA	NA	NA	NA	NA	NA	NA	NA	NA
501	C12	Mix (Russel Terrier)	4	F	CDL	around	Control	first 5xR	Test	5	L	10	8	None	none	Total.duration	NA	NA	NA	9.759	20.48	NA	NA	NA	NA	0	NA	NA	NA	NA	NA	NA	NA	NA	NA	NA	0.476514	NA	NA	NA	NA	NA	0
502	C12	Mix (Russel Terrier)	4	F	CDL	around	Control	first 5xR	Test	5	L	10	8	Left	Smell2	Total.duration	NA	1.319	1.32	1.84	20.48	NA	NA	NA	NA	0	0	NA	NA	NA	NA	NA	NA	0.0644531	NA	0.0644043	0.0898438	NA	NA	0	0	NA	0
503	C12	Mix (Russel Terrier)	4	F	CDL	around	Control	first 5xR	Test	5	L	10	8	Right	Smell1	Total.duration	NA	0	0	0	20.48	NA	NA	NA	NA	0	0	NA	NA	NA	NA	NA	NA	0	NA	0	0	NA	NA	NA	0	NA	0
504	C12	Mix (Russel Terrier)	4	F	CDL	around	Control	first 5xR	Test	6	L	10	8	NA	none	Total.duration	NA	NA	NA	NA	7.2	NA	NA	NA	NA	NA	NA	7.2	0	2.08	NA	NA	NA	NA	0.288889	NA	NA	1	0	NA	NA	NA	NA
505	C12	Mix (Russel Terrier)	4	F	CDL	around	Control	first 5xR	Test	6	L	10	8	Right	Smell1	Number.of.occurrences	NA	NA	NA	NA	7.2	0	NA	NA	0	NA	NA	NA	NA	NA	NA	NA	NA	NA	NA	NA	NA	NA	NA	NA	NA	NA	NA
506	C12	Mix (Russel Terrier)	4	F	CDL	around	Control	first 5xR	Test	6	L	10	8	Left	Smell2	Number.of.occurrences	NA	NA	NA	NA	7.2	1	NA	NA	0	NA	NA	NA	NA	NA	NA	4.92	1	NA	NA	NA	NA	NA	NA	NA	NA	NA	NA
507	C12	Mix (Russel Terrier)	4	F	CDL	around	Control	first 5xR	Test	6	L	10	8	NA	none	Number.of.occurrences	NA	NA	NA	NA	7.2	NA	0	3	NA	NA	NA	NA	NA	NA	NA	NA	NA	NA	NA	NA	NA	NA	NA	NA	NA	NA	NA
508	C12	Mix (Russel Terrier)	4	F	CDL	around	Control	first 5xR	Test	6	L	10	8	None	none	Number.of.occurrences	NA	NA	NA	NA	7.2	NA	NA	NA	NA	NA	NA	NA	NA	NA	NA	NA	NA	NA	NA	NA	NA	NA	NA	NA	NA	NA	NA
509	C12	Mix (Russel Terrier)	4	F	CDL	around	Control	first 5xR	Test	6	L	10	8	None	none	Total.duration	NA	NA	NA	1.399	7.2	NA	NA	NA	NA	0	NA	NA	NA	NA	NA	NA	NA	NA	NA	NA	0.194306	NA	NA	NA	NA	NA	0
510	C12	Mix (Russel Terrier)	4	F	CDL	around	Control	first 5xR	Test	6	L	10	8	Left	Smell2	Total.duration	NA	1.279	1.16	1.88	7.2	NA	NA	NA	NA	0	0	NA	NA	NA	NA	NA	NA	0.161111	NA	0.177639	0.261111	NA	NA	0	0	NA	0
511	C12	Mix (Russel Terrier)	4	F	CDL	around	Control	first 5xR	Test	6	L	10	8	Right	Smell1	Total.duration	NA	0	0	0	7.2	NA	NA	NA	NA	0	0	NA	NA	NA	NA	NA	NA	0	NA	0	0	NA	NA	NA	0	NA	0
512	C12	Mix (Russel Terrier)	4	F	CDL	around	Control	first 5xR	Test	6	L	10	8	NA	none	Number.of.occurrences	NA	NA	NA	NA	7.2	NA	NA	NA	NA	NA	NA	NA	NA	NA	0	NA	NA	NA	NA	NA	NA	NA	NA	NA	NA	NA	NA
513	C12	Mix (Russel Terrier)	4	F	CDL	around	Control	first 5xR	Test	7	R	10	8	NA	none	Total.duration	NA	NA	NA	NA	5.76	NA	NA	NA	NA	NA	NA	5.76	0	0	NA	NA	NA	NA	0	NA	NA	1	0	NA	NA	NA	NA
514	C12	Mix (Russel Terrier)	4	F	CDL	around	Control	first 5xR	Test	7	R	10	8	Right	Smell2	Number.of.occurrences	NA	NA	NA	NA	5.76	1	NA	NA	0	NA	NA	NA	NA	NA	NA	3.92	1	NA	NA	NA	NA	NA	NA	NA	NA	NA	NA
515	C12	Mix (Russel Terrier)	4	F	CDL	around	Control	first 5xR	Test	7	R	10	8	Left	Smell1	Number.of.occurrences	NA	NA	NA	NA	5.76	0	NA	NA	0	NA	NA	NA	NA	NA	NA	NA	NA	NA	NA	NA	NA	NA	NA	NA	NA	NA	NA
516	C12	Mix (Russel Terrier)	4	F	CDL	around	Control	first 5xR	Test	7	R	10	8	NA	none	Number.of.occurrences	NA	NA	NA	NA	5.76	NA	0	1	NA	NA	NA	NA	NA	NA	NA	NA	NA	NA	NA	NA	NA	NA	NA	NA	NA	NA	NA
517	C12	Mix (Russel Terrier)	4	F	CDL	around	Control	first 5xR	Test	7	R	10	8	None	none	Number.of.occurrences	NA	NA	NA	NA	5.76	NA	NA	NA	NA	NA	NA	NA	NA	NA	NA	NA	NA	NA	NA	NA	NA	NA	NA	NA	NA	NA	NA
518	C12	Mix (Russel Terrier)	4	F	CDL	around	Control	first 5xR	Test	7	R	10	8	None	none	Total.duration	NA	NA	NA	0.959	5.76	NA	NA	NA	NA	0	NA	NA	NA	NA	NA	NA	NA	NA	NA	NA	0.166493	NA	NA	NA	NA	NA	0
519	C12	Mix (Russel Terrier)	4	F	CDL	around	Control	first 5xR	Test	7	R	10	8	Left	Smell1	Total.duration	NA	0	0	0	5.76	NA	NA	NA	NA	0	0	NA	NA	NA	NA	NA	NA	0	NA	0	0	NA	NA	NA	0	NA	0
520	C12	Mix (Russel Terrier)	4	F	CDL	around	Control	first 5xR	Test	7	R	10	8	Right	Smell2	Total.duration	NA	2.238	1.04	1.84	5.76	NA	NA	NA	NA	0	0	NA	NA	NA	NA	NA	NA	0.180556	NA	0.388542	0.319444	NA	NA	0	0	NA	0
521	C12	Mix (Russel Terrier)	4	F	CDL	around	Control	first 5xR	Test	7	R	10	8	NA	none	Number.of.occurrences	NA	NA	NA	NA	5.76	NA	NA	NA	NA	NA	NA	NA	NA	NA	0	NA	NA	NA	NA	NA	NA	NA	NA	NA	NA	NA	NA
522	C12	Mix (Russel Terrier)	4	F	CDL	around	Control	first 5xR	Test	8	L	10	8	NA	none	Total.duration	NA	NA	NA	NA	28.96	NA	NA	NA	NA	NA	NA	28.96	0	1.44	NA	NA	NA	NA	0.0497238	NA	NA	1	0	NA	NA	NA	NA
523	C12	Mix (Russel Terrier)	4	F	CDL	around	Control	first 5xR	Test	8	L	10	8	Right	Smell1	Number.of.occurrences	NA	NA	NA	NA	28.96	0	NA	NA	0	NA	NA	NA	NA	NA	NA	NA	NA	NA	NA	NA	NA	NA	NA	NA	NA	NA	NA
524	C12	Mix (Russel Terrier)	4	F	CDL	around	Control	first 5xR	Test	8	L	10	8	Left	Smell2	Number.of.occurrences	NA	NA	NA	NA	28.96	1	NA	NA	1	NA	NA	NA	NA	NA	NA	26.8	1	NA	NA	NA	NA	NA	NA	NA	NA	NA	NA
525	C12	Mix (Russel Terrier)	4	F	CDL	around	Control	first 5xR	Test	8	L	10	8	NA	none	Number.of.occurrences	NA	NA	NA	NA	28.96	NA	0	2	NA	NA	NA	NA	NA	NA	NA	NA	NA	NA	NA	NA	NA	NA	NA	NA	NA	NA	NA
526	C12	Mix (Russel Terrier)	4	F	CDL	around	Control	first 5xR	Test	8	L	10	8	None	none	Number.of.occurrences	NA	NA	NA	NA	28.96	NA	NA	NA	NA	NA	NA	NA	NA	NA	NA	NA	NA	NA	NA	NA	NA	NA	NA	NA	NA	NA	NA
527	C12	Mix (Russel Terrier)	4	F	CDL	around	Control	first 5xR	Test	8	L	10	8	None	none	Total.duration	NA	NA	NA	2.04	28.96	NA	NA	NA	NA	0	NA	NA	NA	NA	NA	NA	NA	NA	NA	NA	0.070442	NA	NA	NA	NA	NA	0
528	C12	Mix (Russel Terrier)	4	F	CDL	around	Control	first 5xR	Test	8	L	10	8	Left	Smell2	Total.duration	NA	1.24	1.16	2.039	28.96	NA	NA	NA	NA	0	0	NA	NA	NA	NA	NA	NA	0.0400552	NA	0.0428177	0.0704075	NA	NA	0	0	NA	0
529	C12	Mix (Russel Terrier)	4	F	CDL	around	Control	first 5xR	Test	8	L	10	8	Right	Smell1	Total.duration	NA	0.599	0	7.198	28.96	NA	NA	NA	NA	0	0	NA	NA	NA	NA	NA	NA	0	NA	0.0206837	0.24855	NA	NA	NA	0	NA	0
530	C12	Mix (Russel Terrier)	4	F	CDL	around	Control	first 5xR	Test	8	L	10	8	NA	none	Number.of.occurrences	NA	NA	NA	NA	28.96	NA	NA	NA	NA	NA	NA	NA	NA	NA	0	NA	NA	NA	NA	NA	NA	NA	NA	NA	NA	NA	NA
531	C12	Mix (Russel Terrier)	4	F	CDL	around	Control	first 5xR	Test	9	L	10	8	NA	none	Total.duration	NA	NA	NA	NA	24.8	NA	NA	NA	NA	NA	NA	24.8	0	20.88	NA	NA	NA	NA	0.841935	NA	NA	1	0	NA	NA	NA	NA
532	C12	Mix (Russel Terrier)	4	F	CDL	around	Control	first 5xR	Test	9	L	10	8	Right	Smell1	Number.of.occurrences	NA	NA	NA	NA	24.8	0	NA	NA	0	NA	NA	NA	NA	NA	NA	NA	NA	NA	NA	NA	NA	NA	NA	NA	NA	NA	NA
533	C12	Mix (Russel Terrier)	4	F	CDL	around	Control	first 5xR	Test	9	L	10	8	Left	Smell2	Number.of.occurrences	NA	NA	NA	NA	24.8	1	NA	NA	0	NA	NA	NA	NA	NA	NA	23.52	1	NA	NA	NA	NA	NA	NA	NA	NA	NA	NA
534	C12	Mix (Russel Terrier)	4	F	CDL	around	Control	first 5xR	Test	9	L	10	8	NA	none	Number.of.occurrences	NA	NA	NA	NA	24.8	NA	0	5	NA	NA	NA	NA	NA	NA	NA	NA	NA	NA	NA	NA	NA	NA	NA	NA	NA	NA	NA
535	C12	Mix (Russel Terrier)	4	F	CDL	around	Control	first 5xR	Test	9	L	10	8	None	none	Number.of.occurrences	NA	NA	NA	NA	24.8	NA	NA	NA	NA	NA	NA	NA	NA	NA	NA	NA	NA	NA	NA	NA	NA	NA	NA	NA	NA	NA	NA
536	C12	Mix (Russel Terrier)	4	F	CDL	around	Control	first 5xR	Test	9	L	10	8	None	none	Total.duration	NA	NA	NA	21.639	24.8	NA	NA	NA	NA	0	NA	NA	NA	NA	NA	NA	NA	NA	NA	NA	0.87254	NA	NA	NA	NA	NA	0
537	C12	Mix (Russel Terrier)	4	F	CDL	around	Control	first 5xR	Test	9	L	10	8	Left	Smell2	Total.duration	NA	1.439	0.72	1.44	24.8	NA	NA	NA	NA	0	0	NA	NA	NA	NA	NA	NA	0.0290323	NA	0.0580242	0.0580645	NA	NA	0	0	NA	0
538	C12	Mix (Russel Terrier)	4	F	CDL	around	Control	first 5xR	Test	9	L	10	8	Right	Smell1	Total.duration	NA	0	0	0	24.8	NA	NA	NA	NA	0	0	NA	NA	NA	NA	NA	NA	0	NA	0	0	NA	NA	NA	0	NA	0
539	C12	Mix (Russel Terrier)	4	F	CDL	around	Control	first 5xR	Test	9	L	10	8	NA	none	Number.of.occurrences	NA	NA	NA	NA	24.8	NA	NA	NA	NA	NA	NA	NA	NA	NA	0	NA	NA	NA	NA	NA	NA	NA	NA	NA	NA	NA	NA
540	C12	Mix (Russel Terrier)	4	F	CDL	around	Control	first 5xR	Test	10	R	10	8	NA	none	Total.duration	NA	NA	NA	NA	5.64	NA	NA	NA	NA	NA	NA	5.64	0	0	NA	NA	NA	NA	0	NA	NA	1	0	NA	NA	NA	NA
541	C12	Mix (Russel Terrier)	4	F	CDL	around	Control	first 5xR	Test	10	R	10	8	Right	Smell2	Number.of.occurrences	NA	NA	NA	NA	5.64	1	NA	NA	0	NA	NA	NA	NA	NA	NA	3.6	1	NA	NA	NA	NA	NA	NA	NA	NA	NA	NA
542	C12	Mix (Russel Terrier)	4	F	CDL	around	Control	first 5xR	Test	10	R	10	8	Left	Smell1	Number.of.occurrences	NA	NA	NA	NA	5.64	0	NA	NA	0	NA	NA	NA	NA	NA	NA	NA	NA	NA	NA	NA	NA	NA	NA	NA	NA	NA	NA
543	C12	Mix (Russel Terrier)	4	F	CDL	around	Control	first 5xR	Test	10	R	10	8	NA	none	Number.of.occurrences	NA	NA	NA	NA	5.64	NA	0	1	NA	NA	NA	NA	NA	NA	NA	NA	NA	NA	NA	NA	NA	NA	NA	NA	NA	NA	NA
544	C12	Mix (Russel Terrier)	4	F	CDL	around	Control	first 5xR	Test	10	R	10	8	None	none	Number.of.occurrences	NA	NA	NA	NA	5.64	NA	NA	NA	NA	NA	NA	NA	NA	NA	NA	NA	NA	NA	NA	NA	NA	NA	NA	NA	NA	NA	NA
545	C12	Mix (Russel Terrier)	4	F	CDL	around	Control	first 5xR	Test	10	R	10	8	None	none	Total.duration	NA	NA	NA	0	5.64	NA	NA	NA	NA	0	NA	NA	NA	NA	NA	NA	NA	NA	NA	NA	0	NA	NA	NA	NA	NA	0
546	C12	Mix (Russel Terrier)	4	F	CDL	around	Control	first 5xR	Test	10	R	10	8	Left	Smell1	Total.duration	NA	0	0	0	5.64	NA	NA	NA	NA	0	0	NA	NA	NA	NA	NA	NA	0	NA	0	0	NA	NA	NA	0	NA	0
547	C12	Mix (Russel Terrier)	4	F	CDL	around	Control	first 5xR	Test	10	R	10	8	Right	Smell2	Total.duration	NA	1.958	1.12	2.919	5.64	NA	NA	NA	NA	0	0	NA	NA	NA	NA	NA	NA	0.198582	NA	0.347163	0.517553	NA	NA	0	0	NA	0
548	C12	Mix (Russel Terrier)	4	F	CDL	around	Control	first 5xR	Guided	1	L	10	8	Right	Smell1	Number.of.occurrences	NA	NA	NA	NA	12.12	NA	NA	NA	NA	NA	NA	NA	NA	NA	NA	NA	NA	NA	NA	NA	NA	NA	NA	NA	NA	NA	NA
549	C12	Mix (Russel Terrier)	4	F	CDL	around	Control	first 5xR	Guided	1	L	10	8	Left	Smell2	Number.of.occurrences	NA	NA	NA	NA	12.12	NA	NA	NA	NA	NA	NA	NA	NA	NA	NA	NA	NA	NA	NA	NA	NA	NA	NA	NA	NA	NA	NA
550	C12	Mix (Russel Terrier)	4	F	CDL	around	Control	first 5xR	Guided	1	L	10	8	None	none	Number.of.occurrences	NA	NA	NA	NA	12.12	NA	NA	NA	NA	NA	NA	NA	NA	NA	NA	NA	NA	NA	NA	NA	NA	NA	NA	NA	NA	NA	NA
551	C12	Mix (Russel Terrier)	4	F	CDL	around	Control	first 5xR	Guided	1	L	10	8	Left	Smell2	Total.duration	0	1.118	1.36	1.679	12.12	NA	NA	NA	NA	NA	NA	NA	NA	NA	NA	NA	NA	0.112211	NA	0.0922442	0.138531	NA	NA	NA	NA	0	NA
552	C12	Mix (Russel Terrier)	4	F	CDL	around	Control	first 5xR	Guided	1	L	10	8	Right	Smell1	Total.duration	3.56	4.439	4.48	1.16	12.12	NA	NA	NA	NA	NA	NA	NA	NA	NA	NA	NA	NA	0.369637	NA	0.366254	0.0957096	NA	NA	NA	NA	0.794643	NA
553	C12	Mix (Russel Terrier)	4	F	CDL	around	Control	first 5xR	Guided	1	L	10	8	None	none	Total.duration	0	NA	NA	0.439	12.12	NA	NA	NA	NA	NA	NA	NA	NA	NA	NA	NA	NA	NA	NA	NA	0.0362211	NA	NA	NA	NA	NA	NA
554	C12	Mix (Russel Terrier)	4	F	CDL	around	Control	first 5xR	Guided	1	L	10	8	NA	none	Total.duration	NA	NA	NA	NA	12.12	NA	NA	NA	NA	NA	NA	NA	NA	NA	NA	NA	NA	NA	NA	NA	NA	NA	NA	NA	NA	NA	NA
555	C12	Mix (Russel Terrier)	4	F	CDL	around	Control	first 5xR	Guided	2	R	10	8	Right	Smell2	Number.of.occurrences	NA	NA	NA	NA	11.64	NA	NA	NA	NA	NA	NA	NA	NA	NA	NA	NA	NA	NA	NA	NA	NA	NA	NA	NA	NA	NA	NA
556	C12	Mix (Russel Terrier)	4	F	CDL	around	Control	first 5xR	Guided	2	R	10	8	Left	Smell1	Number.of.occurrences	NA	NA	NA	NA	11.64	NA	NA	NA	NA	NA	NA	NA	NA	NA	NA	NA	NA	NA	NA	NA	NA	NA	NA	NA	NA	NA	NA
557	C12	Mix (Russel Terrier)	4	F	CDL	around	Control	first 5xR	Guided	2	R	10	8	None	none	Number.of.occurrences	NA	NA	NA	NA	11.64	NA	NA	NA	NA	NA	NA	NA	NA	NA	NA	NA	NA	NA	NA	NA	NA	NA	NA	NA	NA	NA	NA
558	C12	Mix (Russel Terrier)	4	F	CDL	around	Control	first 5xR	Guided	2	R	10	8	Left	Smell1	Total.duration	1.6	3.557	2.48	1.838	11.64	NA	NA	NA	NA	NA	NA	NA	NA	NA	NA	NA	NA	0.213058	NA	0.305584	0.157904	NA	NA	NA	NA	0.645161	NA
559	C12	Mix (Russel Terrier)	4	F	CDL	around	Control	first 5xR	Guided	2	R	10	8	Right	Smell2	Total.duration	0.56	1.52	1.56	3.08	11.64	NA	NA	NA	NA	NA	NA	NA	NA	NA	NA	NA	NA	0.134021	NA	0.130584	0.264605	NA	NA	NA	NA	0.358974	NA
560	C12	Mix (Russel Terrier)	4	F	CDL	around	Control	first 5xR	Guided	2	R	10	8	None	none	Total.duration	NA	NA	NA	0.279	11.64	NA	NA	NA	NA	NA	NA	NA	NA	NA	NA	NA	NA	NA	NA	NA	0.0239691	NA	NA	NA	NA	NA	NA
561	C12	Mix (Russel Terrier)	4	F	CDL	around	Control	first 5xR	Guided	2	R	10	8	NA	none	Total.duration	NA	NA	NA	NA	11.64	NA	NA	NA	NA	NA	NA	NA	NA	NA	NA	NA	NA	NA	NA	NA	NA	NA	NA	NA	NA	NA	NA
562	C12	Mix (Russel Terrier)	4	F	CDL	around	Control	first 5xR	Guided	3	L	10	8	Right	Smell1	Number.of.occurrences	NA	NA	NA	NA	14.6	NA	NA	NA	NA	NA	NA	NA	NA	NA	NA	NA	NA	NA	NA	NA	NA	NA	NA	NA	NA	NA	NA
563	C12	Mix (Russel Terrier)	4	F	CDL	around	Control	first 5xR	Guided	3	L	10	8	Left	Smell2	Number.of.occurrences	NA	NA	NA	NA	14.6	NA	NA	NA	NA	NA	NA	NA	NA	NA	NA	NA	NA	NA	NA	NA	NA	NA	NA	NA	NA	NA	NA
564	C12	Mix (Russel Terrier)	4	F	CDL	around	Control	first 5xR	Guided	3	L	10	8	None	none	Number.of.occurrences	NA	NA	NA	NA	14.6	NA	NA	NA	NA	NA	NA	NA	NA	NA	NA	NA	NA	NA	NA	NA	NA	NA	NA	NA	NA	NA	NA
565	C12	Mix (Russel Terrier)	4	F	CDL	around	Control	first 5xR	Guided	3	L	10	8	Left	Smell2	Total.duration	0	1.558	1.8	3.438	14.6	NA	NA	NA	NA	NA	NA	NA	NA	NA	NA	NA	NA	0.123288	NA	0.106712	0.235479	NA	NA	NA	NA	0	NA
566	C12	Mix (Russel Terrier)	4	F	CDL	around	Control	first 5xR	Guided	3	L	10	8	Right	Smell1	Total.duration	0	1.799	0.88	3.96	14.6	NA	NA	NA	NA	NA	NA	NA	NA	NA	NA	NA	NA	0.060274	NA	0.123219	0.271233	NA	NA	NA	NA	0	NA
567	C12	Mix (Russel Terrier)	4	F	CDL	around	Control	first 5xR	Guided	3	L	10	8	None	none	Total.duration	NA	NA	NA	3.839	14.6	NA	NA	NA	NA	NA	NA	NA	NA	NA	NA	NA	NA	NA	NA	NA	0.262945	NA	NA	NA	NA	NA	NA
568	C12	Mix (Russel Terrier)	4	F	CDL	around	Control	first 5xR	Guided	3	L	10	8	NA	none	Total.duration	NA	NA	NA	NA	14.6	NA	NA	NA	NA	NA	NA	NA	NA	NA	NA	NA	NA	NA	NA	NA	NA	NA	NA	NA	NA	NA	NA
569	C12	Mix (Russel Terrier)	4	F	CDL	around	Control	first 5xR	Guided	4	R	10	8	Right	Smell2	Number.of.occurrences	NA	NA	NA	NA	9	NA	NA	NA	NA	NA	NA	NA	NA	NA	NA	NA	NA	NA	NA	NA	NA	NA	NA	NA	NA	NA	NA
570	C12	Mix (Russel Terrier)	4	F	CDL	around	Control	first 5xR	Guided	4	R	10	8	Left	Smell1	Number.of.occurrences	NA	NA	NA	NA	9	NA	NA	NA	NA	NA	NA	NA	NA	NA	NA	NA	NA	NA	NA	NA	NA	NA	NA	NA	NA	NA	NA
571	C12	Mix (Russel Terrier)	4	F	CDL	around	Control	first 5xR	Guided	4	R	10	8	None	none	Number.of.occurrences	NA	NA	NA	NA	9	NA	NA	NA	NA	NA	NA	NA	NA	NA	NA	NA	NA	NA	NA	NA	NA	NA	NA	NA	NA	NA	NA
572	C12	Mix (Russel Terrier)	4	F	CDL	around	Control	first 5xR	Guided	4	R	10	8	Left	Smell1	Total.duration	0	2.519	2.8	3.519	9	NA	NA	NA	NA	NA	NA	NA	NA	NA	NA	NA	NA	0.311111	NA	0.279889	0.391	NA	NA	NA	NA	0	NA
573	C12	Mix (Russel Terrier)	4	F	CDL	around	Control	first 5xR	Guided	4	R	10	8	Right	Smell2	Total.duration	0	0	0	0	9	NA	NA	NA	NA	NA	NA	NA	NA	NA	NA	NA	NA	0	NA	0	0	NA	NA	NA	NA	NA	NA
574	C12	Mix (Russel Terrier)	4	F	CDL	around	Control	first 5xR	Guided	4	R	10	8	None	none	Total.duration	NA	NA	NA	0.28	9	NA	NA	NA	NA	NA	NA	NA	NA	NA	NA	NA	NA	NA	NA	NA	0.0311111	NA	NA	NA	NA	NA	NA
575	C12	Mix (Russel Terrier)	4	F	CDL	around	Control	first 5xR	Guided	4	R	10	8	NA	none	Total.duration	NA	NA	NA	NA	9	NA	NA	NA	NA	NA	NA	NA	NA	NA	NA	NA	NA	NA	NA	NA	NA	NA	NA	NA	NA	NA	NA
576	C12	Mix (Russel Terrier)	4	F	CDL	around	Control	first 5xR	Guided	5	L	10	8	Right	Smell1	Number.of.occurrences	NA	NA	NA	NA	8.64	NA	NA	NA	NA	NA	NA	NA	NA	NA	NA	NA	NA	NA	NA	NA	NA	NA	NA	NA	NA	NA	NA
577	C12	Mix (Russel Terrier)	4	F	CDL	around	Control	first 5xR	Guided	5	L	10	8	Left	Smell2	Number.of.occurrences	NA	NA	NA	NA	8.64	NA	NA	NA	NA	NA	NA	NA	NA	NA	NA	NA	NA	NA	NA	NA	NA	NA	NA	NA	NA	NA	NA
578	C12	Mix (Russel Terrier)	4	F	CDL	around	Control	first 5xR	Guided	5	L	10	8	None	none	Number.of.occurrences	NA	NA	NA	NA	8.64	NA	NA	NA	NA	NA	NA	NA	NA	NA	NA	NA	NA	NA	NA	NA	NA	NA	NA	NA	NA	NA	NA
579	C12	Mix (Russel Terrier)	4	F	CDL	around	Control	first 5xR	Guided	5	L	10	8	Left	Smell2	Total.duration	0	0.879	1.08	1.799	8.64	NA	NA	NA	NA	NA	NA	NA	NA	NA	NA	NA	NA	0.125	NA	0.101736	0.208218	NA	NA	NA	NA	0	NA
580	C12	Mix (Russel Terrier)	4	F	CDL	around	Control	first 5xR	Guided	5	L	10	8	Right	Smell1	Total.duration	0	0.599	0.92	2.96	8.64	NA	NA	NA	NA	NA	NA	NA	NA	NA	NA	NA	NA	0.106481	NA	0.0693287	0.342593	NA	NA	NA	NA	0	NA
581	C12	Mix (Russel Terrier)	4	F	CDL	around	Control	first 5xR	Guided	5	L	10	8	None	none	Total.duration	NA	NA	NA	0.999	8.64	NA	NA	NA	NA	NA	NA	NA	NA	NA	NA	NA	NA	NA	NA	NA	0.115625	NA	NA	NA	NA	NA	NA
582	C12	Mix (Russel Terrier)	4	F	CDL	around	Control	first 5xR	Guided	5	L	10	8	NA	none	Total.duration	NA	NA	NA	NA	8.64	NA	NA	NA	NA	NA	NA	NA	NA	NA	NA	NA	NA	NA	NA	NA	NA	NA	NA	NA	NA	NA	NA
583	C12	Mix (Russel Terrier)	4	F	CDL	around	Control	first 5xR	Guided	6	L	10	8	Right	Smell1	Number.of.occurrences	NA	NA	NA	NA	9.28	NA	NA	NA	0	NA	NA	NA	NA	NA	NA	NA	NA	NA	NA	NA	NA	NA	NA	NA	NA	NA	NA
584	C12	Mix (Russel Terrier)	4	F	CDL	around	Control	first 5xR	Guided	6	L	10	8	Left	Smell2	Number.of.occurrences	NA	NA	NA	NA	9.28	NA	NA	NA	NA	NA	NA	NA	NA	NA	NA	NA	NA	NA	NA	NA	NA	NA	NA	NA	NA	NA	NA
585	C12	Mix (Russel Terrier)	4	F	CDL	around	Control	first 5xR	Guided	6	L	10	8	None	none	Number.of.occurrences	NA	NA	NA	NA	9.28	NA	NA	NA	NA	NA	NA	NA	NA	NA	NA	NA	NA	NA	NA	NA	NA	NA	NA	NA	NA	NA	NA
586	C12	Mix (Russel Terrier)	4	F	CDL	around	Control	first 5xR	Guided	6	L	10	8	Left	Smell2	Total.duration	0	1.718	1.28	1.959	9.28	NA	NA	NA	NA	NA	NA	NA	NA	NA	NA	NA	NA	0.137931	NA	0.185129	0.211099	NA	NA	NA	NA	0	NA
587	C12	Mix (Russel Terrier)	4	F	CDL	around	Control	first 5xR	Guided	6	L	10	8	Right	Smell1	Total.duration	0	1.239	1	2.6	9.28	NA	NA	NA	NA	NA	NA	NA	NA	NA	NA	NA	NA	0.107759	NA	0.133513	0.280172	NA	NA	NA	NA	0	NA
588	C12	Mix (Russel Terrier)	4	F	CDL	around	Control	first 5xR	Guided	6	L	10	8	None	none	Total.duration	NA	NA	NA	0.359	9.28	NA	NA	NA	NA	NA	NA	NA	NA	NA	NA	NA	NA	NA	NA	NA	0.0386853	NA	NA	NA	NA	NA	NA
589	C12	Mix (Russel Terrier)	4	F	CDL	around	Control	first 5xR	Guided	6	L	10	8	NA	none	Total.duration	NA	NA	NA	NA	9.28	NA	NA	NA	NA	NA	NA	NA	NA	NA	NA	NA	NA	NA	NA	NA	NA	NA	NA	NA	NA	NA	NA
590	C12	Mix (Russel Terrier)	4	F	CDL	around	Control	first 5xR	Guided	7	R	10	8	Right	Smell2	Number.of.occurrences	NA	NA	NA	NA	14.36	NA	NA	NA	NA	NA	NA	NA	NA	NA	NA	NA	NA	NA	NA	NA	NA	NA	NA	NA	NA	NA	NA
591	C12	Mix (Russel Terrier)	4	F	CDL	around	Control	first 5xR	Guided	7	R	10	8	Left	Smell1	Number.of.occurrences	NA	NA	NA	NA	14.36	NA	NA	NA	NA	NA	NA	NA	NA	NA	NA	NA	NA	NA	NA	NA	NA	NA	NA	NA	NA	NA	NA
592	C12	Mix (Russel Terrier)	4	F	CDL	around	Control	first 5xR	Guided	7	R	10	8	None	none	Number.of.occurrences	NA	NA	NA	NA	14.36	NA	NA	NA	NA	NA	NA	NA	NA	NA	NA	NA	NA	NA	NA	NA	NA	NA	NA	NA	NA	NA	NA
593	C12	Mix (Russel Terrier)	4	F	CDL	around	Control	first 5xR	Guided	7	R	10	8	Left	Smell1	Total.duration	0	1.399	2.12	3.72	14.36	NA	NA	NA	NA	NA	NA	NA	NA	NA	NA	NA	NA	0.147632	NA	0.0974234	0.259053	NA	NA	NA	NA	0	NA
594	C12	Mix (Russel Terrier)	4	F	CDL	around	Control	first 5xR	Guided	7	R	10	8	Right	Smell2	Total.duration	0	0	5.36	5.759	14.36	NA	NA	NA	NA	NA	NA	NA	NA	NA	NA	NA	NA	0.373259	NA	0	0.401045	NA	NA	NA	NA	0	NA
595	C12	Mix (Russel Terrier)	4	F	CDL	around	Control	first 5xR	Guided	7	R	10	8	None	none	Total.duration	NA	NA	NA	0	14.36	NA	NA	NA	NA	NA	NA	NA	NA	NA	NA	NA	NA	NA	NA	NA	0	NA	NA	NA	NA	NA	NA
596	C12	Mix (Russel Terrier)	4	F	CDL	around	Control	first 5xR	Guided	7	R	10	8	NA	none	Total.duration	NA	NA	NA	NA	14.36	NA	NA	NA	NA	NA	NA	NA	NA	NA	NA	NA	NA	NA	NA	NA	NA	NA	NA	NA	NA	NA	NA
597	C12	Mix (Russel Terrier)	4	F	CDL	around	Control	first 5xR	Guided	8	L	10	8	Right	Smell1	Number.of.occurrences	NA	NA	NA	NA	11.92	NA	NA	NA	NA	NA	NA	NA	NA	NA	NA	NA	NA	NA	NA	NA	NA	NA	NA	NA	NA	NA	NA
598	C12	Mix (Russel Terrier)	4	F	CDL	around	Control	first 5xR	Guided	8	L	10	8	Left	Smell2	Number.of.occurrences	NA	NA	NA	NA	11.92	NA	NA	NA	NA	NA	NA	NA	NA	NA	NA	NA	NA	NA	NA	NA	NA	NA	NA	NA	NA	NA	NA
599	C12	Mix (Russel Terrier)	4	F	CDL	around	Control	first 5xR	Guided	8	L	10	8	None	none	Number.of.occurrences	NA	NA	NA	NA	11.92	NA	NA	NA	NA	NA	NA	NA	NA	NA	NA	NA	NA	NA	NA	NA	NA	NA	NA	NA	NA	NA	NA
600	C12	Mix (Russel Terrier)	4	F	CDL	around	Control	first 5xR	Guided	8	L	10	8	Left	Smell2	Total.duration	0.68	1.758	1.08	4.119	11.92	NA	NA	NA	NA	NA	NA	NA	NA	NA	NA	NA	NA	0.090604	NA	0.147483	0.345554	NA	NA	NA	NA	0.62963	NA
601	C12	Mix (Russel Terrier)	4	F	CDL	around	Control	first 5xR	Guided	8	L	10	8	Right	Smell1	Total.duration	0	1.079	1.8	2.199	11.92	NA	NA	NA	NA	NA	NA	NA	NA	NA	NA	NA	NA	0.151007	NA	0.0905201	0.18448	NA	NA	NA	NA	0	NA
602	C12	Mix (Russel Terrier)	4	F	CDL	around	Control	first 5xR	Guided	8	L	10	8	None	none	Total.duration	NA	NA	NA	0	11.92	NA	NA	NA	NA	NA	NA	NA	NA	NA	NA	NA	NA	NA	NA	NA	0	NA	NA	NA	NA	NA	NA
603	C12	Mix (Russel Terrier)	4	F	CDL	around	Control	first 5xR	Guided	8	L	10	8	NA	none	Total.duration	NA	NA	NA	NA	11.92	NA	NA	NA	NA	NA	NA	NA	NA	NA	NA	NA	NA	NA	NA	NA	NA	NA	NA	NA	NA	NA	NA
604	C12	Mix (Russel Terrier)	4	F	CDL	around	Control	first 5xR	Guided	9	L	10	8	Left	Smell2	Number.of.occurrences	NA	NA	NA	NA	10	NA	NA	NA	NA	NA	NA	NA	NA	NA	NA	NA	NA	NA	NA	NA	NA	NA	NA	NA	NA	NA	NA
605	C12	Mix (Russel Terrier)	4	F	CDL	around	Control	first 5xR	Guided	9	L	10	8	None	none	Number.of.occurrences	NA	NA	NA	NA	10	NA	NA	NA	NA	NA	NA	NA	NA	NA	NA	NA	NA	NA	NA	NA	NA	NA	NA	NA	NA	NA	NA
606	C12	Mix (Russel Terrier)	4	F	CDL	around	Control	first 5xR	Guided	9	L	10	8	Left	Smell2	Total.duration	0	2.119	1.4	1.199	10	NA	NA	NA	NA	NA	NA	NA	NA	NA	NA	NA	NA	0.14	NA	0.2119	0.1199	NA	NA	NA	NA	0	NA
607	C12	Mix (Russel Terrier)	4	F	CDL	around	Control	first 5xR	Guided	9	L	10	8	Right	Smell1	Total.duration	0	1.079	0.72	2.64	10	NA	NA	NA	NA	NA	NA	NA	NA	NA	NA	NA	NA	0.072	NA	0.1079	0.264	NA	NA	NA	NA	0	NA
608	C12	Mix (Russel Terrier)	4	F	CDL	around	Control	first 5xR	Guided	9	L	10	8	None	none	Total.duration	NA	NA	NA	2.959	10	NA	NA	NA	NA	NA	NA	NA	NA	NA	NA	NA	NA	NA	NA	NA	0.2959	NA	NA	NA	NA	NA	NA
609	C12	Mix (Russel Terrier)	4	F	CDL	around	Control	first 5xR	Guided	9	L	10	8	NA	none	Total.duration	NA	NA	NA	NA	10	NA	NA	NA	NA	NA	NA	NA	NA	NA	NA	NA	NA	NA	NA	NA	NA	NA	NA	NA	NA	NA	NA
610	C12	Mix (Russel Terrier)	4	F	CDL	around	Control	first 5xR	Guided	10	R	10	8	Right	Smell2	Number.of.occurrences	NA	NA	NA	NA	9	NA	NA	NA	NA	NA	NA	NA	NA	NA	NA	NA	NA	NA	NA	NA	NA	NA	NA	NA	NA	NA	NA
611	C12	Mix (Russel Terrier)	4	F	CDL	around	Control	first 5xR	Guided	10	R	10	8	Left	Smell1	Number.of.occurrences	NA	NA	NA	NA	9	NA	NA	NA	NA	NA	NA	NA	NA	NA	NA	NA	NA	NA	NA	NA	NA	NA	NA	NA	NA	NA	NA
612	C12	Mix (Russel Terrier)	4	F	CDL	around	Control	first 5xR	Guided	10	R	10	8	None	none	Number.of.occurrences	NA	NA	NA	NA	9	NA	NA	NA	NA	NA	NA	NA	NA	NA	NA	NA	NA	NA	NA	NA	NA	NA	NA	NA	NA	NA	NA
613	C12	Mix (Russel Terrier)	4	F	CDL	around	Control	first 5xR	Guided	10	R	10	8	Left	Smell1	Total.duration	0	0.519	1.04	3.88	9	NA	NA	NA	NA	NA	NA	NA	NA	NA	NA	NA	NA	0.115556	NA	0.0576667	0.431111	NA	NA	NA	NA	0	NA
614	C12	Mix (Russel Terrier)	4	F	CDL	around	Control	first 5xR	Guided	10	R	10	8	Right	Smell2	Total.duration	0	2.559	1.6	1.319	9	NA	NA	NA	NA	NA	NA	NA	NA	NA	NA	NA	NA	0.177778	NA	0.284333	0.146556	NA	NA	NA	NA	0	NA
615	C12	Mix (Russel Terrier)	4	F	CDL	around	Control	first 5xR	Guided	10	R	10	8	None	none	Total.duration	NA	NA	NA	0.719	9	NA	NA	NA	NA	NA	NA	NA	NA	NA	NA	NA	NA	NA	NA	NA	0.0798889	NA	NA	NA	NA	NA	NA
616	C12	Mix (Russel Terrier)	4	F	CDL	around	Control	first 5xR	Guided	10	R	10	8	NA	none	Total.duration	NA	NA	NA	NA	9	NA	NA	NA	NA	NA	NA	NA	NA	NA	NA	NA	NA	NA	NA	NA	NA	NA	NA	NA	NA	NA	NA
617	C13	Border Collie	9	M	CDL	nose_touch	Control	first 5xL	Test	1	R	10	8	NA	none	Total.duration	NA	NA	NA	NA	4.72	NA	NA	NA	NA	NA	NA	4.32	0	0	NA	NA	NA	NA	0	NA	NA	0.915254	0	NA	NA	NA	NA
618	C13	Border Collie	9	M	CDL	nose_touch	Control	first 5xL	Test	1	R	10	8	Right	Smell2	Number.of.occurrences	NA	NA	NA	NA	4.72	1	NA	NA	0	NA	NA	NA	NA	NA	NA	2.16	1	NA	NA	NA	NA	NA	NA	NA	NA	NA	NA
619	C13	Border Collie	9	M	CDL	nose_touch	Control	first 5xL	Test	1	R	10	8	Left	Smell1	Number.of.occurrences	NA	NA	NA	NA	4.72	0	NA	NA	0	NA	NA	NA	NA	NA	NA	NA	NA	NA	NA	NA	NA	NA	NA	NA	NA	NA	NA
620	C13	Border Collie	9	M	CDL	nose_touch	Control	first 5xL	Test	1	R	10	8	NA	none	Number.of.occurrences	NA	NA	NA	NA	4.72	NA	0	1	NA	NA	NA	NA	NA	NA	NA	NA	NA	NA	NA	NA	NA	NA	NA	NA	NA	NA	NA
621	C13	Border Collie	9	M	CDL	nose_touch	Control	first 5xL	Test	1	R	10	8	None	none	Number.of.occurrences	NA	NA	NA	NA	4.72	NA	NA	NA	NA	NA	NA	NA	NA	NA	NA	NA	NA	NA	NA	NA	NA	NA	NA	NA	NA	NA	NA
622	C13	Border Collie	9	M	CDL	nose_touch	Control	first 5xL	Test	1	R	10	8	None	none	Total.duration	NA	NA	NA	0	4.72	NA	NA	NA	NA	0	NA	NA	NA	NA	NA	NA	NA	NA	NA	NA	0	NA	NA	NA	NA	NA	0
623	C13	Border Collie	9	M	CDL	nose_touch	Control	first 5xL	Test	1	R	10	8	Left	Smell1	Total.duration	NA	0	0	0	4.72	NA	NA	NA	NA	0	0	NA	NA	NA	NA	NA	NA	0	NA	0	0	NA	NA	NA	0	NA	0
624	C13	Border Collie	9	M	CDL	nose_touch	Control	first 5xL	Test	1	R	10	8	Right	Smell2	Total.duration	NA	1.799	1.84	2.52	4.72	NA	NA	NA	NA	0	0	NA	NA	NA	NA	NA	NA	0.389831	NA	0.381144	0.533898	NA	NA	0	0	NA	0
625	C13	Border Collie	9	M	CDL	nose_touch	Control	first 5xL	Test	2	L	10	8	NA	none	Total.duration	NA	NA	NA	NA	4.36	NA	NA	NA	NA	NA	NA	4.36	0	0	NA	NA	NA	NA	0	NA	NA	1	0	NA	NA	NA	NA
626	C13	Border Collie	9	M	CDL	nose_touch	Control	first 5xL	Test	2	L	10	8	Right	Smell1	Number.of.occurrences	NA	NA	NA	NA	4.36	1	NA	NA	0	NA	NA	NA	NA	NA	NA	1.92	1	NA	NA	NA	NA	NA	NA	NA	NA	NA	NA
627	C13	Border Collie	9	M	CDL	nose_touch	Control	first 5xL	Test	2	L	10	8	Left	Smell2	Number.of.occurrences	NA	NA	NA	NA	4.36	0	NA	NA	0	NA	NA	NA	NA	NA	NA	NA	NA	NA	NA	NA	NA	NA	NA	NA	NA	NA	NA
628	C13	Border Collie	9	M	CDL	nose_touch	Control	first 5xL	Test	2	L	10	8	NA	none	Number.of.occurrences	NA	NA	NA	NA	4.36	NA	0	1	NA	NA	NA	NA	NA	NA	NA	NA	NA	NA	NA	NA	NA	NA	NA	NA	NA	NA	NA
629	C13	Border Collie	9	M	CDL	nose_touch	Control	first 5xL	Test	2	L	10	8	None	none	Number.of.occurrences	NA	NA	NA	NA	4.36	NA	NA	NA	NA	NA	NA	NA	NA	NA	NA	NA	NA	NA	NA	NA	NA	NA	NA	NA	NA	NA	NA
630	C13	Border Collie	9	M	CDL	nose_touch	Control	first 5xL	Test	2	L	10	8	None	none	Total.duration	NA	NA	NA	0	4.36	NA	NA	NA	NA	0	NA	NA	NA	NA	NA	NA	NA	NA	NA	NA	0	NA	NA	NA	NA	NA	0
631	C13	Border Collie	9	M	CDL	nose_touch	Control	first 5xL	Test	2	L	10	8	Left	Smell2	Total.duration	NA	0.559	0	0	4.36	NA	NA	NA	NA	0	0	NA	NA	NA	NA	NA	NA	0	NA	0.128211	0	NA	NA	NA	0	NA	0
632	C13	Border Collie	9	M	CDL	nose_touch	Control	first 5xL	Test	2	L	10	8	Right	Smell1	Total.duration	NA	1.558	1.6	1.96	4.36	NA	NA	NA	NA	0	NA	NA	NA	NA	NA	NA	NA	0.366972	NA	0.357339	0.449541	NA	NA	NA	NA	NA	0
633	C13	Border Collie	9	M	CDL	nose_touch	Control	first 5xL	Test	2	L	10	8	NA	none	Number.of.occurrences	NA	NA	NA	NA	4.36	NA	NA	NA	NA	NA	NA	NA	NA	NA	0	NA	NA	NA	NA	NA	NA	NA	NA	NA	NA	NA	NA
634	C13	Border Collie	9	M	CDL	nose_touch	Control	first 5xL	Test	3	R	10	8	NA	none	Total.duration	NA	NA	NA	NA	5.68	NA	NA	NA	NA	NA	NA	5.68	0	0	NA	NA	NA	NA	0	NA	NA	1	0	NA	NA	NA	NA
635	C13	Border Collie	9	M	CDL	nose_touch	Control	first 5xL	Test	3	R	10	8	Right	Smell2	Number.of.occurrences	NA	NA	NA	NA	5.68	1	NA	NA	NA	NA	NA	NA	NA	NA	NA	1.48	1	NA	NA	NA	NA	NA	NA	NA	NA	NA	NA
636	C13	Border Collie	9	M	CDL	nose_touch	Control	first 5xL	Test	3	R	10	8	Left	Smell1	Number.of.occurrences	NA	NA	NA	NA	5.68	0	NA	NA	NA	NA	NA	NA	NA	NA	NA	NA	NA	NA	NA	NA	NA	NA	NA	NA	NA	NA	NA
637	C13	Border Collie	9	M	CDL	nose_touch	Control	first 5xL	Test	3	R	10	8	NA	none	Number.of.occurrences	NA	NA	NA	NA	5.68	NA	0	2	NA	NA	NA	NA	NA	NA	NA	NA	NA	NA	NA	NA	NA	NA	NA	NA	NA	NA	NA
638	C13	Border Collie	9	M	CDL	nose_touch	Control	first 5xL	Test	3	R	10	8	None	none	Number.of.occurrences	NA	NA	NA	NA	5.68	NA	NA	NA	NA	NA	NA	NA	NA	NA	NA	NA	NA	NA	NA	NA	NA	NA	NA	NA	NA	NA	NA
639	C13	Border Collie	9	M	CDL	nose_touch	Control	first 5xL	Test	3	R	10	8	None	none	Total.duration	NA	NA	NA	0	5.68	NA	NA	NA	NA	0	NA	NA	NA	NA	NA	NA	NA	NA	NA	NA	0	NA	NA	NA	NA	NA	0
640	C13	Border Collie	9	M	CDL	nose_touch	Control	first 5xL	Test	3	R	10	8	Left	Smell1	Total.duration	NA	0	0	0	5.68	NA	NA	NA	NA	0	0	NA	NA	NA	NA	NA	NA	0	NA	0	0	NA	NA	NA	0	NA	0
641	C13	Border Collie	9	M	CDL	nose_touch	Control	first 5xL	Test	3	R	10	8	Right	Smell2	Total.duration	NA	2.678	3.56	2.799	5.68	NA	NA	NA	NA	0	0.28	NA	NA	NA	NA	NA	NA	0.626761	NA	0.471479	0.492782	NA	NA	0.0786517	0.0492958	NA	0
642	C13	Border Collie	9	M	CDL	nose_touch	Control	first 5xL	Test	4	L	10	8	NA	none	Total.duration	NA	NA	NA	NA	5.92	NA	NA	NA	NA	NA	NA	5.92	0	0	NA	NA	NA	NA	0	NA	NA	1	0	NA	NA	NA	NA
643	C13	Border Collie	9	M	CDL	nose_touch	Control	first 5xL	Test	4	L	10	8	Right	Smell1	Number.of.occurrences	NA	NA	NA	NA	5.92	1	NA	NA	0	NA	NA	NA	NA	NA	NA	1.6	1	NA	NA	NA	NA	NA	NA	NA	NA	NA	NA
644	C13	Border Collie	9	M	CDL	nose_touch	Control	first 5xL	Test	4	L	10	8	Left	Smell2	Number.of.occurrences	NA	NA	NA	NA	5.92	0	NA	NA	0	NA	NA	NA	NA	NA	NA	NA	NA	NA	NA	NA	NA	NA	NA	NA	NA	NA	NA
645	C13	Border Collie	9	M	CDL	nose_touch	Control	first 5xL	Test	4	L	10	8	NA	none	Number.of.occurrences	NA	NA	NA	NA	5.92	NA	0	1	NA	NA	NA	NA	NA	NA	NA	NA	NA	NA	NA	NA	NA	NA	NA	NA	NA	NA	NA
646	C13	Border Collie	9	M	CDL	nose_touch	Control	first 5xL	Test	4	L	10	8	None	none	Number.of.occurrences	NA	NA	NA	NA	5.92	NA	NA	NA	NA	NA	NA	NA	NA	NA	NA	NA	NA	NA	NA	NA	NA	NA	NA	NA	NA	NA	NA
647	C13	Border Collie	9	M	CDL	nose_touch	Control	first 5xL	Test	4	L	10	8	None	none	Total.duration	NA	NA	NA	0	5.92	NA	NA	NA	NA	0	NA	NA	NA	NA	NA	NA	NA	NA	NA	NA	0	NA	NA	NA	NA	NA	0
648	C13	Border Collie	9	M	CDL	nose_touch	Control	first 5xL	Test	4	L	10	8	Left	Smell2	Total.duration	NA	1.039	1.72	2.08	5.92	NA	NA	NA	NA	0	1	NA	NA	NA	NA	NA	NA	0.290541	NA	0.175507	0.351351	NA	NA	0.581395	0.168919	NA	0
649	C13	Border Collie	9	M	CDL	nose_touch	Control	first 5xL	Test	4	L	10	8	Right	Smell1	Total.duration	NA	1.919	1.759	0.679	5.92	NA	NA	NA	NA	0	0	NA	NA	NA	NA	NA	NA	0.297128	NA	0.324155	0.114696	NA	NA	0	0	NA	0
650	C13	Border Collie	9	M	CDL	nose_touch	Control	first 5xL	Test	5	L	10	8	NA	none	Total.duration	NA	NA	NA	NA	6.04	NA	NA	NA	NA	NA	NA	6.04	0	0	NA	NA	NA	NA	0	NA	NA	1	0	NA	NA	NA	NA
651	C13	Border Collie	9	M	CDL	nose_touch	Control	first 5xL	Test	5	L	10	8	Right	Smell1	Number.of.occurrences	NA	NA	NA	NA	6.04	0	NA	NA	0	NA	NA	NA	NA	NA	NA	NA	NA	NA	NA	NA	NA	NA	NA	NA	NA	NA	NA
652	C13	Border Collie	9	M	CDL	nose_touch	Control	first 5xL	Test	5	L	10	8	Left	Smell2	Number.of.occurrences	NA	NA	NA	NA	6.04	1	NA	NA	0	NA	NA	NA	NA	NA	NA	1.76	1	NA	NA	NA	NA	NA	NA	NA	NA	NA	NA
653	C13	Border Collie	9	M	CDL	nose_touch	Control	first 5xL	Test	5	L	10	8	NA	none	Number.of.occurrences	NA	NA	NA	NA	6.04	NA	0	1	NA	NA	NA	NA	NA	NA	NA	NA	NA	NA	NA	NA	NA	NA	NA	NA	NA	NA	NA
654	C13	Border Collie	9	M	CDL	nose_touch	Control	first 5xL	Test	5	L	10	8	None	none	Number.of.occurrences	NA	NA	NA	NA	6.04	NA	NA	NA	NA	NA	NA	NA	NA	NA	NA	NA	NA	NA	NA	NA	NA	NA	NA	NA	NA	NA	NA
655	C13	Border Collie	9	M	CDL	nose_touch	Control	first 5xL	Test	5	L	10	8	None	none	Total.duration	NA	NA	NA	0	6.04	NA	NA	NA	NA	0	NA	NA	NA	NA	NA	NA	NA	NA	NA	NA	0	NA	NA	NA	NA	NA	0
656	C13	Border Collie	9	M	CDL	nose_touch	Control	first 5xL	Test	5	L	10	8	Left	Smell2	Total.duration	NA	1.798	3.96	3.719	6.04	NA	NA	NA	NA	0	0.56	NA	NA	NA	NA	NA	NA	0.655629	NA	0.297682	0.615728	NA	NA	0.141414	0.0927152	NA	0
657	C13	Border Collie	9	M	CDL	nose_touch	Control	first 5xL	Test	5	L	10	8	Right	Smell1	Total.duration	NA	0.359	0	0	6.04	NA	NA	NA	NA	0	0	NA	NA	NA	NA	NA	NA	0	NA	0.0594371	0	NA	NA	NA	0	NA	0
658	C13	Border Collie	9	M	CDL	nose_touch	Control	first 5xL	Test	6	R	10	8	NA	none	Total.duration	NA	NA	NA	NA	3.64	NA	NA	NA	NA	NA	NA	3.64	0	0	NA	NA	NA	NA	0	NA	NA	1	0	NA	NA	NA	NA
659	C13	Border Collie	9	M	CDL	nose_touch	Control	first 5xL	Test	6	R	10	8	Right	Smell2	Number.of.occurrences	NA	NA	NA	NA	3.64	0	NA	NA	0	NA	NA	NA	NA	NA	NA	NA	NA	NA	NA	NA	NA	NA	NA	NA	NA	NA	NA
660	C13	Border Collie	9	M	CDL	nose_touch	Control	first 5xL	Test	6	R	10	8	Left	Smell1	Number.of.occurrences	NA	NA	NA	NA	3.64	1	NA	NA	0	NA	NA	NA	NA	NA	NA	1.64	1	NA	NA	NA	NA	NA	NA	NA	NA	NA	NA
661	C13	Border Collie	9	M	CDL	nose_touch	Control	first 5xL	Test	6	R	10	8	NA	none	Number.of.occurrences	NA	NA	NA	NA	3.64	NA	0	1	NA	NA	NA	NA	NA	NA	NA	NA	NA	NA	NA	NA	NA	NA	NA	NA	NA	NA	NA
662	C13	Border Collie	9	M	CDL	nose_touch	Control	first 5xL	Test	6	R	10	8	None	none	Number.of.occurrences	NA	NA	NA	NA	3.64	NA	NA	NA	NA	NA	NA	NA	NA	NA	NA	NA	NA	NA	NA	NA	NA	NA	NA	NA	NA	NA	NA
663	C13	Border Collie	9	M	CDL	nose_touch	Control	first 5xL	Test	6	R	10	8	None	none	Total.duration	NA	NA	NA	0	3.64	NA	NA	NA	NA	0	NA	NA	NA	NA	NA	NA	NA	NA	NA	NA	0	NA	NA	NA	NA	NA	0
664	C13	Border Collie	9	M	CDL	nose_touch	Control	first 5xL	Test	6	R	10	8	Left	Smell1	Total.duration	NA	1.359	1.08	1.64	3.64	NA	NA	NA	NA	0	0	NA	NA	NA	NA	NA	NA	0.296703	NA	0.373352	0.450549	NA	NA	0	0	NA	0
665	C13	Border Collie	9	M	CDL	nose_touch	Control	first 5xL	Test	6	R	10	8	Right	Smell2	Total.duration	NA	0.439	0	0	3.64	NA	NA	NA	NA	0	0	NA	NA	NA	NA	NA	NA	0	NA	0.120604	0	NA	NA	NA	0	NA	0
666	C13	Border Collie	9	M	CDL	nose_touch	Control	first 5xL	Test	6	R	10	8	NA	none	Number.of.occurrences	NA	NA	NA	NA	3.64	NA	NA	NA	NA	NA	NA	NA	NA	NA	0	NA	NA	NA	NA	NA	NA	NA	NA	NA	NA	NA	NA
667	C13	Border Collie	9	M	CDL	nose_touch	Control	first 5xL	Test	7	L	10	8	NA	none	Total.duration	NA	NA	NA	NA	5.72	NA	NA	NA	NA	NA	NA	5.72	0	0	NA	NA	NA	NA	0	NA	NA	1	0	NA	NA	NA	NA
668	C13	Border Collie	9	M	CDL	nose_touch	Control	first 5xL	Test	7	L	10	8	Right	Smell1	Number.of.occurrences	NA	NA	NA	NA	5.72	0	NA	NA	0	NA	NA	NA	NA	NA	NA	NA	NA	NA	NA	NA	NA	NA	NA	NA	NA	NA	NA
669	C13	Border Collie	9	M	CDL	nose_touch	Control	first 5xL	Test	7	L	10	8	Left	Smell2	Number.of.occurrences	NA	NA	NA	NA	5.72	1	NA	NA	0	NA	NA	NA	NA	NA	NA	1.92	1	NA	NA	NA	NA	NA	NA	NA	NA	NA	NA
670	C13	Border Collie	9	M	CDL	nose_touch	Control	first 5xL	Test	7	L	10	8	NA	none	Number.of.occurrences	NA	NA	NA	NA	5.72	NA	0	2	NA	NA	NA	NA	NA	NA	NA	NA	NA	NA	NA	NA	NA	NA	NA	NA	NA	NA	NA
671	C13	Border Collie	9	M	CDL	nose_touch	Control	first 5xL	Test	7	L	10	8	None	none	Number.of.occurrences	NA	NA	NA	NA	5.72	NA	NA	NA	NA	NA	NA	NA	NA	NA	NA	NA	NA	NA	NA	NA	NA	NA	NA	NA	NA	NA	NA
672	C13	Border Collie	9	M	CDL	nose_touch	Control	first 5xL	Test	7	L	10	8	None	none	Total.duration	NA	NA	NA	0	5.72	NA	NA	NA	NA	0	NA	NA	NA	NA	NA	NA	NA	NA	NA	NA	0	NA	NA	NA	NA	NA	0
673	C13	Border Collie	9	M	CDL	nose_touch	Control	first 5xL	Test	7	L	10	8	Left	Smell2	Total.duration	NA	2.598	2.92	2.519	5.72	NA	NA	NA	NA	0	0.999	NA	NA	NA	NA	NA	NA	0.51049	NA	0.454196	0.440385	NA	NA	0.342123	0.17465	NA	0
674	C13	Border Collie	9	M	CDL	nose_touch	Control	first 5xL	Test	7	L	10	8	Right	Smell1	Total.duration	NA	0.359	0	0	5.72	NA	NA	NA	NA	0	0	NA	NA	NA	NA	NA	NA	0	NA	0.0627622	0	NA	NA	NA	0	NA	0
675	C13	Border Collie	9	M	CDL	nose_touch	Control	first 5xL	Test	7	L	10	8	NA	none	Number.of.occurrences	NA	NA	NA	NA	5.72	NA	NA	NA	NA	NA	NA	NA	NA	NA	0	NA	NA	NA	NA	NA	NA	NA	NA	NA	NA	NA	NA
676	C13	Border Collie	9	M	CDL	nose_touch	Control	first 5xL	Test	8	R	10	8	NA	none	Total.duration	NA	NA	NA	NA	5.96	NA	NA	NA	NA	NA	NA	5.96	0	0	NA	NA	NA	NA	0	NA	NA	1	0	NA	NA	NA	NA
677	C13	Border Collie	9	M	CDL	nose_touch	Control	first 5xL	Test	8	R	10	8	Right	Smell2	Number.of.occurrences	NA	NA	NA	NA	5.96	0	NA	NA	0	NA	NA	NA	NA	NA	NA	NA	NA	NA	NA	NA	NA	NA	NA	NA	NA	NA	NA
678	C13	Border Collie	9	M	CDL	nose_touch	Control	first 5xL	Test	8	R	10	8	Left	Smell1	Number.of.occurrences	NA	NA	NA	NA	5.96	1	NA	NA	0	NA	NA	NA	NA	NA	NA	2.72	1	NA	NA	NA	NA	NA	NA	NA	NA	NA	NA
679	C13	Border Collie	9	M	CDL	nose_touch	Control	first 5xL	Test	8	R	10	8	NA	none	Number.of.occurrences	NA	NA	NA	NA	5.96	NA	0	2	NA	NA	NA	NA	NA	NA	NA	NA	NA	NA	NA	NA	NA	NA	NA	NA	NA	NA	NA
680	C13	Border Collie	9	M	CDL	nose_touch	Control	first 5xL	Test	8	R	10	8	None	none	Number.of.occurrences	NA	NA	NA	NA	5.96	NA	NA	NA	NA	NA	NA	NA	NA	NA	NA	NA	NA	NA	NA	NA	NA	NA	NA	NA	NA	NA	NA
681	C13	Border Collie	9	M	CDL	nose_touch	Control	first 5xL	Test	8	R	10	8	None	none	Total.duration	NA	NA	NA	0	5.96	NA	NA	NA	NA	0	NA	NA	NA	NA	NA	NA	NA	NA	NA	NA	0	NA	NA	NA	NA	NA	0
682	C13	Border Collie	9	M	CDL	nose_touch	Control	first 5xL	Test	8	R	10	8	Left	Smell1	Total.duration	NA	2.798	2.24	2.599	5.96	NA	NA	NA	NA	0	1.44	NA	NA	NA	NA	NA	NA	0.375839	NA	0.469463	0.436074	NA	NA	0.642857	0.241611	NA	0
683	C13	Border Collie	9	M	CDL	nose_touch	Control	first 5xL	Test	8	R	10	8	Right	Smell2	Total.duration	NA	0.319	0	0	5.96	NA	NA	NA	NA	0	0	NA	NA	NA	NA	NA	NA	0	NA	0.0535235	0	NA	NA	NA	0	NA	0
684	C13	Border Collie	9	M	CDL	nose_touch	Control	first 5xL	Test	8	R	10	8	NA	none	Number.of.occurrences	NA	NA	NA	NA	5.96	NA	NA	NA	NA	NA	NA	NA	NA	NA	0	NA	NA	NA	NA	NA	NA	NA	NA	NA	NA	NA	NA
685	C13	Border Collie	9	M	CDL	nose_touch	Control	first 5xL	Test	9	R	10	8	NA	none	Total.duration	NA	NA	NA	NA	4.96	NA	NA	NA	NA	NA	NA	4.76	0	0	NA	NA	NA	NA	0	NA	NA	0.959677	0	NA	NA	NA	NA
686	C13	Border Collie	9	M	CDL	nose_touch	Control	first 5xL	Test	9	R	10	8	Right	Smell2	Number.of.occurrences	NA	NA	NA	NA	4.96	0	NA	NA	0	NA	NA	NA	NA	NA	NA	NA	NA	NA	NA	NA	NA	NA	NA	NA	NA	NA	NA
687	C13	Border Collie	9	M	CDL	nose_touch	Control	first 5xL	Test	9	R	10	8	Left	Smell1	Number.of.occurrences	NA	NA	NA	NA	4.96	1	NA	NA	0	NA	NA	NA	NA	NA	NA	2.32	1	NA	NA	NA	NA	NA	NA	NA	NA	NA	NA
688	C13	Border Collie	9	M	CDL	nose_touch	Control	first 5xL	Test	9	R	10	8	NA	none	Number.of.occurrences	NA	NA	NA	NA	4.96	NA	0	1	NA	NA	NA	NA	NA	NA	NA	NA	NA	NA	NA	NA	NA	NA	NA	NA	NA	NA	NA
689	C13	Border Collie	9	M	CDL	nose_touch	Control	first 5xL	Test	9	R	10	8	None	none	Number.of.occurrences	NA	NA	NA	NA	4.96	NA	NA	NA	NA	NA	NA	NA	NA	NA	NA	NA	NA	NA	NA	NA	NA	NA	NA	NA	NA	NA	NA
690	C13	Border Collie	9	M	CDL	nose_touch	Control	first 5xL	Test	9	R	10	8	None	none	Total.duration	NA	NA	NA	0	4.96	NA	NA	NA	NA	0	NA	NA	NA	NA	NA	NA	NA	NA	NA	NA	0	NA	NA	NA	NA	NA	0
691	C13	Border Collie	9	M	CDL	nose_touch	Control	first 5xL	Test	9	R	10	8	Left	Smell1	Total.duration	NA	1.918	2.44	2.599	4.96	NA	NA	NA	NA	0	1.2	NA	NA	NA	NA	NA	NA	0.491935	NA	0.386694	0.523992	NA	NA	0.491803	0.241935	NA	0
692	C13	Border Collie	9	M	CDL	nose_touch	Control	first 5xL	Test	9	R	10	8	Right	Smell2	Total.duration	NA	0.439	0	0	4.96	NA	NA	NA	NA	0	0	NA	NA	NA	NA	NA	NA	0	NA	0.0885081	0	NA	NA	NA	0	NA	0
693	C13	Border Collie	9	M	CDL	nose_touch	Control	first 5xL	Test	9	R	10	8	NA	none	Number.of.occurrences	NA	NA	NA	NA	4.96	NA	NA	NA	NA	NA	NA	NA	NA	NA	0	NA	NA	NA	NA	NA	NA	NA	NA	NA	NA	NA	NA
694	C13	Border Collie	9	M	CDL	nose_touch	Control	first 5xL	Test	10	L	10	8	NA	none	Total.duration	NA	NA	NA	NA	6.32	NA	NA	NA	NA	NA	NA	6.32	0	0	NA	NA	NA	NA	0	NA	NA	1	0	NA	NA	NA	NA
695	C13	Border Collie	9	M	CDL	nose_touch	Control	first 5xL	Test	10	L	10	8	Right	Smell1	Number.of.occurrences	NA	NA	NA	NA	6.32	0	NA	NA	0	NA	NA	NA	NA	NA	NA	NA	NA	NA	NA	NA	NA	NA	NA	NA	NA	NA	NA
696	C13	Border Collie	9	M	CDL	nose_touch	Control	first 5xL	Test	10	L	10	8	Left	Smell2	Number.of.occurrences	NA	NA	NA	NA	6.32	1	NA	NA	0	NA	NA	NA	NA	NA	NA	1.72	1	NA	NA	NA	NA	NA	NA	NA	NA	NA	NA
697	C13	Border Collie	9	M	CDL	nose_touch	Control	first 5xL	Test	10	L	10	8	NA	none	Number.of.occurrences	NA	NA	NA	NA	6.32	NA	0	1	NA	NA	NA	NA	NA	NA	NA	NA	NA	NA	NA	NA	NA	NA	NA	NA	NA	NA	NA
698	C13	Border Collie	9	M	CDL	nose_touch	Control	first 5xL	Test	10	L	10	8	None	none	Number.of.occurrences	NA	NA	NA	NA	6.32	NA	NA	NA	NA	NA	NA	NA	NA	NA	NA	NA	NA	NA	NA	NA	NA	NA	NA	NA	NA	NA	NA
699	C13	Border Collie	9	M	CDL	nose_touch	Control	first 5xL	Test	10	L	10	8	None	none	Total.duration	NA	NA	NA	0	6.32	NA	NA	NA	NA	0	NA	NA	NA	NA	NA	NA	NA	NA	NA	NA	0	NA	NA	NA	NA	NA	0
700	C13	Border Collie	9	M	CDL	nose_touch	Control	first 5xL	Test	10	L	10	8	Left	Smell2	Total.duration	NA	4.16	2.8	1.44	6.32	NA	NA	NA	NA	0	0	NA	NA	NA	NA	NA	NA	0.443038	NA	0.658228	0.227848	NA	NA	0	0	NA	0
701	C13	Border Collie	9	M	CDL	nose_touch	Control	first 5xL	Test	10	L	10	8	Right	Smell1	Total.duration	NA	0	0	0	6.32	NA	NA	NA	NA	0	0	NA	NA	NA	NA	NA	NA	0	NA	0	0	NA	NA	NA	0	NA	0
702	C13	Border Collie	9	M	CDL	nose_touch	Control	first 5xL	Guided	1	R	10	8	Right	Smell2	Number.of.occurrences	NA	NA	NA	NA	38.24	NA	NA	NA	NA	NA	NA	NA	NA	NA	NA	NA	NA	NA	NA	NA	NA	NA	NA	NA	NA	NA	NA
703	C13	Border Collie	9	M	CDL	nose_touch	Control	first 5xL	Guided	1	R	10	8	Left	Smell1	Number.of.occurrences	NA	NA	NA	NA	38.24	NA	NA	NA	NA	NA	NA	NA	NA	NA	NA	NA	NA	NA	NA	NA	NA	NA	NA	NA	NA	NA	NA
704	C13	Border Collie	9	M	CDL	nose_touch	Control	first 5xL	Guided	1	R	10	8	None	none	Number.of.occurrences	NA	NA	NA	NA	38.24	NA	NA	NA	NA	NA	NA	NA	NA	NA	NA	NA	NA	NA	NA	NA	NA	NA	NA	NA	NA	NA	NA
705	C13	Border Collie	9	M	CDL	nose_touch	Control	first 5xL	Guided	1	R	10	8	Left	Smell1	Total.duration	13.92	15.599	16.719	0	38.24	NA	NA	NA	NA	NA	NA	NA	NA	NA	NA	NA	NA	0.437212	NA	0.407924	0	NA	NA	NA	NA	0.832586	NA
706	C13	Border Collie	9	M	CDL	nose_touch	Control	first 5xL	Guided	1	R	10	8	Right	Smell2	Total.duration	4.84	7.239	8.44	2.16	38.24	NA	NA	NA	NA	NA	NA	NA	NA	NA	NA	NA	NA	0.220711	NA	0.189304	0.0564854	NA	NA	NA	NA	0.57346	NA
707	C13	Border Collie	9	M	CDL	nose_touch	Control	first 5xL	Guided	1	R	10	8	None	none	Total.duration	0	NA	NA	0	38.24	NA	NA	NA	NA	NA	NA	NA	NA	NA	NA	NA	NA	NA	NA	NA	0	NA	NA	NA	NA	NA	NA
708	C13	Border Collie	9	M	CDL	nose_touch	Control	first 5xL	Guided	1	R	10	8	NA	none	Total.duration	NA	NA	NA	NA	38.24	NA	NA	NA	NA	NA	NA	NA	NA	NA	NA	NA	NA	NA	NA	NA	NA	NA	NA	NA	NA	NA	NA
709	C13	Border Collie	9	M	CDL	nose_touch	Control	first 5xL	Guided	2	L	10	8	Right	Smell1	Number.of.occurrences	NA	NA	NA	NA	12.84	NA	NA	NA	NA	NA	NA	NA	NA	NA	NA	NA	NA	NA	NA	NA	NA	NA	NA	NA	NA	NA	NA
710	C13	Border Collie	9	M	CDL	nose_touch	Control	first 5xL	Guided	2	L	10	8	Left	Smell2	Number.of.occurrences	NA	NA	NA	NA	12.84	NA	NA	NA	NA	NA	NA	NA	NA	NA	NA	NA	NA	NA	NA	NA	NA	NA	NA	NA	NA	NA	NA
711	C13	Border Collie	9	M	CDL	nose_touch	Control	first 5xL	Guided	2	L	10	8	None	none	Number.of.occurrences	NA	NA	NA	NA	12.84	NA	NA	NA	NA	NA	NA	NA	NA	NA	NA	NA	NA	NA	NA	NA	NA	NA	NA	NA	NA	NA	NA
712	C13	Border Collie	9	M	CDL	nose_touch	Control	first 5xL	Guided	2	L	10	8	Left	Smell2	Total.duration	2.48	2.679	3.36	0.679	12.84	NA	NA	NA	NA	NA	NA	NA	NA	NA	NA	NA	NA	0.261682	NA	0.208645	0.0528816	NA	NA	NA	NA	0.738095	NA
713	C13	Border Collie	9	M	CDL	nose_touch	Control	first 5xL	Guided	2	L	10	8	Right	Smell1	Total.duration	2.88	3.839	3.28	2.64	12.84	NA	NA	NA	NA	NA	NA	NA	NA	NA	NA	NA	NA	0.255452	NA	0.298988	0.205607	NA	NA	NA	NA	0.878049	NA
714	C13	Border Collie	9	M	CDL	nose_touch	Control	first 5xL	Guided	2	L	10	8	None	none	Total.duration	NA	NA	NA	2.519	12.84	NA	NA	NA	NA	NA	NA	NA	NA	NA	NA	NA	NA	NA	NA	NA	0.196184	NA	NA	NA	NA	NA	NA
715	C13	Border Collie	9	M	CDL	nose_touch	Control	first 5xL	Guided	2	L	10	8	NA	none	Total.duration	NA	NA	NA	NA	12.84	NA	NA	NA	NA	NA	NA	NA	NA	NA	NA	NA	NA	NA	NA	NA	NA	NA	NA	NA	NA	NA	NA
716	C13	Border Collie	9	M	CDL	nose_touch	Control	first 5xL	Guided	3	R	10	8	Right	Smell2	Number.of.occurrences	NA	NA	NA	NA	12.92	NA	NA	NA	NA	NA	NA	NA	NA	NA	NA	NA	NA	NA	NA	NA	NA	NA	NA	NA	NA	NA	NA
717	C13	Border Collie	9	M	CDL	nose_touch	Control	first 5xL	Guided	3	R	10	8	Left	Smell1	Number.of.occurrences	NA	NA	NA	NA	12.92	NA	NA	NA	NA	NA	NA	NA	NA	NA	NA	NA	NA	NA	NA	NA	NA	NA	NA	NA	NA	NA	NA
718	C13	Border Collie	9	M	CDL	nose_touch	Control	first 5xL	Guided	3	R	10	8	None	none	Number.of.occurrences	NA	NA	NA	NA	12.92	NA	NA	NA	NA	NA	NA	NA	NA	NA	NA	NA	NA	NA	NA	NA	NA	NA	NA	NA	NA	NA	NA
719	C13	Border Collie	9	M	CDL	nose_touch	Control	first 5xL	Guided	3	R	10	8	Left	Smell1	Total.duration	0.6	1.199	1.24	1.679	12.92	NA	NA	NA	NA	NA	NA	NA	NA	NA	NA	NA	NA	0.0959752	NA	0.0928019	0.129954	NA	NA	NA	NA	0.483871	NA
720	C13	Border Collie	9	M	CDL	nose_touch	Control	first 5xL	Guided	3	R	10	8	Right	Smell2	Total.duration	3.44	5.959	5.24	3.28	12.92	NA	NA	NA	NA	NA	NA	NA	NA	NA	NA	NA	NA	0.405573	NA	0.461223	0.25387	NA	NA	NA	NA	0.656489	NA
721	C13	Border Collie	9	M	CDL	nose_touch	Control	first 5xL	Guided	3	R	10	8	None	none	Total.duration	NA	NA	NA	0	12.92	NA	NA	NA	NA	NA	NA	NA	NA	NA	NA	NA	NA	NA	NA	NA	0	NA	NA	NA	NA	NA	NA
722	C13	Border Collie	9	M	CDL	nose_touch	Control	first 5xL	Guided	3	R	10	8	NA	none	Total.duration	NA	NA	NA	NA	12.92	NA	NA	NA	NA	NA	NA	NA	NA	NA	NA	NA	NA	NA	NA	NA	NA	NA	NA	NA	NA	NA	NA
723	C13	Border Collie	9	M	CDL	nose_touch	Control	first 5xL	Guided	4	L	10	8	Right	Smell1	Number.of.occurrences	NA	NA	NA	NA	13.96	NA	NA	NA	NA	NA	NA	NA	NA	NA	NA	NA	NA	NA	NA	NA	NA	NA	NA	NA	NA	NA	NA
724	C13	Border Collie	9	M	CDL	nose_touch	Control	first 5xL	Guided	4	L	10	8	Left	Smell2	Number.of.occurrences	NA	NA	NA	NA	13.96	NA	NA	NA	NA	NA	NA	NA	NA	NA	NA	NA	NA	NA	NA	NA	NA	NA	NA	NA	NA	NA	NA
725	C13	Border Collie	9	M	CDL	nose_touch	Control	first 5xL	Guided	4	L	10	8	None	none	Number.of.occurrences	NA	NA	NA	NA	13.96	NA	NA	NA	NA	NA	NA	NA	NA	NA	NA	NA	NA	NA	NA	NA	NA	NA	NA	NA	NA	NA	NA
726	C13	Border Collie	9	M	CDL	nose_touch	Control	first 5xL	Guided	4	L	10	8	Left	Smell2	Total.duration	0.88	2.239	2.24	0	13.96	NA	NA	NA	NA	NA	NA	NA	NA	NA	NA	NA	NA	0.160458	NA	0.160387	0	NA	NA	NA	NA	0.392857	NA
727	C13	Border Collie	9	M	CDL	nose_touch	Control	first 5xL	Guided	4	L	10	8	Right	Smell1	Total.duration	1	1.999	2.76	5.88	13.96	NA	NA	NA	NA	NA	NA	NA	NA	NA	NA	NA	NA	0.197708	NA	0.143195	0.421203	NA	NA	NA	NA	0.362319	NA
728	C13	Border Collie	9	M	CDL	nose_touch	Control	first 5xL	Guided	4	L	10	8	None	none	Total.duration	NA	NA	NA	3.839	13.96	NA	NA	NA	NA	NA	NA	NA	NA	NA	NA	NA	NA	NA	NA	NA	0.275	NA	NA	NA	NA	NA	NA
729	C13	Border Collie	9	M	CDL	nose_touch	Control	first 5xL	Guided	4	L	10	8	NA	none	Total.duration	NA	NA	NA	NA	13.96	NA	NA	NA	NA	NA	NA	NA	NA	NA	NA	NA	NA	NA	NA	NA	NA	NA	NA	NA	NA	NA	NA
730	C13	Border Collie	9	M	CDL	nose_touch	Control	first 5xL	Guided	5	L	10	8	Right	Smell1	Number.of.occurrences	NA	NA	NA	NA	11.12	NA	NA	NA	NA	NA	NA	NA	NA	NA	NA	NA	NA	NA	NA	NA	NA	NA	NA	NA	NA	NA	NA
731	C13	Border Collie	9	M	CDL	nose_touch	Control	first 5xL	Guided	5	L	10	8	Left	Smell2	Number.of.occurrences	NA	NA	NA	NA	11.12	NA	NA	NA	NA	NA	NA	NA	NA	NA	NA	NA	NA	NA	NA	NA	NA	NA	NA	NA	NA	NA	NA
732	C13	Border Collie	9	M	CDL	nose_touch	Control	first 5xL	Guided	5	L	10	8	None	none	Number.of.occurrences	NA	NA	NA	NA	11.12	NA	NA	NA	NA	NA	NA	NA	NA	NA	NA	NA	NA	NA	NA	NA	NA	NA	NA	NA	NA	NA	NA
733	C13	Border Collie	9	M	CDL	nose_touch	Control	first 5xL	Guided	5	L	10	8	Left	Smell2	Total.duration	0.16	2.158	1.48	2.078	11.12	NA	NA	NA	NA	NA	NA	NA	NA	NA	NA	NA	NA	0.133094	NA	0.194065	0.186871	NA	NA	NA	NA	0.108108	NA
734	C13	Border Collie	9	M	CDL	nose_touch	Control	first 5xL	Guided	5	L	10	8	Right	Smell1	Total.duration	1.24	1.799	1.8	2.76	11.12	NA	NA	NA	NA	NA	NA	NA	NA	NA	NA	NA	NA	0.161871	NA	0.161781	0.248201	NA	NA	NA	NA	0.688889	NA
735	C13	Border Collie	9	M	CDL	nose_touch	Control	first 5xL	Guided	5	L	10	8	None	none	Total.duration	NA	NA	NA	2.319	11.12	NA	NA	NA	NA	NA	NA	NA	NA	NA	NA	NA	NA	NA	NA	NA	0.208543	NA	NA	NA	NA	NA	NA
736	C13	Border Collie	9	M	CDL	nose_touch	Control	first 5xL	Guided	5	L	10	8	NA	none	Total.duration	NA	NA	NA	NA	11.12	NA	NA	NA	NA	NA	NA	NA	NA	NA	NA	NA	NA	NA	NA	NA	NA	NA	NA	NA	NA	NA	NA
737	C13	Border Collie	9	M	CDL	nose_touch	Control	first 5xL	Guided	6	R	10	8	Right	Smell2	Number.of.occurrences	NA	NA	NA	NA	12.6	NA	NA	NA	0	NA	NA	NA	NA	NA	NA	NA	NA	NA	NA	NA	NA	NA	NA	NA	NA	NA	NA
738	C13	Border Collie	9	M	CDL	nose_touch	Control	first 5xL	Guided	6	R	10	8	Left	Smell1	Number.of.occurrences	NA	NA	NA	NA	12.6	NA	NA	NA	NA	NA	NA	NA	NA	NA	NA	NA	NA	NA	NA	NA	NA	NA	NA	NA	NA	NA	NA
739	C13	Border Collie	9	M	CDL	nose_touch	Control	first 5xL	Guided	6	R	10	8	None	none	Number.of.occurrences	NA	NA	NA	NA	12.6	NA	NA	NA	NA	NA	NA	NA	NA	NA	NA	NA	NA	NA	NA	NA	NA	NA	NA	NA	NA	NA	NA
740	C13	Border Collie	9	M	CDL	nose_touch	Control	first 5xL	Guided	6	R	10	8	Left	Smell1	Total.duration	0.92	1.478	3.64	6.119	12.6	NA	NA	NA	NA	NA	NA	NA	NA	NA	NA	NA	NA	0.288889	NA	0.117302	0.485635	NA	NA	NA	NA	0.252747	NA
741	C13	Border Collie	9	M	CDL	nose_touch	Control	first 5xL	Guided	6	R	10	8	Right	Smell2	Total.duration	0	1.518	2.36	3.478	12.6	NA	NA	NA	NA	NA	NA	NA	NA	NA	NA	NA	NA	0.187302	NA	0.120476	0.276032	NA	NA	NA	NA	0	NA
742	C13	Border Collie	9	M	CDL	nose_touch	Control	first 5xL	Guided	6	R	10	8	None	none	Total.duration	NA	NA	NA	0	12.6	NA	NA	NA	NA	NA	NA	NA	NA	NA	NA	NA	NA	NA	NA	NA	0	NA	NA	NA	NA	NA	NA
743	C13	Border Collie	9	M	CDL	nose_touch	Control	first 5xL	Guided	6	R	10	8	NA	none	Total.duration	NA	NA	NA	NA	12.6	NA	NA	NA	NA	NA	NA	NA	NA	NA	NA	NA	NA	NA	NA	NA	NA	NA	NA	NA	NA	NA	NA
744	C13	Border Collie	9	M	CDL	nose_touch	Control	first 5xL	Guided	7	L	10	8	Right	Smell1	Number.of.occurrences	NA	NA	NA	NA	11.4	NA	NA	NA	NA	NA	NA	NA	NA	NA	NA	NA	NA	NA	NA	NA	NA	NA	NA	NA	NA	NA	NA
745	C13	Border Collie	9	M	CDL	nose_touch	Control	first 5xL	Guided	7	L	10	8	Left	Smell2	Number.of.occurrences	NA	NA	NA	NA	11.4	NA	NA	NA	NA	NA	NA	NA	NA	NA	NA	NA	NA	NA	NA	NA	NA	NA	NA	NA	NA	NA	NA
746	C13	Border Collie	9	M	CDL	nose_touch	Control	first 5xL	Guided	7	L	10	8	None	none	Number.of.occurrences	NA	NA	NA	NA	11.4	NA	NA	NA	NA	NA	NA	NA	NA	NA	NA	NA	NA	NA	NA	NA	NA	NA	NA	NA	NA	NA	NA
747	C13	Border Collie	9	M	CDL	nose_touch	Control	first 5xL	Guided	7	L	10	8	Left	Smell2	Total.duration	0	0.599	2.68	5.44	11.4	NA	NA	NA	NA	NA	NA	NA	NA	NA	NA	NA	NA	0.235088	NA	0.0525439	0.477193	NA	NA	NA	NA	0	NA
748	C13	Border Collie	9	M	CDL	nose_touch	Control	first 5xL	Guided	7	L	10	8	Right	Smell1	Total.duration	0	1.559	2.88	1.679	11.4	NA	NA	NA	NA	NA	NA	NA	NA	NA	NA	NA	NA	0.252632	NA	0.136754	0.147281	NA	NA	NA	NA	0	NA
749	C13	Border Collie	9	M	CDL	nose_touch	Control	first 5xL	Guided	7	L	10	8	None	none	Total.duration	NA	NA	NA	2.119	11.4	NA	NA	NA	NA	NA	NA	NA	NA	NA	NA	NA	NA	NA	NA	NA	0.185877	NA	NA	NA	NA	NA	NA
750	C13	Border Collie	9	M	CDL	nose_touch	Control	first 5xL	Guided	7	L	10	8	NA	none	Total.duration	NA	NA	NA	NA	11.4	NA	NA	NA	NA	NA	NA	NA	NA	NA	NA	NA	NA	NA	NA	NA	NA	NA	NA	NA	NA	NA	NA
751	C13	Border Collie	9	M	CDL	nose_touch	Control	first 5xL	Guided	8	R	10	8	Right	Smell2	Number.of.occurrences	NA	NA	NA	NA	11.8	NA	NA	NA	NA	NA	NA	NA	NA	NA	NA	NA	NA	NA	NA	NA	NA	NA	NA	NA	NA	NA	NA
752	C13	Border Collie	9	M	CDL	nose_touch	Control	first 5xL	Guided	8	R	10	8	Left	Smell1	Number.of.occurrences	NA	NA	NA	NA	11.8	NA	NA	NA	NA	NA	NA	NA	NA	NA	NA	NA	NA	NA	NA	NA	NA	NA	NA	NA	NA	NA	NA
753	C13	Border Collie	9	M	CDL	nose_touch	Control	first 5xL	Guided	8	R	10	8	None	none	Number.of.occurrences	NA	NA	NA	NA	11.8	NA	NA	NA	NA	NA	NA	NA	NA	NA	NA	NA	NA	NA	NA	NA	NA	NA	NA	NA	NA	NA	NA
754	C13	Border Collie	9	M	CDL	nose_touch	Control	first 5xL	Guided	8	R	10	8	Left	Smell1	Total.duration	1.44	1	2.52	5.52	11.8	NA	NA	NA	NA	NA	NA	NA	NA	NA	NA	NA	NA	0.213559	NA	0.0847458	0.467797	NA	NA	NA	NA	0.571429	NA
755	C13	Border Collie	9	M	CDL	nose_touch	Control	first 5xL	Guided	8	R	10	8	Right	Smell2	Total.duration	0	1.399	2	0.599	11.8	NA	NA	NA	NA	NA	NA	NA	NA	NA	NA	NA	NA	0.169492	NA	0.118559	0.0507627	NA	NA	NA	NA	0	NA
756	C13	Border Collie	9	M	CDL	nose_touch	Control	first 5xL	Guided	8	R	10	8	None	none	Total.duration	NA	NA	NA	0.16	11.8	NA	NA	NA	NA	NA	NA	NA	NA	NA	NA	NA	NA	NA	NA	NA	0.0135593	NA	NA	NA	NA	NA	NA
757	C13	Border Collie	9	M	CDL	nose_touch	Control	first 5xL	Guided	8	R	10	8	NA	none	Total.duration	NA	NA	NA	NA	11.8	NA	NA	NA	NA	NA	NA	NA	NA	NA	NA	NA	NA	NA	NA	NA	NA	NA	NA	NA	NA	NA	NA
758	C13	Border Collie	9	M	CDL	nose_touch	Control	first 5xL	Guided	9	R	10	8	Left	Smell1	Number.of.occurrences	NA	NA	NA	NA	11.64	NA	NA	NA	NA	NA	NA	NA	NA	NA	NA	NA	NA	NA	NA	NA	NA	NA	NA	NA	NA	NA	NA
759	C13	Border Collie	9	M	CDL	nose_touch	Control	first 5xL	Guided	9	R	10	8	None	none	Number.of.occurrences	NA	NA	NA	NA	11.64	NA	NA	NA	NA	NA	NA	NA	NA	NA	NA	NA	NA	NA	NA	NA	NA	NA	NA	NA	NA	NA	NA
760	C13	Border Collie	9	M	CDL	nose_touch	Control	first 5xL	Guided	9	R	10	8	Left	Smell1	Total.duration	0	1.319	1.72	2	11.64	NA	NA	NA	NA	NA	NA	NA	NA	NA	NA	NA	NA	0.147766	NA	0.113316	0.171821	NA	NA	NA	NA	0	NA
761	C13	Border Collie	9	M	CDL	nose_touch	Control	first 5xL	Guided	9	R	10	8	Right	Smell2	Total.duration	0.76	2.158	2.04	4.398	11.64	NA	NA	NA	NA	NA	NA	NA	NA	NA	NA	NA	NA	0.175258	NA	0.185395	0.377835	NA	NA	NA	NA	0.372549	NA
762	C13	Border Collie	9	M	CDL	nose_touch	Control	first 5xL	Guided	9	R	10	8	None	none	Total.duration	NA	NA	NA	0	11.64	NA	NA	NA	NA	NA	NA	NA	NA	NA	NA	NA	NA	NA	NA	NA	0	NA	NA	NA	NA	NA	NA
763	C13	Border Collie	9	M	CDL	nose_touch	Control	first 5xL	Guided	9	R	10	8	NA	none	Total.duration	NA	NA	NA	NA	11.64	NA	NA	NA	NA	NA	NA	NA	NA	NA	NA	NA	NA	NA	NA	NA	NA	NA	NA	NA	NA	NA	NA
764	C13	Border Collie	9	M	CDL	nose_touch	Control	first 5xL	Guided	10	L	10	8	Right	Smell1	Number.of.occurrences	NA	NA	NA	NA	10.6	NA	NA	NA	NA	NA	NA	NA	NA	NA	NA	NA	NA	NA	NA	NA	NA	NA	NA	NA	NA	NA	NA
765	C13	Border Collie	9	M	CDL	nose_touch	Control	first 5xL	Guided	10	L	10	8	Left	Smell2	Number.of.occurrences	NA	NA	NA	NA	10.6	NA	NA	NA	NA	NA	NA	NA	NA	NA	NA	NA	NA	NA	NA	NA	NA	NA	NA	NA	NA	NA	NA
766	C13	Border Collie	9	M	CDL	nose_touch	Control	first 5xL	Guided	10	L	10	8	None	none	Number.of.occurrences	NA	NA	NA	NA	10.6	NA	NA	NA	NA	NA	NA	NA	NA	NA	NA	NA	NA	NA	NA	NA	NA	NA	NA	NA	NA	NA	NA
767	C13	Border Collie	9	M	CDL	nose_touch	Control	first 5xL	Guided	10	L	10	8	Left	Smell2	Total.duration	0	0	1.68	2.28	10.6	NA	NA	NA	NA	NA	NA	NA	NA	NA	NA	NA	NA	0.158491	NA	0	0.215094	NA	NA	NA	NA	0	NA
768	C13	Border Collie	9	M	CDL	nose_touch	Control	first 5xL	Guided	10	L	10	8	Right	Smell1	Total.duration	0	0.759	2.76	3.279	10.6	NA	NA	NA	NA	NA	NA	NA	NA	NA	NA	NA	NA	0.260377	NA	0.0716038	0.30934	NA	NA	NA	NA	0	NA
769	C13	Border Collie	9	M	CDL	nose_touch	Control	first 5xL	Guided	10	L	10	8	None	none	Total.duration	NA	NA	NA	1.639	10.6	NA	NA	NA	NA	NA	NA	NA	NA	NA	NA	NA	NA	NA	NA	NA	0.154623	NA	NA	NA	NA	NA	NA
770	C13	Border Collie	9	M	CDL	nose_touch	Control	first 5xL	Guided	10	L	10	8	NA	none	Total.duration	NA	NA	NA	NA	10.6	NA	NA	NA	NA	NA	NA	NA	NA	NA	NA	NA	NA	NA	NA	NA	NA	NA	NA	NA	NA	NA	NA
771	C14	Border Collie	2	M	CDL	paw	Control	first 5xL	Test	1	R	10	8	NA	none	Total.duration	NA	NA	NA	NA	3.76	NA	NA	NA	NA	NA	NA	3.76	0	0	NA	NA	NA	NA	0	NA	NA	1	0	NA	NA	NA	NA
772	C14	Border Collie	2	M	CDL	paw	Control	first 5xL	Test	1	R	10	8	Right	Smell2	Number.of.occurrences	NA	NA	NA	NA	3.76	0	NA	NA	0	NA	NA	NA	NA	NA	NA	NA	NA	NA	NA	NA	NA	NA	NA	NA	NA	NA	NA
773	C14	Border Collie	2	M	CDL	paw	Control	first 5xL	Test	1	R	10	8	Left	Smell1	Number.of.occurrences	NA	NA	NA	NA	3.76	1	NA	NA	0	NA	NA	NA	NA	NA	NA	1.8	1	NA	NA	NA	NA	NA	NA	NA	NA	NA	NA
774	C14	Border Collie	2	M	CDL	paw	Control	first 5xL	Test	1	R	10	8	NA	none	Number.of.occurrences	NA	NA	NA	NA	3.76	NA	0	1	NA	NA	NA	NA	NA	NA	NA	NA	NA	NA	NA	NA	NA	NA	NA	NA	NA	NA	NA
775	C14	Border Collie	2	M	CDL	paw	Control	first 5xL	Test	1	R	10	8	None	none	Number.of.occurrences	NA	NA	NA	NA	3.76	NA	NA	NA	NA	NA	NA	NA	NA	NA	NA	NA	NA	NA	NA	NA	NA	NA	NA	NA	NA	NA	NA
776	C14	Border Collie	2	M	CDL	paw	Control	first 5xL	Test	1	R	10	8	None	none	Total.duration	NA	NA	NA	0	3.76	NA	NA	NA	NA	0	NA	NA	NA	NA	NA	NA	NA	NA	NA	NA	0	NA	NA	NA	NA	NA	0
777	C14	Border Collie	2	M	CDL	paw	Control	first 5xL	Test	1	R	10	8	Left	Smell1	Total.duration	NA	1.879	1.04	1.52	3.76	NA	NA	NA	NA	0	0.76	NA	NA	NA	NA	NA	NA	0.276596	NA	0.499734	0.404255	NA	NA	0.730769	0.202128	NA	0
778	C14	Border Collie	2	M	CDL	paw	Control	first 5xL	Test	1	R	10	8	Right	Smell2	Total.duration	NA	0	0	0	3.76	NA	NA	NA	NA	0	0	NA	NA	NA	NA	NA	NA	0	NA	0	0	NA	NA	NA	0	NA	0
779	C14	Border Collie	2	M	CDL	paw	Control	first 5xL	Test	2	L	10	8	NA	none	Total.duration	NA	NA	NA	NA	3.88	NA	NA	NA	NA	NA	NA	3.88	0	0	NA	NA	NA	NA	0	NA	NA	1	0	NA	NA	NA	NA
780	C14	Border Collie	2	M	CDL	paw	Control	first 5xL	Test	2	L	10	8	Right	Smell1	Number.of.occurrences	NA	NA	NA	NA	3.88	0	NA	NA	0	NA	NA	NA	NA	NA	NA	NA	NA	NA	NA	NA	NA	NA	NA	NA	NA	NA	NA
781	C14	Border Collie	2	M	CDL	paw	Control	first 5xL	Test	2	L	10	8	Left	Smell2	Number.of.occurrences	NA	NA	NA	NA	3.88	1	NA	NA	0	NA	NA	NA	NA	NA	NA	1.88	1	NA	NA	NA	NA	NA	NA	NA	NA	NA	NA
782	C14	Border Collie	2	M	CDL	paw	Control	first 5xL	Test	2	L	10	8	NA	none	Number.of.occurrences	NA	NA	NA	NA	3.88	NA	0	1	NA	NA	NA	NA	NA	NA	NA	NA	NA	NA	NA	NA	NA	NA	NA	NA	NA	NA	NA
783	C14	Border Collie	2	M	CDL	paw	Control	first 5xL	Test	2	L	10	8	None	none	Number.of.occurrences	NA	NA	NA	NA	3.88	NA	NA	NA	NA	NA	NA	NA	NA	NA	NA	NA	NA	NA	NA	NA	NA	NA	NA	NA	NA	NA	NA
784	C14	Border Collie	2	M	CDL	paw	Control	first 5xL	Test	2	L	10	8	None	none	Total.duration	NA	NA	NA	0	3.88	NA	NA	NA	NA	0	NA	NA	NA	NA	NA	NA	NA	NA	NA	NA	0	NA	NA	NA	NA	NA	0
785	C14	Border Collie	2	M	CDL	paw	Control	first 5xL	Test	2	L	10	8	Left	Smell2	Total.duration	NA	1.839	1.32	1.76	3.88	NA	NA	NA	NA	0	0.4	NA	NA	NA	NA	NA	NA	0.340206	NA	0.473969	0.453608	NA	NA	0.30303	0.103093	NA	0
786	C14	Border Collie	2	M	CDL	paw	Control	first 5xL	Test	2	L	10	8	Right	Smell1	Total.duration	NA	0	0	0	3.88	NA	NA	NA	NA	0	NA	NA	NA	NA	NA	NA	NA	0	NA	0	0	NA	NA	NA	NA	NA	0
787	C14	Border Collie	2	M	CDL	paw	Control	first 5xL	Test	2	L	10	8	NA	none	Number.of.occurrences	NA	NA	NA	NA	3.88	NA	NA	NA	NA	NA	NA	NA	NA	NA	0	NA	NA	NA	NA	NA	NA	NA	NA	NA	NA	NA	NA
788	C14	Border Collie	2	M	CDL	paw	Control	first 5xL	Test	3	R	10	8	NA	none	Total.duration	NA	NA	NA	NA	4.16	NA	NA	NA	NA	NA	NA	4.16	0	0	NA	NA	NA	NA	0	NA	NA	1	0	NA	NA	NA	NA
789	C14	Border Collie	2	M	CDL	paw	Control	first 5xL	Test	3	R	10	8	Right	Smell2	Number.of.occurrences	NA	NA	NA	NA	4.16	0	NA	NA	NA	NA	NA	NA	NA	NA	NA	NA	NA	NA	NA	NA	NA	NA	NA	NA	NA	NA	NA
790	C14	Border Collie	2	M	CDL	paw	Control	first 5xL	Test	3	R	10	8	Left	Smell1	Number.of.occurrences	NA	NA	NA	NA	4.16	1	NA	NA	NA	NA	NA	NA	NA	NA	NA	2.12	1	NA	NA	NA	NA	NA	NA	NA	NA	NA	NA
791	C14	Border Collie	2	M	CDL	paw	Control	first 5xL	Test	3	R	10	8	NA	none	Number.of.occurrences	NA	NA	NA	NA	4.16	NA	0	1	NA	NA	NA	NA	NA	NA	NA	NA	NA	NA	NA	NA	NA	NA	NA	NA	NA	NA	NA
792	C14	Border Collie	2	M	CDL	paw	Control	first 5xL	Test	3	R	10	8	None	none	Number.of.occurrences	NA	NA	NA	NA	4.16	NA	NA	NA	NA	NA	NA	NA	NA	NA	NA	NA	NA	NA	NA	NA	NA	NA	NA	NA	NA	NA	NA
793	C14	Border Collie	2	M	CDL	paw	Control	first 5xL	Test	3	R	10	8	None	none	Total.duration	NA	NA	NA	0	4.16	NA	NA	NA	NA	0	NA	NA	NA	NA	NA	NA	NA	NA	NA	NA	0	NA	NA	NA	NA	NA	0
794	C14	Border Collie	2	M	CDL	paw	Control	first 5xL	Test	3	R	10	8	Left	Smell1	Total.duration	NA	2.279	0.92	1.68	4.16	NA	NA	NA	NA	0	0.36	NA	NA	NA	NA	NA	NA	0.221154	NA	0.547837	0.403846	NA	NA	0.391304	0.0865385	NA	0
795	C14	Border Collie	2	M	CDL	paw	Control	first 5xL	Test	3	R	10	8	Right	Smell2	Total.duration	NA	0	0	0	4.16	NA	NA	NA	NA	0	0	NA	NA	NA	NA	NA	NA	0	NA	0	0	NA	NA	NA	0	NA	0
796	C14	Border Collie	2	M	CDL	paw	Control	first 5xL	Test	4	L	10	8	NA	none	Total.duration	NA	NA	NA	NA	4.28	NA	NA	NA	NA	NA	NA	4.28	0	0	NA	NA	NA	NA	0	NA	NA	1	0	NA	NA	NA	NA
797	C14	Border Collie	2	M	CDL	paw	Control	first 5xL	Test	4	L	10	8	Right	Smell1	Number.of.occurrences	NA	NA	NA	NA	4.28	0	NA	NA	0	NA	NA	NA	NA	NA	NA	NA	NA	NA	NA	NA	NA	NA	NA	NA	NA	NA	NA
798	C14	Border Collie	2	M	CDL	paw	Control	first 5xL	Test	4	L	10	8	Left	Smell2	Number.of.occurrences	NA	NA	NA	NA	4.28	1	NA	NA	0	NA	NA	NA	NA	NA	NA	1.92	1	NA	NA	NA	NA	NA	NA	NA	NA	NA	NA
799	C14	Border Collie	2	M	CDL	paw	Control	first 5xL	Test	4	L	10	8	NA	none	Number.of.occurrences	NA	NA	NA	NA	4.28	NA	0	1	NA	NA	NA	NA	NA	NA	NA	NA	NA	NA	NA	NA	NA	NA	NA	NA	NA	NA	NA
800	C14	Border Collie	2	M	CDL	paw	Control	first 5xL	Test	4	L	10	8	None	none	Number.of.occurrences	NA	NA	NA	NA	4.28	NA	NA	NA	NA	NA	NA	NA	NA	NA	NA	NA	NA	NA	NA	NA	NA	NA	NA	NA	NA	NA	NA
801	C14	Border Collie	2	M	CDL	paw	Control	first 5xL	Test	4	L	10	8	None	none	Total.duration	NA	NA	NA	0	4.28	NA	NA	NA	NA	0	NA	NA	NA	NA	NA	NA	NA	NA	NA	NA	0	NA	NA	NA	NA	NA	0
802	C14	Border Collie	2	M	CDL	paw	Control	first 5xL	Test	4	L	10	8	Left	Smell2	Total.duration	NA	2.559	1.04	1.56	4.28	NA	NA	NA	NA	0	0.24	NA	NA	NA	NA	NA	NA	0.242991	NA	0.597897	0.364486	NA	NA	0.230769	0.0560748	NA	0
803	C14	Border Collie	2	M	CDL	paw	Control	first 5xL	Test	4	L	10	8	Right	Smell1	Total.duration	NA	0	0	0	4.28	NA	NA	NA	NA	0	0	NA	NA	NA	NA	NA	NA	0	NA	0	0	NA	NA	NA	0	NA	0
804	C14	Border Collie	2	M	CDL	paw	Control	first 5xL	Test	5	L	10	8	NA	none	Total.duration	NA	NA	NA	NA	3.92	NA	NA	NA	NA	NA	NA	3.92	0	0	NA	NA	NA	NA	0	NA	NA	1	0	NA	NA	NA	NA
805	C14	Border Collie	2	M	CDL	paw	Control	first 5xL	Test	5	L	10	8	Right	Smell1	Number.of.occurrences	NA	NA	NA	NA	3.92	0	NA	NA	0	NA	NA	NA	NA	NA	NA	NA	NA	NA	NA	NA	NA	NA	NA	NA	NA	NA	NA
806	C14	Border Collie	2	M	CDL	paw	Control	first 5xL	Test	5	L	10	8	Left	Smell2	Number.of.occurrences	NA	NA	NA	NA	3.92	1	NA	NA	0	NA	NA	NA	NA	NA	NA	2.04	1	NA	NA	NA	NA	NA	NA	NA	NA	NA	NA
807	C14	Border Collie	2	M	CDL	paw	Control	first 5xL	Test	5	L	10	8	NA	none	Number.of.occurrences	NA	NA	NA	NA	3.92	NA	0	1	NA	NA	NA	NA	NA	NA	NA	NA	NA	NA	NA	NA	NA	NA	NA	NA	NA	NA	NA
808	C14	Border Collie	2	M	CDL	paw	Control	first 5xL	Test	5	L	10	8	None	none	Number.of.occurrences	NA	NA	NA	NA	3.92	NA	NA	NA	NA	NA	NA	NA	NA	NA	NA	NA	NA	NA	NA	NA	NA	NA	NA	NA	NA	NA	NA
809	C14	Border Collie	2	M	CDL	paw	Control	first 5xL	Test	5	L	10	8	None	none	Total.duration	NA	NA	NA	0	3.92	NA	NA	NA	NA	0	NA	NA	NA	NA	NA	NA	NA	NA	NA	NA	0	NA	NA	NA	NA	NA	0
810	C14	Border Collie	2	M	CDL	paw	Control	first 5xL	Test	5	L	10	8	Left	Smell2	Total.duration	NA	2.039	1.32	1.64	3.92	NA	NA	NA	NA	0	0	NA	NA	NA	NA	NA	NA	0.336735	NA	0.520153	0.418367	NA	NA	0	0	NA	0
811	C14	Border Collie	2	M	CDL	paw	Control	first 5xL	Test	5	L	10	8	Right	Smell1	Total.duration	NA	0	0	0	3.92	NA	NA	NA	NA	0	0	NA	NA	NA	NA	NA	NA	0	NA	0	0	NA	NA	NA	0	NA	0
812	C14	Border Collie	2	M	CDL	paw	Control	first 5xL	Test	6	R	10	8	NA	none	Total.duration	NA	NA	NA	NA	4.32	NA	NA	NA	NA	NA	NA	4.32	0	0	NA	NA	NA	NA	0	NA	NA	1	0	NA	NA	NA	NA
813	C14	Border Collie	2	M	CDL	paw	Control	first 5xL	Test	6	R	10	8	Right	Smell2	Number.of.occurrences	NA	NA	NA	NA	4.32	0	NA	NA	0	NA	NA	NA	NA	NA	NA	NA	NA	NA	NA	NA	NA	NA	NA	NA	NA	NA	NA
814	C14	Border Collie	2	M	CDL	paw	Control	first 5xL	Test	6	R	10	8	Left	Smell1	Number.of.occurrences	NA	NA	NA	NA	4.32	1	NA	NA	0	NA	NA	NA	NA	NA	NA	2.48	1	NA	NA	NA	NA	NA	NA	NA	NA	NA	NA
815	C14	Border Collie	2	M	CDL	paw	Control	first 5xL	Test	6	R	10	8	NA	none	Number.of.occurrences	NA	NA	NA	NA	4.32	NA	0	2	NA	NA	NA	NA	NA	NA	NA	NA	NA	NA	NA	NA	NA	NA	NA	NA	NA	NA	NA
816	C14	Border Collie	2	M	CDL	paw	Control	first 5xL	Test	6	R	10	8	None	none	Number.of.occurrences	NA	NA	NA	NA	4.32	NA	NA	NA	NA	NA	NA	NA	NA	NA	NA	NA	NA	NA	NA	NA	NA	NA	NA	NA	NA	NA	NA
817	C14	Border Collie	2	M	CDL	paw	Control	first 5xL	Test	6	R	10	8	None	none	Total.duration	NA	NA	NA	0	4.32	NA	NA	NA	NA	0	NA	NA	NA	NA	NA	NA	NA	NA	NA	NA	0	NA	NA	NA	NA	NA	0
818	C14	Border Collie	2	M	CDL	paw	Control	first 5xL	Test	6	R	10	8	Left	Smell1	Total.duration	NA	1.599	1	1.68	4.32	NA	NA	NA	NA	0	0.16	NA	NA	NA	NA	NA	NA	0.231481	NA	0.370139	0.388889	NA	NA	0.16	0.037037	NA	0
819	C14	Border Collie	2	M	CDL	paw	Control	first 5xL	Test	6	R	10	8	Right	Smell2	Total.duration	NA	0	0	0	4.32	NA	NA	NA	NA	0	0	NA	NA	NA	NA	NA	NA	0	NA	0	0	NA	NA	NA	0	NA	0
820	C14	Border Collie	2	M	CDL	paw	Control	first 5xL	Test	6	R	10	8	NA	none	Number.of.occurrences	NA	NA	NA	NA	4.32	NA	NA	NA	NA	NA	NA	NA	NA	NA	0	NA	NA	NA	NA	NA	NA	NA	NA	NA	NA	NA	NA
821	C14	Border Collie	2	M	CDL	paw	Control	first 5xL	Test	7	L	10	8	NA	none	Total.duration	NA	NA	NA	NA	4	NA	NA	NA	NA	NA	NA	4	0	0	NA	NA	NA	NA	0	NA	NA	1	0	NA	NA	NA	NA
822	C14	Border Collie	2	M	CDL	paw	Control	first 5xL	Test	7	L	10	8	Right	Smell1	Number.of.occurrences	NA	NA	NA	NA	4	0	NA	NA	0	NA	NA	NA	NA	NA	NA	NA	NA	NA	NA	NA	NA	NA	NA	NA	NA	NA	NA
823	C14	Border Collie	2	M	CDL	paw	Control	first 5xL	Test	7	L	10	8	Left	Smell2	Number.of.occurrences	NA	NA	NA	NA	4	1	NA	NA	0	NA	NA	NA	NA	NA	NA	2.04	1	NA	NA	NA	NA	NA	NA	NA	NA	NA	NA
824	C14	Border Collie	2	M	CDL	paw	Control	first 5xL	Test	7	L	10	8	NA	none	Number.of.occurrences	NA	NA	NA	NA	4	NA	0	1	NA	NA	NA	NA	NA	NA	NA	NA	NA	NA	NA	NA	NA	NA	NA	NA	NA	NA	NA
825	C14	Border Collie	2	M	CDL	paw	Control	first 5xL	Test	7	L	10	8	None	none	Number.of.occurrences	NA	NA	NA	NA	4	NA	NA	NA	NA	NA	NA	NA	NA	NA	NA	NA	NA	NA	NA	NA	NA	NA	NA	NA	NA	NA	NA
826	C14	Border Collie	2	M	CDL	paw	Control	first 5xL	Test	7	L	10	8	None	none	Total.duration	NA	NA	NA	0	4	NA	NA	NA	NA	0	NA	NA	NA	NA	NA	NA	NA	NA	NA	NA	0	NA	NA	NA	NA	NA	0
827	C14	Border Collie	2	M	CDL	paw	Control	first 5xL	Test	7	L	10	8	Left	Smell2	Total.duration	NA	1.719	0.84	1.76	4	NA	NA	NA	NA	0	0	NA	NA	NA	NA	NA	NA	0.21	NA	0.42975	0.44	NA	NA	0	0	NA	0
828	C14	Border Collie	2	M	CDL	paw	Control	first 5xL	Test	7	L	10	8	Right	Smell1	Total.duration	NA	0	0	0	4	NA	NA	NA	NA	0	0	NA	NA	NA	NA	NA	NA	0	NA	0	0	NA	NA	NA	0	NA	0
829	C14	Border Collie	2	M	CDL	paw	Control	first 5xL	Test	7	L	10	8	NA	none	Number.of.occurrences	NA	NA	NA	NA	4	NA	NA	NA	NA	NA	NA	NA	NA	NA	0	NA	NA	NA	NA	NA	NA	NA	NA	NA	NA	NA	NA
830	C14	Border Collie	2	M	CDL	paw	Control	first 5xL	Test	8	L	10	8	NA	none	Total.duration	NA	NA	NA	NA	3.72	NA	NA	NA	NA	NA	NA	3.72	0	0	NA	NA	NA	NA	0	NA	NA	1	0	NA	NA	NA	NA
831	C14	Border Collie	2	M	CDL	paw	Control	first 5xL	Test	8	L	10	8	Right	Smell1	Number.of.occurrences	NA	NA	NA	NA	3.72	0	NA	NA	0	NA	NA	NA	NA	NA	NA	NA	NA	NA	NA	NA	NA	NA	NA	NA	NA	NA	NA
832	C14	Border Collie	2	M	CDL	paw	Control	first 5xL	Test	8	L	10	8	Left	Smell2	Number.of.occurrences	NA	NA	NA	NA	3.72	1	NA	NA	0	NA	NA	NA	NA	NA	NA	1.96	1	NA	NA	NA	NA	NA	NA	NA	NA	NA	NA
833	C14	Border Collie	2	M	CDL	paw	Control	first 5xL	Test	8	L	10	8	NA	none	Number.of.occurrences	NA	NA	NA	NA	3.72	NA	0	1	NA	NA	NA	NA	NA	NA	NA	NA	NA	NA	NA	NA	NA	NA	NA	NA	NA	NA	NA
834	C14	Border Collie	2	M	CDL	paw	Control	first 5xL	Test	8	L	10	8	None	none	Number.of.occurrences	NA	NA	NA	NA	3.72	NA	NA	NA	NA	NA	NA	NA	NA	NA	NA	NA	NA	NA	NA	NA	NA	NA	NA	NA	NA	NA	NA
835	C14	Border Collie	2	M	CDL	paw	Control	first 5xL	Test	8	L	10	8	None	none	Total.duration	NA	NA	NA	0	3.72	NA	NA	NA	NA	0	NA	NA	NA	NA	NA	NA	NA	NA	NA	NA	0	NA	NA	NA	NA	NA	0
836	C14	Border Collie	2	M	CDL	paw	Control	first 5xL	Test	8	L	10	8	Left	Smell2	Total.duration	NA	1.639	0.92	1.44	3.72	NA	NA	NA	NA	0	0.16	NA	NA	NA	NA	NA	NA	0.247312	NA	0.440591	0.387097	NA	NA	0.173913	0.0430108	NA	0
837	C14	Border Collie	2	M	CDL	paw	Control	first 5xL	Test	8	L	10	8	Right	Smell1	Total.duration	NA	0	0	0	3.72	NA	NA	NA	NA	0	0	NA	NA	NA	NA	NA	NA	0	NA	0	0	NA	NA	NA	0	NA	0
838	C14	Border Collie	2	M	CDL	paw	Control	first 5xL	Test	8	L	10	8	NA	none	Number.of.occurrences	NA	NA	NA	NA	3.72	NA	NA	NA	NA	NA	NA	NA	NA	NA	0	NA	NA	NA	NA	NA	NA	NA	NA	NA	NA	NA	NA
839	C14	Border Collie	2	M	CDL	paw	Control	first 5xL	Test	9	R	10	8	NA	none	Total.duration	NA	NA	NA	NA	4.36	NA	NA	NA	NA	NA	NA	4.36	0	0	NA	NA	NA	NA	0	NA	NA	1	0	NA	NA	NA	NA
840	C14	Border Collie	2	M	CDL	paw	Control	first 5xL	Test	9	R	10	8	Right	Smell2	Number.of.occurrences	NA	NA	NA	NA	4.36	0	NA	NA	0	NA	NA	NA	NA	NA	NA	NA	NA	NA	NA	NA	NA	NA	NA	NA	NA	NA	NA
841	C14	Border Collie	2	M	CDL	paw	Control	first 5xL	Test	9	R	10	8	Left	Smell1	Number.of.occurrences	NA	NA	NA	NA	4.36	1	NA	NA	0	NA	NA	NA	NA	NA	NA	2.36	1	NA	NA	NA	NA	NA	NA	NA	NA	NA	NA
842	C14	Border Collie	2	M	CDL	paw	Control	first 5xL	Test	9	R	10	8	NA	none	Number.of.occurrences	NA	NA	NA	NA	4.36	NA	0	1	NA	NA	NA	NA	NA	NA	NA	NA	NA	NA	NA	NA	NA	NA	NA	NA	NA	NA	NA
843	C14	Border Collie	2	M	CDL	paw	Control	first 5xL	Test	9	R	10	8	None	none	Number.of.occurrences	NA	NA	NA	NA	4.36	NA	NA	NA	NA	NA	NA	NA	NA	NA	NA	NA	NA	NA	NA	NA	NA	NA	NA	NA	NA	NA	NA
844	C14	Border Collie	2	M	CDL	paw	Control	first 5xL	Test	9	R	10	8	None	none	Total.duration	NA	NA	NA	0.679	4.36	NA	NA	NA	NA	0	NA	NA	NA	NA	NA	NA	NA	NA	NA	NA	0.155734	NA	NA	NA	NA	NA	0
845	C14	Border Collie	2	M	CDL	paw	Control	first 5xL	Test	9	R	10	8	Left	Smell1	Total.duration	NA	1.399	1	1.6	4.36	NA	NA	NA	NA	0	0.24	NA	NA	NA	NA	NA	NA	0.229358	NA	0.320872	0.366972	NA	NA	0.24	0.0550459	NA	0
846	C14	Border Collie	2	M	CDL	paw	Control	first 5xL	Test	9	R	10	8	Right	Smell2	Total.duration	NA	0	0	0	4.36	NA	NA	NA	NA	0	0	NA	NA	NA	NA	NA	NA	0	NA	0	0	NA	NA	NA	0	NA	0
847	C14	Border Collie	2	M	CDL	paw	Control	first 5xL	Test	9	R	10	8	NA	none	Number.of.occurrences	NA	NA	NA	NA	4.36	NA	NA	NA	NA	NA	NA	NA	NA	NA	0	NA	NA	NA	NA	NA	NA	NA	NA	NA	NA	NA	NA
848	C14	Border Collie	2	M	CDL	paw	Control	first 5xL	Test	10	L	10	8	NA	none	Total.duration	NA	NA	NA	NA	4.84	NA	NA	NA	NA	NA	NA	4.84	0	0	NA	NA	NA	NA	0	NA	NA	1	0	NA	NA	NA	NA
849	C14	Border Collie	2	M	CDL	paw	Control	first 5xL	Test	10	L	10	8	Right	Smell1	Number.of.occurrences	NA	NA	NA	NA	4.84	0	NA	NA	0	NA	NA	NA	NA	NA	NA	NA	NA	NA	NA	NA	NA	NA	NA	NA	NA	NA	NA
850	C14	Border Collie	2	M	CDL	paw	Control	first 5xL	Test	10	L	10	8	Left	Smell2	Number.of.occurrences	NA	NA	NA	NA	4.84	1	NA	NA	0	NA	NA	NA	NA	NA	NA	2.76	1	NA	NA	NA	NA	NA	NA	NA	NA	NA	NA
851	C14	Border Collie	2	M	CDL	paw	Control	first 5xL	Test	10	L	10	8	NA	none	Number.of.occurrences	NA	NA	NA	NA	4.84	NA	0	1	NA	NA	NA	NA	NA	NA	NA	NA	NA	NA	NA	NA	NA	NA	NA	NA	NA	NA	NA
852	C14	Border Collie	2	M	CDL	paw	Control	first 5xL	Test	10	L	10	8	None	none	Number.of.occurrences	NA	NA	NA	NA	4.84	NA	NA	NA	NA	NA	NA	NA	NA	NA	NA	NA	NA	NA	NA	NA	NA	NA	NA	NA	NA	NA	NA
853	C14	Border Collie	2	M	CDL	paw	Control	first 5xL	Test	10	L	10	8	None	none	Total.duration	NA	NA	NA	0.72	4.84	NA	NA	NA	NA	0	NA	NA	NA	NA	NA	NA	NA	NA	NA	NA	0.14876	NA	NA	NA	NA	NA	0
854	C14	Border Collie	2	M	CDL	paw	Control	first 5xL	Test	10	L	10	8	Left	Smell2	Total.duration	NA	1.119	0.68	1.84	4.84	NA	NA	NA	NA	0	0.24	NA	NA	NA	NA	NA	NA	0.140496	NA	0.231198	0.380165	NA	NA	0.352941	0.0495868	NA	0
855	C14	Border Collie	2	M	CDL	paw	Control	first 5xL	Test	10	L	10	8	Right	Smell1	Total.duration	NA	0	0	0	4.84	NA	NA	NA	NA	0	0	NA	NA	NA	NA	NA	NA	0	NA	0	0	NA	NA	NA	0	NA	0
856	C14	Border Collie	2	M	CDL	paw	Control	first 5xL	Guided	1	R	10	8	Right	Smell2	Number.of.occurrences	NA	NA	NA	NA	14.24	NA	NA	NA	NA	NA	NA	NA	NA	NA	NA	NA	NA	NA	NA	NA	NA	NA	NA	NA	NA	NA	NA
857	C14	Border Collie	2	M	CDL	paw	Control	first 5xL	Guided	1	R	10	8	Left	Smell1	Number.of.occurrences	NA	NA	NA	NA	14.24	NA	NA	NA	NA	NA	NA	NA	NA	NA	NA	NA	NA	NA	NA	NA	NA	NA	NA	NA	NA	NA	NA
858	C14	Border Collie	2	M	CDL	paw	Control	first 5xL	Guided	1	R	10	8	None	none	Number.of.occurrences	NA	NA	NA	NA	14.24	NA	NA	NA	NA	NA	NA	NA	NA	NA	NA	NA	NA	NA	NA	NA	NA	NA	NA	NA	NA	NA	NA
859	C14	Border Collie	2	M	CDL	paw	Control	first 5xL	Guided	1	R	10	8	Left	Smell1	Total.duration	0.52	1.32	3.12	1.92	14.24	NA	NA	NA	NA	NA	NA	NA	NA	NA	NA	NA	NA	0.219101	NA	0.0926966	0.134831	NA	NA	NA	NA	0.166667	NA
860	C14	Border Collie	2	M	CDL	paw	Control	first 5xL	Guided	1	R	10	8	Right	Smell2	Total.duration	0.64	3.44	2.52	0	14.24	NA	NA	NA	NA	NA	NA	NA	NA	NA	NA	NA	NA	0.176966	NA	0.241573	0	NA	NA	NA	NA	0.253968	NA
861	C14	Border Collie	2	M	CDL	paw	Control	first 5xL	Guided	1	R	10	8	None	none	Total.duration	0	NA	NA	0	14.24	NA	NA	NA	NA	NA	NA	NA	NA	NA	NA	NA	NA	NA	NA	NA	0	NA	NA	NA	NA	NA	NA
862	C14	Border Collie	2	M	CDL	paw	Control	first 5xL	Guided	1	R	10	8	NA	none	Total.duration	NA	NA	NA	NA	14.24	NA	NA	NA	NA	NA	NA	NA	NA	NA	NA	NA	NA	NA	NA	NA	NA	NA	NA	NA	NA	NA	NA
863	C14	Border Collie	2	M	CDL	paw	Control	first 5xL	Guided	2	L	10	8	Right	Smell1	Number.of.occurrences	NA	NA	NA	NA	9.28	NA	NA	NA	NA	NA	NA	NA	NA	NA	NA	NA	NA	NA	NA	NA	NA	NA	NA	NA	NA	NA	NA
864	C14	Border Collie	2	M	CDL	paw	Control	first 5xL	Guided	2	L	10	8	Left	Smell2	Number.of.occurrences	NA	NA	NA	NA	9.28	NA	NA	NA	NA	NA	NA	NA	NA	NA	NA	NA	NA	NA	NA	NA	NA	NA	NA	NA	NA	NA	NA
865	C14	Border Collie	2	M	CDL	paw	Control	first 5xL	Guided	2	L	10	8	None	none	Number.of.occurrences	NA	NA	NA	NA	9.28	NA	NA	NA	NA	NA	NA	NA	NA	NA	NA	NA	NA	NA	NA	NA	NA	NA	NA	NA	NA	NA	NA
866	C14	Border Collie	2	M	CDL	paw	Control	first 5xL	Guided	2	L	10	8	Left	Smell2	Total.duration	0.48	1.439	1.92	3.32	9.28	NA	NA	NA	NA	NA	NA	NA	NA	NA	NA	NA	NA	0.206897	NA	0.155065	0.357759	NA	NA	NA	NA	0.25	NA
867	C14	Border Collie	2	M	CDL	paw	Control	first 5xL	Guided	2	L	10	8	Right	Smell1	Total.duration	0.6	2.119	2.08	2.159	9.28	NA	NA	NA	NA	NA	NA	NA	NA	NA	NA	NA	NA	0.224138	NA	0.228341	0.232651	NA	NA	NA	NA	0.288462	NA
868	C14	Border Collie	2	M	CDL	paw	Control	first 5xL	Guided	2	L	10	8	None	none	Total.duration	NA	NA	NA	0	9.28	NA	NA	NA	NA	NA	NA	NA	NA	NA	NA	NA	NA	NA	NA	NA	0	NA	NA	NA	NA	NA	NA
869	C14	Border Collie	2	M	CDL	paw	Control	first 5xL	Guided	2	L	10	8	NA	none	Total.duration	NA	NA	NA	NA	9.28	NA	NA	NA	NA	NA	NA	NA	NA	NA	NA	NA	NA	NA	NA	NA	NA	NA	NA	NA	NA	NA	NA
870	C14	Border Collie	2	M	CDL	paw	Control	first 5xL	Guided	3	R	10	8	Right	Smell2	Number.of.occurrences	NA	NA	NA	NA	11.52	NA	NA	NA	NA	NA	NA	NA	NA	NA	NA	NA	NA	NA	NA	NA	NA	NA	NA	NA	NA	NA	NA
871	C14	Border Collie	2	M	CDL	paw	Control	first 5xL	Guided	3	R	10	8	Left	Smell1	Number.of.occurrences	NA	NA	NA	NA	11.52	NA	NA	NA	NA	NA	NA	NA	NA	NA	NA	NA	NA	NA	NA	NA	NA	NA	NA	NA	NA	NA	NA
872	C14	Border Collie	2	M	CDL	paw	Control	first 5xL	Guided	3	R	10	8	None	none	Number.of.occurrences	NA	NA	NA	NA	11.52	NA	NA	NA	NA	NA	NA	NA	NA	NA	NA	NA	NA	NA	NA	NA	NA	NA	NA	NA	NA	NA	NA
873	C14	Border Collie	2	M	CDL	paw	Control	first 5xL	Guided	3	R	10	8	Left	Smell1	Total.duration	0.24	0.879	1.52	3.68	11.52	NA	NA	NA	NA	NA	NA	NA	NA	NA	NA	NA	NA	0.131944	NA	0.0763021	0.319444	NA	NA	NA	NA	0.157895	NA
874	C14	Border Collie	2	M	CDL	paw	Control	first 5xL	Guided	3	R	10	8	Right	Smell2	Total.duration	1.52	3.758	4.16	2.597	11.52	NA	NA	NA	NA	NA	NA	NA	NA	NA	NA	NA	NA	0.361111	NA	0.326215	0.225434	NA	NA	NA	NA	0.365385	NA
875	C14	Border Collie	2	M	CDL	paw	Control	first 5xL	Guided	3	R	10	8	None	none	Total.duration	NA	NA	NA	0	11.52	NA	NA	NA	NA	NA	NA	NA	NA	NA	NA	NA	NA	NA	NA	NA	0	NA	NA	NA	NA	NA	NA
876	C14	Border Collie	2	M	CDL	paw	Control	first 5xL	Guided	3	R	10	8	NA	none	Total.duration	NA	NA	NA	NA	11.52	NA	NA	NA	NA	NA	NA	NA	NA	NA	NA	NA	NA	NA	NA	NA	NA	NA	NA	NA	NA	NA	NA
877	C14	Border Collie	2	M	CDL	paw	Control	first 5xL	Guided	4	L	10	8	Right	Smell1	Number.of.occurrences	NA	NA	NA	NA	9.8	NA	NA	NA	NA	NA	NA	NA	NA	NA	NA	NA	NA	NA	NA	NA	NA	NA	NA	NA	NA	NA	NA
878	C14	Border Collie	2	M	CDL	paw	Control	first 5xL	Guided	4	L	10	8	Left	Smell2	Number.of.occurrences	NA	NA	NA	NA	9.8	NA	NA	NA	NA	NA	NA	NA	NA	NA	NA	NA	NA	NA	NA	NA	NA	NA	NA	NA	NA	NA	NA
879	C14	Border Collie	2	M	CDL	paw	Control	first 5xL	Guided	4	L	10	8	None	none	Number.of.occurrences	NA	NA	NA	NA	9.8	NA	NA	NA	NA	NA	NA	NA	NA	NA	NA	NA	NA	NA	NA	NA	NA	NA	NA	NA	NA	NA	NA
880	C14	Border Collie	2	M	CDL	paw	Control	first 5xL	Guided	4	L	10	8	Left	Smell2	Total.duration	0	0.96	1.56	3.56	9.8	NA	NA	NA	NA	NA	NA	NA	NA	NA	NA	NA	NA	0.159184	NA	0.0979592	0.363265	NA	NA	NA	NA	0	NA
881	C14	Border Collie	2	M	CDL	paw	Control	first 5xL	Guided	4	L	10	8	Right	Smell1	Total.duration	0.32	1.479	2.36	2.119	9.8	NA	NA	NA	NA	NA	NA	NA	NA	NA	NA	NA	NA	0.240816	NA	0.150918	0.216224	NA	NA	NA	NA	0.135593	NA
882	C14	Border Collie	2	M	CDL	paw	Control	first 5xL	Guided	4	L	10	8	None	none	Total.duration	NA	NA	NA	1.079	9.8	NA	NA	NA	NA	NA	NA	NA	NA	NA	NA	NA	NA	NA	NA	NA	0.110102	NA	NA	NA	NA	NA	NA
883	C14	Border Collie	2	M	CDL	paw	Control	first 5xL	Guided	4	L	10	8	NA	none	Total.duration	NA	NA	NA	NA	9.8	NA	NA	NA	NA	NA	NA	NA	NA	NA	NA	NA	NA	NA	NA	NA	NA	NA	NA	NA	NA	NA	NA
884	C14	Border Collie	2	M	CDL	paw	Control	first 5xL	Guided	5	L	10	8	Right	Smell1	Number.of.occurrences	NA	NA	NA	NA	11.32	NA	NA	NA	NA	NA	NA	NA	NA	NA	NA	NA	NA	NA	NA	NA	NA	NA	NA	NA	NA	NA	NA
885	C14	Border Collie	2	M	CDL	paw	Control	first 5xL	Guided	5	L	10	8	Left	Smell2	Number.of.occurrences	NA	NA	NA	NA	11.32	NA	NA	NA	NA	NA	NA	NA	NA	NA	NA	NA	NA	NA	NA	NA	NA	NA	NA	NA	NA	NA	NA
886	C14	Border Collie	2	M	CDL	paw	Control	first 5xL	Guided	5	L	10	8	None	none	Number.of.occurrences	NA	NA	NA	NA	11.32	NA	NA	NA	NA	NA	NA	NA	NA	NA	NA	NA	NA	NA	NA	NA	NA	NA	NA	NA	NA	NA	NA
887	C14	Border Collie	2	M	CDL	paw	Control	first 5xL	Guided	5	L	10	8	Left	Smell2	Total.duration	0.28	1.159	1.84	3.72	11.32	NA	NA	NA	NA	NA	NA	NA	NA	NA	NA	NA	NA	0.162544	NA	0.102385	0.328622	NA	NA	NA	NA	0.152174	NA
888	C14	Border Collie	2	M	CDL	paw	Control	first 5xL	Guided	5	L	10	8	Right	Smell1	Total.duration	0.24	2.039	1.64	2.358	11.32	NA	NA	NA	NA	NA	NA	NA	NA	NA	NA	NA	NA	0.144876	NA	0.180124	0.208304	NA	NA	NA	NA	0.146341	NA
889	C14	Border Collie	2	M	CDL	paw	Control	first 5xL	Guided	5	L	10	8	None	none	Total.duration	NA	NA	NA	0	11.32	NA	NA	NA	NA	NA	NA	NA	NA	NA	NA	NA	NA	NA	NA	NA	0	NA	NA	NA	NA	NA	NA
890	C14	Border Collie	2	M	CDL	paw	Control	first 5xL	Guided	5	L	10	8	NA	none	Total.duration	NA	NA	NA	NA	11.32	NA	NA	NA	NA	NA	NA	NA	NA	NA	NA	NA	NA	NA	NA	NA	NA	NA	NA	NA	NA	NA	NA
891	C14	Border Collie	2	M	CDL	paw	Control	first 5xL	Guided	6	R	10	8	Right	Smell2	Number.of.occurrences	NA	NA	NA	NA	16.28	NA	NA	NA	0	NA	NA	NA	NA	NA	NA	NA	NA	NA	NA	NA	NA	NA	NA	NA	NA	NA	NA
892	C14	Border Collie	2	M	CDL	paw	Control	first 5xL	Guided	6	R	10	8	Left	Smell1	Number.of.occurrences	NA	NA	NA	NA	16.28	NA	NA	NA	NA	NA	NA	NA	NA	NA	NA	NA	NA	NA	NA	NA	NA	NA	NA	NA	NA	NA	NA
893	C14	Border Collie	2	M	CDL	paw	Control	first 5xL	Guided	6	R	10	8	None	none	Number.of.occurrences	NA	NA	NA	NA	16.28	NA	NA	NA	NA	NA	NA	NA	NA	NA	NA	NA	NA	NA	NA	NA	NA	NA	NA	NA	NA	NA	NA
894	C14	Border Collie	2	M	CDL	paw	Control	first 5xL	Guided	6	R	10	8	Left	Smell1	Total.duration	0	0.52	2.28	0	16.28	NA	NA	NA	NA	NA	NA	NA	NA	NA	NA	NA	NA	0.140049	NA	0.031941	0	NA	NA	NA	NA	0	NA
895	C14	Border Collie	2	M	CDL	paw	Control	first 5xL	Guided	6	R	10	8	Right	Smell2	Total.duration	0	1.28	1.12	1.04	16.28	NA	NA	NA	NA	NA	NA	NA	NA	NA	NA	NA	NA	0.0687961	NA	0.0786241	0.0638821	NA	NA	NA	NA	0	NA
896	C14	Border Collie	2	M	CDL	paw	Control	first 5xL	Guided	6	R	10	8	None	none	Total.duration	NA	NA	NA	0	16.28	NA	NA	NA	NA	NA	NA	NA	NA	NA	NA	NA	NA	NA	NA	NA	0	NA	NA	NA	NA	NA	NA
897	C14	Border Collie	2	M	CDL	paw	Control	first 5xL	Guided	6	R	10	8	NA	none	Total.duration	NA	NA	NA	NA	16.28	NA	NA	NA	NA	NA	NA	NA	NA	NA	NA	NA	NA	NA	NA	NA	NA	NA	NA	NA	NA	NA	NA
898	C14	Border Collie	2	M	CDL	paw	Control	first 5xL	Guided	7	L	10	8	Right	Smell1	Number.of.occurrences	NA	NA	NA	NA	11.68	NA	NA	NA	NA	NA	NA	NA	NA	NA	NA	NA	NA	NA	NA	NA	NA	NA	NA	NA	NA	NA	NA
899	C14	Border Collie	2	M	CDL	paw	Control	first 5xL	Guided	7	L	10	8	Left	Smell2	Number.of.occurrences	NA	NA	NA	NA	11.68	NA	NA	NA	NA	NA	NA	NA	NA	NA	NA	NA	NA	NA	NA	NA	NA	NA	NA	NA	NA	NA	NA
900	C14	Border Collie	2	M	CDL	paw	Control	first 5xL	Guided	7	L	10	8	None	none	Number.of.occurrences	NA	NA	NA	NA	11.68	NA	NA	NA	NA	NA	NA	NA	NA	NA	NA	NA	NA	NA	NA	NA	NA	NA	NA	NA	NA	NA	NA
901	C14	Border Collie	2	M	CDL	paw	Control	first 5xL	Guided	7	L	10	8	Left	Smell2	Total.duration	0	2.039	2	2.199	11.68	NA	NA	NA	NA	NA	NA	NA	NA	NA	NA	NA	NA	0.171233	NA	0.174572	0.188271	NA	NA	NA	NA	0	NA
902	C14	Border Collie	2	M	CDL	paw	Control	first 5xL	Guided	7	L	10	8	Right	Smell1	Total.duration	0.28	1.759	3.16	4.4	11.68	NA	NA	NA	NA	NA	NA	NA	NA	NA	NA	NA	NA	0.270548	NA	0.150599	0.376712	NA	NA	NA	NA	0.0886076	NA
903	C14	Border Collie	2	M	CDL	paw	Control	first 5xL	Guided	7	L	10	8	None	none	Total.duration	NA	NA	NA	0	11.68	NA	NA	NA	NA	NA	NA	NA	NA	NA	NA	NA	NA	NA	NA	NA	0	NA	NA	NA	NA	NA	NA
904	C14	Border Collie	2	M	CDL	paw	Control	first 5xL	Guided	7	L	10	8	NA	none	Total.duration	NA	NA	NA	NA	11.68	NA	NA	NA	NA	NA	NA	NA	NA	NA	NA	NA	NA	NA	NA	NA	NA	NA	NA	NA	NA	NA	NA
905	C14	Border Collie	2	M	CDL	paw	Control	first 5xL	Guided	8	L	10	8	Right	Smell1	Number.of.occurrences	NA	NA	NA	NA	12.44	NA	NA	NA	NA	NA	NA	NA	NA	NA	NA	NA	NA	NA	NA	NA	NA	NA	NA	NA	NA	NA	NA
906	C14	Border Collie	2	M	CDL	paw	Control	first 5xL	Guided	8	L	10	8	Left	Smell2	Number.of.occurrences	NA	NA	NA	NA	12.44	NA	NA	NA	NA	NA	NA	NA	NA	NA	NA	NA	NA	NA	NA	NA	NA	NA	NA	NA	NA	NA	NA
907	C14	Border Collie	2	M	CDL	paw	Control	first 5xL	Guided	8	L	10	8	None	none	Number.of.occurrences	NA	NA	NA	NA	12.44	NA	NA	NA	NA	NA	NA	NA	NA	NA	NA	NA	NA	NA	NA	NA	NA	NA	NA	NA	NA	NA	NA
908	C14	Border Collie	2	M	CDL	paw	Control	first 5xL	Guided	8	L	10	8	Left	Smell2	Total.duration	0.24	2.839	1.76	1.239	12.44	NA	NA	NA	NA	NA	NA	NA	NA	NA	NA	NA	NA	0.141479	NA	0.228215	0.0995981	NA	NA	NA	NA	0.136364	NA
909	C14	Border Collie	2	M	CDL	paw	Control	first 5xL	Guided	8	L	10	8	Right	Smell1	Total.duration	0	2.2	1.24	0	12.44	NA	NA	NA	NA	NA	NA	NA	NA	NA	NA	NA	NA	0.0996785	NA	0.176849	0	NA	NA	NA	NA	0	NA
910	C14	Border Collie	2	M	CDL	paw	Control	first 5xL	Guided	8	L	10	8	None	none	Total.duration	NA	NA	NA	0	12.44	NA	NA	NA	NA	NA	NA	NA	NA	NA	NA	NA	NA	NA	NA	NA	0	NA	NA	NA	NA	NA	NA
911	C14	Border Collie	2	M	CDL	paw	Control	first 5xL	Guided	8	L	10	8	NA	none	Total.duration	NA	NA	NA	NA	12.44	NA	NA	NA	NA	NA	NA	NA	NA	NA	NA	NA	NA	NA	NA	NA	NA	NA	NA	NA	NA	NA	NA
912	C14	Border Collie	2	M	CDL	paw	Control	first 5xL	Guided	9	R	10	8	Left	Smell1	Number.of.occurrences	NA	NA	NA	NA	15.4	NA	NA	NA	NA	NA	NA	NA	NA	NA	NA	NA	NA	NA	NA	NA	NA	NA	NA	NA	NA	NA	NA
913	C14	Border Collie	2	M	CDL	paw	Control	first 5xL	Guided	9	R	10	8	None	none	Number.of.occurrences	NA	NA	NA	NA	15.4	NA	NA	NA	NA	NA	NA	NA	NA	NA	NA	NA	NA	NA	NA	NA	NA	NA	NA	NA	NA	NA	NA
914	C14	Border Collie	2	M	CDL	paw	Control	first 5xL	Guided	9	R	10	8	Left	Smell1	Total.duration	0.68	0.68	2.44	2.239	15.4	NA	NA	NA	NA	NA	NA	NA	NA	NA	NA	NA	NA	0.158442	NA	0.0441558	0.14539	NA	NA	NA	NA	0.278689	NA
915	C14	Border Collie	2	M	CDL	paw	Control	first 5xL	Guided	9	R	10	8	Right	Smell2	Total.duration	0	1.68	0.32	0	15.4	NA	NA	NA	NA	NA	NA	NA	NA	NA	NA	NA	NA	0.0207792	NA	0.109091	0	NA	NA	NA	NA	0	NA
916	C14	Border Collie	2	M	CDL	paw	Control	first 5xL	Guided	9	R	10	8	None	none	Total.duration	NA	NA	NA	0	15.4	NA	NA	NA	NA	NA	NA	NA	NA	NA	NA	NA	NA	NA	NA	NA	0	NA	NA	NA	NA	NA	NA
917	C14	Border Collie	2	M	CDL	paw	Control	first 5xL	Guided	9	R	10	8	NA	none	Total.duration	NA	NA	NA	NA	15.4	NA	NA	NA	NA	NA	NA	NA	NA	NA	NA	NA	NA	NA	NA	NA	NA	NA	NA	NA	NA	NA	NA
918	C14	Border Collie	2	M	CDL	paw	Control	first 5xL	Guided	10	L	10	8	Right	Smell1	Number.of.occurrences	NA	NA	NA	NA	10.32	NA	NA	NA	NA	NA	NA	NA	NA	NA	NA	NA	NA	NA	NA	NA	NA	NA	NA	NA	NA	NA	NA
919	C14	Border Collie	2	M	CDL	paw	Control	first 5xL	Guided	10	L	10	8	Left	Smell2	Number.of.occurrences	NA	NA	NA	NA	10.32	NA	NA	NA	NA	NA	NA	NA	NA	NA	NA	NA	NA	NA	NA	NA	NA	NA	NA	NA	NA	NA	NA
920	C14	Border Collie	2	M	CDL	paw	Control	first 5xL	Guided	10	L	10	8	None	none	Number.of.occurrences	NA	NA	NA	NA	10.32	NA	NA	NA	NA	NA	NA	NA	NA	NA	NA	NA	NA	NA	NA	NA	NA	NA	NA	NA	NA	NA	NA
921	C14	Border Collie	2	M	CDL	paw	Control	first 5xL	Guided	10	L	10	8	Left	Smell2	Total.duration	0.24	1.159	1.48	0.64	10.32	NA	NA	NA	NA	NA	NA	NA	NA	NA	NA	NA	NA	0.143411	NA	0.112306	0.0620155	NA	NA	NA	NA	0.162162	NA
922	C14	Border Collie	2	M	CDL	paw	Control	first 5xL	Guided	10	L	10	8	Right	Smell1	Total.duration	0	1.999	2.08	3.16	10.32	NA	NA	NA	NA	NA	NA	NA	NA	NA	NA	NA	NA	0.20155	NA	0.193702	0.306202	NA	NA	NA	NA	0	NA
923	C14	Border Collie	2	M	CDL	paw	Control	first 5xL	Guided	10	L	10	8	None	none	Total.duration	NA	NA	NA	0.999	10.32	NA	NA	NA	NA	NA	NA	NA	NA	NA	NA	NA	NA	NA	NA	NA	0.0968023	NA	NA	NA	NA	NA	NA
924	C14	Border Collie	2	M	CDL	paw	Control	first 5xL	Guided	10	L	10	8	NA	none	Total.duration	NA	NA	NA	NA	10.32	NA	NA	NA	NA	NA	NA	NA	NA	NA	NA	NA	NA	NA	NA	NA	NA	NA	NA	NA	NA	NA	NA
925	C15	Malonais	12	M	CDL	nose_touch	Control	first 5xR	Test	1	R	10	7	NA	none	Total.duration	NA	NA	NA	NA	5.8	NA	NA	NA	NA	NA	NA	3.92	0.239	0.8	NA	NA	NA	NA	0.137931	NA	NA	0.675862	0.0412069	NA	NA	NA	NA
926	C15	Malonais	12	M	CDL	nose_touch	Control	first 5xR	Test	1	R	10	7	Right	Smell2	Number.of.occurrences	NA	NA	NA	NA	5.8	1	NA	NA	0	NA	NA	NA	NA	NA	NA	3.4	1	NA	NA	NA	NA	NA	NA	NA	NA	NA	NA
927	C15	Malonais	12	M	CDL	nose_touch	Control	first 5xR	Test	1	R	10	7	Left	Smell1	Number.of.occurrences	NA	NA	NA	NA	5.8	0	NA	NA	0	NA	NA	NA	NA	NA	NA	NA	NA	NA	NA	NA	NA	NA	NA	NA	NA	NA	NA
928	C15	Malonais	12	M	CDL	nose_touch	Control	first 5xR	Test	1	R	10	7	NA	none	Number.of.occurrences	NA	NA	NA	NA	5.8	NA	0	1	NA	NA	NA	NA	NA	NA	NA	NA	NA	NA	NA	NA	NA	NA	NA	NA	NA	NA	NA
929	C15	Malonais	12	M	CDL	nose_touch	Control	first 5xR	Test	1	R	10	7	None	none	Number.of.occurrences	NA	NA	NA	NA	5.8	NA	NA	NA	NA	NA	NA	NA	NA	NA	NA	NA	NA	NA	NA	NA	NA	NA	NA	NA	NA	NA	NA
930	C15	Malonais	12	M	CDL	nose_touch	Control	first 5xR	Test	1	R	10	7	None	none	Total.duration	NA	NA	NA	0	5.8	NA	NA	NA	NA	0	NA	NA	NA	NA	NA	NA	NA	NA	NA	NA	0	NA	NA	NA	NA	NA	0
931	C15	Malonais	12	M	CDL	nose_touch	Control	first 5xR	Test	1	R	10	7	Left	Smell1	Total.duration	NA	0	0	0	5.8	NA	NA	NA	NA	0	0	NA	NA	NA	NA	NA	NA	0	NA	0	0	NA	NA	NA	0	NA	0
932	C15	Malonais	12	M	CDL	nose_touch	Control	first 5xR	Test	1	R	10	7	Right	Smell2	Total.duration	NA	3.399	1.12	2.08	5.8	NA	NA	NA	NA	0	0.48	NA	NA	NA	NA	NA	NA	0.193103	NA	0.586034	0.358621	NA	NA	0.428571	0.0827586	NA	0
933	C15	Malonais	12	M	CDL	nose_touch	Control	first 5xR	Test	2	L	10	7	NA	none	Total.duration	NA	NA	NA	NA	5.48	NA	NA	NA	NA	NA	NA	4.12	0.879	0	NA	NA	NA	NA	0	NA	NA	0.751825	0.160401	NA	NA	NA	NA
934	C15	Malonais	12	M	CDL	nose_touch	Control	first 5xR	Test	2	L	10	7	Right	Smell1	Number.of.occurrences	NA	NA	NA	NA	5.48	1	NA	NA	0	NA	NA	NA	NA	NA	NA	2.68	1	NA	NA	NA	NA	NA	NA	NA	NA	NA	NA
935	C15	Malonais	12	M	CDL	nose_touch	Control	first 5xR	Test	2	L	10	7	Left	Smell2	Number.of.occurrences	NA	NA	NA	NA	5.48	0	NA	NA	0	NA	NA	NA	NA	NA	NA	NA	NA	NA	NA	NA	NA	NA	NA	NA	NA	NA	NA
936	C15	Malonais	12	M	CDL	nose_touch	Control	first 5xR	Test	2	L	10	7	NA	none	Number.of.occurrences	NA	NA	NA	NA	5.48	NA	0	1	NA	NA	NA	NA	NA	NA	NA	NA	NA	NA	NA	NA	NA	NA	NA	NA	NA	NA	NA
937	C15	Malonais	12	M	CDL	nose_touch	Control	first 5xR	Test	2	L	10	7	None	none	Number.of.occurrences	NA	NA	NA	NA	5.48	NA	NA	NA	NA	NA	NA	NA	NA	NA	NA	NA	NA	NA	NA	NA	NA	NA	NA	NA	NA	NA	NA
938	C15	Malonais	12	M	CDL	nose_touch	Control	first 5xR	Test	2	L	10	7	None	none	Total.duration	NA	NA	NA	0	5.48	NA	NA	NA	NA	0	NA	NA	NA	NA	NA	NA	NA	NA	NA	NA	0	NA	NA	NA	NA	NA	0
939	C15	Malonais	12	M	CDL	nose_touch	Control	first 5xR	Test	2	L	10	7	Left	Smell2	Total.duration	NA	0	0	0	5.48	NA	NA	NA	NA	0	0	NA	NA	NA	NA	NA	NA	0	NA	0	0	NA	NA	NA	0	NA	0
940	C15	Malonais	12	M	CDL	nose_touch	Control	first 5xR	Test	2	L	10	7	Right	Smell1	Total.duration	NA	2.199	1.08	2.52	5.48	NA	NA	NA	NA	0	NA	NA	NA	NA	NA	NA	NA	0.19708	NA	0.401277	0.459854	NA	NA	NA	NA	NA	0
941	C15	Malonais	12	M	CDL	nose_touch	Control	first 5xR	Test	2	L	10	7	NA	none	Number.of.occurrences	NA	NA	NA	NA	5.48	NA	NA	NA	NA	NA	NA	NA	NA	NA	0	NA	NA	NA	NA	NA	NA	NA	NA	NA	NA	NA	NA
942	C15	Malonais	12	M	CDL	nose_touch	Control	first 5xR	Test	3	R	10	7	NA	none	Total.duration	NA	NA	NA	NA	6.36	NA	NA	NA	NA	NA	NA	1.68	4.079	0	NA	NA	NA	NA	0	NA	NA	0.264151	0.641352	NA	NA	NA	NA
943	C15	Malonais	12	M	CDL	nose_touch	Control	first 5xR	Test	3	R	10	7	Right	Smell2	Number.of.occurrences	NA	NA	NA	NA	6.36	0	NA	NA	NA	NA	NA	NA	NA	NA	NA	NA	NA	NA	NA	NA	NA	NA	NA	NA	NA	NA	NA
944	C15	Malonais	12	M	CDL	nose_touch	Control	first 5xR	Test	3	R	10	7	Left	Smell1	Number.of.occurrences	NA	NA	NA	NA	6.36	1	NA	NA	NA	NA	NA	NA	NA	NA	NA	3	1	NA	NA	NA	NA	NA	NA	NA	NA	NA	NA
945	C15	Malonais	12	M	CDL	nose_touch	Control	first 5xR	Test	3	R	10	7	NA	none	Number.of.occurrences	NA	NA	NA	NA	6.36	NA	0	1	NA	NA	NA	NA	NA	NA	NA	NA	NA	NA	NA	NA	NA	NA	NA	NA	NA	NA	NA
946	C15	Malonais	12	M	CDL	nose_touch	Control	first 5xR	Test	3	R	10	7	None	none	Number.of.occurrences	NA	NA	NA	NA	6.36	NA	NA	NA	NA	NA	NA	NA	NA	NA	NA	NA	NA	NA	NA	NA	NA	NA	NA	NA	NA	NA	NA
947	C15	Malonais	12	M	CDL	nose_touch	Control	first 5xR	Test	3	R	10	7	None	none	Total.duration	NA	NA	NA	0	6.36	NA	NA	NA	NA	0	NA	NA	NA	NA	NA	NA	NA	NA	NA	NA	0	NA	NA	NA	NA	NA	0
948	C15	Malonais	12	M	CDL	nose_touch	Control	first 5xR	Test	3	R	10	7	Left	Smell1	Total.duration	NA	2.319	1.32	2.24	6.36	NA	NA	NA	NA	0	0.88	NA	NA	NA	NA	NA	NA	0.207547	NA	0.364623	0.352201	NA	NA	0.666667	0.138365	NA	0
949	C15	Malonais	12	M	CDL	nose_touch	Control	first 5xR	Test	3	R	10	7	Right	Smell2	Total.duration	NA	0.479	0	0	6.36	NA	NA	NA	NA	0	0	NA	NA	NA	NA	NA	NA	0	NA	0.0753145	0	NA	NA	NA	0	NA	0
950	C15	Malonais	12	M	CDL	nose_touch	Control	first 5xR	Test	4	L	10	7	NA	none	Total.duration	NA	NA	NA	NA	5.24	NA	NA	NA	NA	NA	NA	4.52	0.719	0	NA	NA	NA	NA	0	NA	NA	0.862595	0.137214	NA	NA	NA	NA
951	C15	Malonais	12	M	CDL	nose_touch	Control	first 5xR	Test	4	L	10	7	Right	Smell1	Number.of.occurrences	NA	NA	NA	NA	5.24	1	NA	NA	0	NA	NA	NA	NA	NA	NA	2.32	1	NA	NA	NA	NA	NA	NA	NA	NA	NA	NA
952	C15	Malonais	12	M	CDL	nose_touch	Control	first 5xR	Test	4	L	10	7	Left	Smell2	Number.of.occurrences	NA	NA	NA	NA	5.24	0	NA	NA	0	NA	NA	NA	NA	NA	NA	NA	NA	NA	NA	NA	NA	NA	NA	NA	NA	NA	NA
953	C15	Malonais	12	M	CDL	nose_touch	Control	first 5xR	Test	4	L	10	7	NA	none	Number.of.occurrences	NA	NA	NA	NA	5.24	NA	0	1	NA	NA	NA	NA	NA	NA	NA	NA	NA	NA	NA	NA	NA	NA	NA	NA	NA	NA	NA
954	C15	Malonais	12	M	CDL	nose_touch	Control	first 5xR	Test	4	L	10	7	None	none	Number.of.occurrences	NA	NA	NA	NA	5.24	NA	NA	NA	NA	NA	NA	NA	NA	NA	NA	NA	NA	NA	NA	NA	NA	NA	NA	NA	NA	NA	NA
955	C15	Malonais	12	M	CDL	nose_touch	Control	first 5xR	Test	4	L	10	7	None	none	Total.duration	NA	NA	NA	0	5.24	NA	NA	NA	NA	0	NA	NA	NA	NA	NA	NA	NA	NA	NA	NA	0	NA	NA	NA	NA	NA	0
956	C15	Malonais	12	M	CDL	nose_touch	Control	first 5xR	Test	4	L	10	7	Left	Smell2	Total.duration	NA	0	0	0	5.24	NA	NA	NA	NA	0	0	NA	NA	NA	NA	NA	NA	0	NA	0	0	NA	NA	NA	0	NA	0
957	C15	Malonais	12	M	CDL	nose_touch	Control	first 5xR	Test	4	L	10	7	Right	Smell1	Total.duration	NA	1.919	1.2	2.6	5.24	NA	NA	NA	NA	0	0.32	NA	NA	NA	NA	NA	NA	0.229008	NA	0.366221	0.496183	NA	NA	0.266667	0.0610687	NA	0
958	C15	Malonais	12	M	CDL	nose_touch	Control	first 5xR	Test	5	L	10	7	NA	none	Total.duration	NA	NA	NA	NA	4.84	NA	NA	NA	NA	NA	NA	3.6	0.839	0	NA	NA	NA	NA	0	NA	NA	0.743802	0.173347	NA	NA	NA	NA
959	C15	Malonais	12	M	CDL	nose_touch	Control	first 5xR	Test	5	L	10	7	Right	Smell1	Number.of.occurrences	NA	NA	NA	NA	4.84	1	NA	NA	0	NA	NA	NA	NA	NA	NA	2.08	1	NA	NA	NA	NA	NA	NA	NA	NA	NA	NA
960	C15	Malonais	12	M	CDL	nose_touch	Control	first 5xR	Test	5	L	10	7	Left	Smell2	Number.of.occurrences	NA	NA	NA	NA	4.84	0	NA	NA	0	NA	NA	NA	NA	NA	NA	NA	NA	NA	NA	NA	NA	NA	NA	NA	NA	NA	NA
961	C15	Malonais	12	M	CDL	nose_touch	Control	first 5xR	Test	5	L	10	7	NA	none	Number.of.occurrences	NA	NA	NA	NA	4.84	NA	0	1	NA	NA	NA	NA	NA	NA	NA	NA	NA	NA	NA	NA	NA	NA	NA	NA	NA	NA	NA
962	C15	Malonais	12	M	CDL	nose_touch	Control	first 5xR	Test	5	L	10	7	None	none	Number.of.occurrences	NA	NA	NA	NA	4.84	NA	NA	NA	NA	NA	NA	NA	NA	NA	NA	NA	NA	NA	NA	NA	NA	NA	NA	NA	NA	NA	NA
963	C15	Malonais	12	M	CDL	nose_touch	Control	first 5xR	Test	5	L	10	7	None	none	Total.duration	NA	NA	NA	0	4.84	NA	NA	NA	NA	0	NA	NA	NA	NA	NA	NA	NA	NA	NA	NA	0	NA	NA	NA	NA	NA	0
964	C15	Malonais	12	M	CDL	nose_touch	Control	first 5xR	Test	5	L	10	7	Left	Smell2	Total.duration	NA	0	0	0	4.84	NA	NA	NA	NA	0	0	NA	NA	NA	NA	NA	NA	0	NA	0	0	NA	NA	NA	0	NA	0
965	C15	Malonais	12	M	CDL	nose_touch	Control	first 5xR	Test	5	L	10	7	Right	Smell1	Total.duration	NA	2.039	1.28	2.12	4.84	NA	NA	NA	NA	0	0.64	NA	NA	NA	NA	NA	NA	0.264463	NA	0.421281	0.438017	NA	NA	0.5	0.132231	NA	0
966	C15	Malonais	12	M	CDL	nose_touch	Control	first 5xR	Test	6	R	10	7	NA	none	Total.duration	NA	NA	NA	NA	6.08	NA	NA	NA	NA	NA	NA	4.24	0	0	NA	NA	NA	NA	0	NA	NA	0.697368	0	NA	NA	NA	NA
967	C15	Malonais	12	M	CDL	nose_touch	Control	first 5xR	Test	6	R	10	7	Right	Smell2	Number.of.occurrences	NA	NA	NA	NA	6.08	1	NA	NA	0	NA	NA	NA	NA	NA	NA	2.08	1	NA	NA	NA	NA	NA	NA	NA	NA	NA	NA
968	C15	Malonais	12	M	CDL	nose_touch	Control	first 5xR	Test	6	R	10	7	Left	Smell1	Number.of.occurrences	NA	NA	NA	NA	6.08	0	NA	NA	0	NA	NA	NA	NA	NA	NA	NA	NA	NA	NA	NA	NA	NA	NA	NA	NA	NA	NA
969	C15	Malonais	12	M	CDL	nose_touch	Control	first 5xR	Test	6	R	10	7	NA	none	Number.of.occurrences	NA	NA	NA	NA	6.08	NA	0	1	NA	NA	NA	NA	NA	NA	NA	NA	NA	NA	NA	NA	NA	NA	NA	NA	NA	NA	NA
970	C15	Malonais	12	M	CDL	nose_touch	Control	first 5xR	Test	6	R	10	7	None	none	Number.of.occurrences	NA	NA	NA	NA	6.08	NA	NA	NA	NA	NA	NA	NA	NA	NA	NA	NA	NA	NA	NA	NA	NA	NA	NA	NA	NA	NA	NA
971	C15	Malonais	12	M	CDL	nose_touch	Control	first 5xR	Test	6	R	10	7	None	none	Total.duration	NA	NA	NA	1.319	6.08	NA	NA	NA	NA	0	NA	NA	NA	NA	NA	NA	NA	NA	NA	NA	0.216941	NA	NA	NA	NA	NA	0
972	C15	Malonais	12	M	CDL	nose_touch	Control	first 5xR	Test	6	R	10	7	Left	Smell1	Total.duration	NA	0	0	0	6.08	NA	NA	NA	NA	0	0	NA	NA	NA	NA	NA	NA	0	NA	0	0	NA	NA	NA	0	NA	0
973	C15	Malonais	12	M	CDL	nose_touch	Control	first 5xR	Test	6	R	10	7	Right	Smell2	Total.duration	NA	2.079	1.04	2.68	6.08	NA	NA	NA	NA	0	0.52	NA	NA	NA	NA	NA	NA	0.171053	NA	0.341941	0.440789	NA	NA	0.5	0.0855263	NA	0
974	C15	Malonais	12	M	CDL	nose_touch	Control	first 5xR	Test	6	R	10	7	NA	none	Number.of.occurrences	NA	NA	NA	NA	6.08	NA	NA	NA	NA	NA	NA	NA	NA	NA	0	NA	NA	NA	NA	NA	NA	NA	NA	NA	NA	NA	NA
975	C15	Malonais	12	M	CDL	nose_touch	Control	first 5xR	Test	7	L	10	7	NA	none	Total.duration	NA	NA	NA	NA	5.44	NA	NA	NA	NA	NA	NA	2.56	2.879	0	NA	NA	NA	NA	0	NA	NA	0.470588	0.529228	NA	NA	NA	NA
976	C15	Malonais	12	M	CDL	nose_touch	Control	first 5xR	Test	7	L	10	7	Right	Smell1	Number.of.occurrences	NA	NA	NA	NA	5.44	1	NA	NA	0	NA	NA	NA	NA	NA	NA	2.88	1	NA	NA	NA	NA	NA	NA	NA	NA	NA	NA
977	C15	Malonais	12	M	CDL	nose_touch	Control	first 5xR	Test	7	L	10	7	Left	Smell2	Number.of.occurrences	NA	NA	NA	NA	5.44	0	NA	NA	0	NA	NA	NA	NA	NA	NA	NA	NA	NA	NA	NA	NA	NA	NA	NA	NA	NA	NA
978	C15	Malonais	12	M	CDL	nose_touch	Control	first 5xR	Test	7	L	10	7	NA	none	Number.of.occurrences	NA	NA	NA	NA	5.44	NA	0	1	NA	NA	NA	NA	NA	NA	NA	NA	NA	NA	NA	NA	NA	NA	NA	NA	NA	NA	NA
979	C15	Malonais	12	M	CDL	nose_touch	Control	first 5xR	Test	7	L	10	7	None	none	Number.of.occurrences	NA	NA	NA	NA	5.44	NA	NA	NA	NA	NA	NA	NA	NA	NA	NA	NA	NA	NA	NA	NA	NA	NA	NA	NA	NA	NA	NA
980	C15	Malonais	12	M	CDL	nose_touch	Control	first 5xR	Test	7	L	10	7	None	none	Total.duration	NA	NA	NA	0	5.44	NA	NA	NA	NA	0	NA	NA	NA	NA	NA	NA	NA	NA	NA	NA	0	NA	NA	NA	NA	NA	0
981	C15	Malonais	12	M	CDL	nose_touch	Control	first 5xR	Test	7	L	10	7	Left	Smell2	Total.duration	NA	0	0	0	5.44	NA	NA	NA	NA	0	0	NA	NA	NA	NA	NA	NA	0	NA	0	0	NA	NA	NA	0	NA	0
982	C15	Malonais	12	M	CDL	nose_touch	Control	first 5xR	Test	7	L	10	7	Right	Smell1	Total.duration	NA	1.919	0.84	2.56	5.44	NA	NA	NA	NA	0	0	NA	NA	NA	NA	NA	NA	0.154412	NA	0.352757	0.470588	NA	NA	0	0	NA	0
983	C15	Malonais	12	M	CDL	nose_touch	Control	first 5xR	Test	7	L	10	7	NA	none	Number.of.occurrences	NA	NA	NA	NA	5.44	NA	NA	NA	NA	NA	NA	NA	NA	NA	0	NA	NA	NA	NA	NA	NA	NA	NA	NA	NA	NA	NA
984	C15	Malonais	12	M	CDL	nose_touch	Control	first 5xR	Test	8	R	10	7	NA	none	Total.duration	NA	NA	NA	NA	22.76	NA	NA	NA	NA	NA	NA	0	22.88	21	NA	NA	NA	NA	0.922671	NA	NA	0	1.00527	NA	NA	NA	NA
985	C15	Malonais	12	M	CDL	nose_touch	Control	first 5xR	Test	8	R	10	7	Right	Smell2	Number.of.occurrences	NA	NA	NA	NA	22.76	0	NA	NA	0	NA	NA	NA	NA	NA	NA	NA	NA	NA	NA	NA	NA	NA	NA	NA	NA	NA	NA
986	C15	Malonais	12	M	CDL	nose_touch	Control	first 5xR	Test	8	R	10	7	Left	Smell1	Number.of.occurrences	NA	NA	NA	NA	22.76	0	NA	NA	0	NA	NA	NA	NA	NA	NA	NA	NA	NA	NA	NA	NA	NA	NA	NA	NA	NA	NA
987	C15	Malonais	12	M	CDL	nose_touch	Control	first 5xR	Test	8	R	10	7	NA	none	Number.of.occurrences	NA	NA	NA	NA	22.76	NA	0	3	NA	NA	NA	NA	NA	NA	NA	NA	NA	NA	NA	NA	NA	NA	NA	NA	NA	NA	NA
988	C15	Malonais	12	M	CDL	nose_touch	Control	first 5xR	Test	8	R	10	7	None	none	Number.of.occurrences	NA	NA	NA	NA	22.76	NA	NA	NA	NA	NA	NA	NA	NA	NA	NA	NA	NA	NA	NA	NA	NA	NA	NA	NA	NA	NA	NA
989	C15	Malonais	12	M	CDL	nose_touch	Control	first 5xR	Test	8	R	10	7	None	none	Total.duration	NA	NA	NA	20.239	22.76	NA	NA	NA	NA	1.639	NA	NA	NA	NA	NA	NA	NA	NA	NA	NA	0.889236	NA	NA	NA	NA	NA	0.0720123
990	C15	Malonais	12	M	CDL	nose_touch	Control	first 5xR	Test	8	R	10	7	Left	Smell1	Total.duration	NA	0	0	0	22.76	NA	NA	NA	NA	0	0	NA	NA	NA	NA	NA	NA	0	NA	0	0	NA	NA	NA	0	NA	0
991	C15	Malonais	12	M	CDL	nose_touch	Control	first 5xR	Test	8	R	10	7	Right	Smell2	Total.duration	NA	0	0	0	22.76	NA	NA	NA	NA	0	0	NA	NA	NA	NA	NA	NA	0	NA	0	0	NA	NA	NA	0	NA	0
992	C15	Malonais	12	M	CDL	nose_touch	Control	first 5xR	Test	8	R	10	7	NA	none	Number.of.occurrences	NA	NA	NA	NA	22.76	NA	NA	NA	NA	NA	NA	NA	NA	NA	0	NA	NA	NA	NA	NA	NA	NA	NA	NA	NA	NA	NA
993	C15	Malonais	12	M	CDL	nose_touch	Control	first 5xR	Test	9	R	10	7	NA	none	Total.duration	NA	NA	NA	NA	5.44	NA	NA	NA	NA	NA	NA	1.24	4.199	0	NA	NA	NA	NA	0	NA	NA	0.227941	0.771875	NA	NA	NA	NA
994	C15	Malonais	12	M	CDL	nose_touch	Control	first 5xR	Test	9	R	10	7	Right	Smell2	Number.of.occurrences	NA	NA	NA	NA	5.44	1	NA	NA	0	NA	NA	NA	NA	NA	NA	2.52	1	NA	NA	NA	NA	NA	NA	NA	NA	NA	NA
995	C15	Malonais	12	M	CDL	nose_touch	Control	first 5xR	Test	9	R	10	7	Left	Smell1	Number.of.occurrences	NA	NA	NA	NA	5.44	0	NA	NA	0	NA	NA	NA	NA	NA	NA	NA	NA	NA	NA	NA	NA	NA	NA	NA	NA	NA	NA
996	C15	Malonais	12	M	CDL	nose_touch	Control	first 5xR	Test	9	R	10	7	NA	none	Number.of.occurrences	NA	NA	NA	NA	5.44	NA	0	1	NA	NA	NA	NA	NA	NA	NA	NA	NA	NA	NA	NA	NA	NA	NA	NA	NA	NA	NA
997	C15	Malonais	12	M	CDL	nose_touch	Control	first 5xR	Test	9	R	10	7	None	none	Number.of.occurrences	NA	NA	NA	NA	5.44	NA	NA	NA	NA	NA	NA	NA	NA	NA	NA	NA	NA	NA	NA	NA	NA	NA	NA	NA	NA	NA	NA
998	C15	Malonais	12	M	CDL	nose_touch	Control	first 5xR	Test	9	R	10	7	None	none	Total.duration	NA	NA	NA	0	5.44	NA	NA	NA	NA	0	NA	NA	NA	NA	NA	NA	NA	NA	NA	NA	0	NA	NA	NA	NA	NA	0
999	C15	Malonais	12	M	CDL	nose_touch	Control	first 5xR	Test	9	R	10	7	Left	Smell1	Total.duration	NA	0	0	0	5.44	NA	NA	NA	NA	0	0	NA	NA	NA	NA	NA	NA	0	NA	0	0	NA	NA	NA	0	NA	0
1000	C15	Malonais	12	M	CDL	nose_touch	Control	first 5xR	Test	9	R	10	7	Right	Smell2	Total.duration	NA	2.599	1	2.6	5.44	NA	NA	NA	NA	0	0	NA	NA	NA	NA	NA	NA	0.183824	NA	0.477757	0.477941	NA	NA	0	0	NA	0
1001	C15	Malonais	12	M	CDL	nose_touch	Control	first 5xR	Test	9	R	10	7	NA	none	Number.of.occurrences	NA	NA	NA	NA	5.44	NA	NA	NA	NA	NA	NA	NA	NA	NA	0	NA	NA	NA	NA	NA	NA	NA	NA	NA	NA	NA	NA
1002	C15	Malonais	12	M	CDL	nose_touch	Control	first 5xR	Test	10	L	10	7	NA	none	Total.duration	NA	NA	NA	NA	5.84	NA	NA	NA	NA	NA	NA	1.96	3.599	0	NA	NA	NA	NA	0	NA	NA	0.335616	0.616267	NA	NA	NA	NA
1003	C15	Malonais	12	M	CDL	nose_touch	Control	first 5xR	Test	10	L	10	7	Right	Smell1	Number.of.occurrences	NA	NA	NA	NA	5.84	1	NA	NA	0	NA	NA	NA	NA	NA	NA	2.88	1	NA	NA	NA	NA	NA	NA	NA	NA	NA	NA
1004	C15	Malonais	12	M	CDL	nose_touch	Control	first 5xR	Test	10	L	10	7	Left	Smell2	Number.of.occurrences	NA	NA	NA	NA	5.84	0	NA	NA	0	NA	NA	NA	NA	NA	NA	NA	NA	NA	NA	NA	NA	NA	NA	NA	NA	NA	NA
1005	C15	Malonais	12	M	CDL	nose_touch	Control	first 5xR	Test	10	L	10	7	NA	none	Number.of.occurrences	NA	NA	NA	NA	5.84	NA	0	1	NA	NA	NA	NA	NA	NA	NA	NA	NA	NA	NA	NA	NA	NA	NA	NA	NA	NA	NA
1006	C15	Malonais	12	M	CDL	nose_touch	Control	first 5xR	Test	10	L	10	7	None	none	Number.of.occurrences	NA	NA	NA	NA	5.84	NA	NA	NA	NA	NA	NA	NA	NA	NA	NA	NA	NA	NA	NA	NA	NA	NA	NA	NA	NA	NA	NA
1007	C15	Malonais	12	M	CDL	nose_touch	Control	first 5xR	Test	10	L	10	7	None	none	Total.duration	NA	NA	NA	0	5.84	NA	NA	NA	NA	0	NA	NA	NA	NA	NA	NA	NA	NA	NA	NA	0	NA	NA	NA	NA	NA	0
1008	C15	Malonais	12	M	CDL	nose_touch	Control	first 5xR	Test	10	L	10	7	Left	Smell2	Total.duration	NA	0	0	0	5.84	NA	NA	NA	NA	0	0	NA	NA	NA	NA	NA	NA	0	NA	0	0	NA	NA	NA	0	NA	0
1009	C15	Malonais	12	M	CDL	nose_touch	Control	first 5xR	Test	10	L	10	7	Right	Smell1	Total.duration	NA	3.159	1.36	1.96	5.84	NA	NA	NA	NA	0	0.12	NA	NA	NA	NA	NA	NA	0.232877	NA	0.540925	0.335616	NA	NA	0.0882353	0.0205479	NA	0
1010	C15	Malonais	12	M	CDL	nose_touch	Control	first 5xR	Guided	1	R	10	7	Right	Smell2	Number.of.occurrences	NA	NA	NA	NA	16.8	NA	NA	NA	NA	NA	NA	NA	NA	NA	NA	NA	NA	NA	NA	NA	NA	NA	NA	NA	NA	NA	NA
1011	C15	Malonais	12	M	CDL	nose_touch	Control	first 5xR	Guided	1	R	10	7	Left	Smell1	Number.of.occurrences	NA	NA	NA	NA	16.8	NA	NA	NA	NA	NA	NA	NA	NA	NA	NA	NA	NA	NA	NA	NA	NA	NA	NA	NA	NA	NA	NA
1012	C15	Malonais	12	M	CDL	nose_touch	Control	first 5xR	Guided	1	R	10	7	None	none	Number.of.occurrences	NA	NA	NA	NA	16.8	NA	NA	NA	NA	NA	NA	NA	NA	NA	NA	NA	NA	NA	NA	NA	NA	NA	NA	NA	NA	NA	NA
1013	C15	Malonais	12	M	CDL	nose_touch	Control	first 5xR	Guided	1	R	10	7	Left	Smell1	Total.duration	0.56	3.319	2.84	4.88	16.8	NA	NA	NA	NA	NA	NA	NA	NA	NA	NA	NA	NA	0.169048	NA	0.19756	0.290476	NA	NA	NA	NA	0.197183	NA
1014	C15	Malonais	12	M	CDL	nose_touch	Control	first 5xR	Guided	1	R	10	7	Right	Smell2	Total.duration	1.52	1.6	4.16	1.679	16.8	NA	NA	NA	NA	NA	NA	NA	NA	NA	NA	NA	NA	0.247619	NA	0.0952381	0.0999405	NA	NA	NA	NA	0.365385	NA
1015	C15	Malonais	12	M	CDL	nose_touch	Control	first 5xR	Guided	1	R	10	7	None	none	Total.duration	0	NA	NA	0.839	16.8	NA	NA	NA	NA	NA	NA	NA	NA	NA	NA	NA	NA	NA	NA	NA	0.0499405	NA	NA	NA	NA	NA	NA
1016	C15	Malonais	12	M	CDL	nose_touch	Control	first 5xR	Guided	1	R	10	7	NA	none	Total.duration	NA	NA	NA	NA	16.8	NA	NA	NA	NA	NA	NA	NA	NA	NA	NA	NA	NA	NA	NA	NA	NA	NA	NA	NA	NA	NA	NA
1017	C15	Malonais	12	M	CDL	nose_touch	Control	first 5xR	Guided	2	L	10	7	Right	Smell1	Number.of.occurrences	NA	NA	NA	NA	15	NA	NA	NA	NA	NA	NA	NA	NA	NA	NA	NA	NA	NA	NA	NA	NA	NA	NA	NA	NA	NA	NA
1018	C15	Malonais	12	M	CDL	nose_touch	Control	first 5xR	Guided	2	L	10	7	Left	Smell2	Number.of.occurrences	NA	NA	NA	NA	15	NA	NA	NA	NA	NA	NA	NA	NA	NA	NA	NA	NA	NA	NA	NA	NA	NA	NA	NA	NA	NA	NA
1019	C15	Malonais	12	M	CDL	nose_touch	Control	first 5xR	Guided	2	L	10	7	None	none	Number.of.occurrences	NA	NA	NA	NA	15	NA	NA	NA	NA	NA	NA	NA	NA	NA	NA	NA	NA	NA	NA	NA	NA	NA	NA	NA	NA	NA	NA
1020	C15	Malonais	12	M	CDL	nose_touch	Control	first 5xR	Guided	2	L	10	7	Left	Smell2	Total.duration	1.24	2.159	2.48	4.48	15	NA	NA	NA	NA	NA	NA	NA	NA	NA	NA	NA	NA	0.165333	NA	0.143933	0.298667	NA	NA	NA	NA	0.5	NA
1021	C15	Malonais	12	M	CDL	nose_touch	Control	first 5xR	Guided	2	L	10	7	Right	Smell1	Total.duration	0.64	1.6	2.12	2.079	15	NA	NA	NA	NA	NA	NA	NA	NA	NA	NA	NA	NA	0.141333	NA	0.106667	0.1386	NA	NA	NA	NA	0.301887	NA
1022	C15	Malonais	12	M	CDL	nose_touch	Control	first 5xR	Guided	2	L	10	7	None	none	Total.duration	NA	NA	NA	4.679	15	NA	NA	NA	NA	NA	NA	NA	NA	NA	NA	NA	NA	NA	NA	NA	0.311933	NA	NA	NA	NA	NA	NA
1023	C15	Malonais	12	M	CDL	nose_touch	Control	first 5xR	Guided	2	L	10	7	NA	none	Total.duration	NA	NA	NA	NA	15	NA	NA	NA	NA	NA	NA	NA	NA	NA	NA	NA	NA	NA	NA	NA	NA	NA	NA	NA	NA	NA	NA
1024	C15	Malonais	12	M	CDL	nose_touch	Control	first 5xR	Guided	3	R	10	7	Right	Smell2	Number.of.occurrences	NA	NA	NA	NA	14.48	NA	NA	NA	NA	NA	NA	NA	NA	NA	NA	NA	NA	NA	NA	NA	NA	NA	NA	NA	NA	NA	NA
1025	C15	Malonais	12	M	CDL	nose_touch	Control	first 5xR	Guided	3	R	10	7	Left	Smell1	Number.of.occurrences	NA	NA	NA	NA	14.48	NA	NA	NA	NA	NA	NA	NA	NA	NA	NA	NA	NA	NA	NA	NA	NA	NA	NA	NA	NA	NA	NA
1026	C15	Malonais	12	M	CDL	nose_touch	Control	first 5xR	Guided	3	R	10	7	None	none	Number.of.occurrences	NA	NA	NA	NA	14.48	NA	NA	NA	NA	NA	NA	NA	NA	NA	NA	NA	NA	NA	NA	NA	NA	NA	NA	NA	NA	NA	NA
1027	C15	Malonais	12	M	CDL	nose_touch	Control	first 5xR	Guided	3	R	10	7	Left	Smell1	Total.duration	0	0.559	1.16	1.44	14.48	NA	NA	NA	NA	NA	NA	NA	NA	NA	NA	NA	NA	0.0801105	NA	0.038605	0.0994475	NA	NA	NA	NA	0	NA
1028	C15	Malonais	12	M	CDL	nose_touch	Control	first 5xR	Guided	3	R	10	7	Right	Smell2	Total.duration	0	1	2.24	0	14.48	NA	NA	NA	NA	NA	NA	NA	NA	NA	NA	NA	NA	0.154696	NA	0.0690608	0	NA	NA	NA	NA	0	NA
1029	C15	Malonais	12	M	CDL	nose_touch	Control	first 5xR	Guided	3	R	10	7	None	none	Total.duration	NA	NA	NA	2.039	14.48	NA	NA	NA	NA	NA	NA	NA	NA	NA	NA	NA	NA	NA	NA	NA	0.140815	NA	NA	NA	NA	NA	NA
1030	C15	Malonais	12	M	CDL	nose_touch	Control	first 5xR	Guided	3	R	10	7	NA	none	Total.duration	NA	NA	NA	NA	14.48	NA	NA	NA	NA	NA	NA	NA	NA	NA	NA	NA	NA	NA	NA	NA	NA	NA	NA	NA	NA	NA	NA
1031	C15	Malonais	12	M	CDL	nose_touch	Control	first 5xR	Guided	4	L	10	7	Right	Smell1	Number.of.occurrences	NA	NA	NA	NA	14.88	NA	NA	NA	NA	NA	NA	NA	NA	NA	NA	NA	NA	NA	NA	NA	NA	NA	NA	NA	NA	NA	NA
1032	C15	Malonais	12	M	CDL	nose_touch	Control	first 5xR	Guided	4	L	10	7	Left	Smell2	Number.of.occurrences	NA	NA	NA	NA	14.88	NA	NA	NA	NA	NA	NA	NA	NA	NA	NA	NA	NA	NA	NA	NA	NA	NA	NA	NA	NA	NA	NA
1033	C15	Malonais	12	M	CDL	nose_touch	Control	first 5xR	Guided	4	L	10	7	None	none	Number.of.occurrences	NA	NA	NA	NA	14.88	NA	NA	NA	NA	NA	NA	NA	NA	NA	NA	NA	NA	NA	NA	NA	NA	NA	NA	NA	NA	NA	NA
1034	C15	Malonais	12	M	CDL	nose_touch	Control	first 5xR	Guided	4	L	10	7	Left	Smell2	Total.duration	0	0	0	6.28	14.88	NA	NA	NA	NA	NA	NA	NA	NA	NA	NA	NA	NA	0	NA	0	0.422043	NA	NA	NA	NA	NA	NA
1035	C15	Malonais	12	M	CDL	nose_touch	Control	first 5xR	Guided	4	L	10	7	Right	Smell1	Total.duration	0	0.919	1.36	4.519	14.88	NA	NA	NA	NA	NA	NA	NA	NA	NA	NA	NA	NA	0.0913978	NA	0.0617608	0.303696	NA	NA	NA	NA	0	NA
1036	C15	Malonais	12	M	CDL	nose_touch	Control	first 5xR	Guided	4	L	10	7	None	none	Total.duration	NA	NA	NA	3.159	14.88	NA	NA	NA	NA	NA	NA	NA	NA	NA	NA	NA	NA	NA	NA	NA	0.212298	NA	NA	NA	NA	NA	NA
1037	C15	Malonais	12	M	CDL	nose_touch	Control	first 5xR	Guided	4	L	10	7	NA	none	Total.duration	NA	NA	NA	NA	14.88	NA	NA	NA	NA	NA	NA	NA	NA	NA	NA	NA	NA	NA	NA	NA	NA	NA	NA	NA	NA	NA	NA
1038	C15	Malonais	12	M	CDL	nose_touch	Control	first 5xR	Guided	5	L	10	7	Right	Smell1	Number.of.occurrences	NA	NA	NA	NA	21.44	NA	NA	NA	NA	NA	NA	NA	NA	NA	NA	NA	NA	NA	NA	NA	NA	NA	NA	NA	NA	NA	NA
1039	C15	Malonais	12	M	CDL	nose_touch	Control	first 5xR	Guided	5	L	10	7	Left	Smell2	Number.of.occurrences	NA	NA	NA	NA	21.44	NA	NA	NA	NA	NA	NA	NA	NA	NA	NA	NA	NA	NA	NA	NA	NA	NA	NA	NA	NA	NA	NA
1040	C15	Malonais	12	M	CDL	nose_touch	Control	first 5xR	Guided	5	L	10	7	None	none	Number.of.occurrences	NA	NA	NA	NA	21.44	NA	NA	NA	NA	NA	NA	NA	NA	NA	NA	NA	NA	NA	NA	NA	NA	NA	NA	NA	NA	NA	NA
1041	C15	Malonais	12	M	CDL	nose_touch	Control	first 5xR	Guided	5	L	10	7	Left	Smell2	Total.duration	0	0.52	0.52	0	21.44	NA	NA	NA	NA	NA	NA	NA	NA	NA	NA	NA	NA	0.0242537	NA	0.0242537	0	NA	NA	NA	NA	0	NA
1042	C15	Malonais	12	M	CDL	nose_touch	Control	first 5xR	Guided	5	L	10	7	Right	Smell1	Total.duration	1.76	5.958	2.6	0	21.44	NA	NA	NA	NA	NA	NA	NA	NA	NA	NA	NA	NA	0.121269	NA	0.277892	0	NA	NA	NA	NA	0.676923	NA
1043	C15	Malonais	12	M	CDL	nose_touch	Control	first 5xR	Guided	5	L	10	7	None	none	Total.duration	NA	NA	NA	3.039	21.44	NA	NA	NA	NA	NA	NA	NA	NA	NA	NA	NA	NA	NA	NA	NA	0.141744	NA	NA	NA	NA	NA	NA
1044	C15	Malonais	12	M	CDL	nose_touch	Control	first 5xR	Guided	5	L	10	7	NA	none	Total.duration	NA	NA	NA	NA	21.44	NA	NA	NA	NA	NA	NA	NA	NA	NA	NA	NA	NA	NA	NA	NA	NA	NA	NA	NA	NA	NA	NA
1045	C15	Malonais	12	M	CDL	nose_touch	Control	first 5xR	Guided	6	R	10	7	Right	Smell2	Number.of.occurrences	NA	NA	NA	NA	16.2	NA	NA	NA	0	NA	NA	NA	NA	NA	NA	NA	NA	NA	NA	NA	NA	NA	NA	NA	NA	NA	NA
1046	C15	Malonais	12	M	CDL	nose_touch	Control	first 5xR	Guided	6	R	10	7	Left	Smell1	Number.of.occurrences	NA	NA	NA	NA	16.2	NA	NA	NA	NA	NA	NA	NA	NA	NA	NA	NA	NA	NA	NA	NA	NA	NA	NA	NA	NA	NA	NA
1047	C15	Malonais	12	M	CDL	nose_touch	Control	first 5xR	Guided	6	R	10	7	None	none	Number.of.occurrences	NA	NA	NA	NA	16.2	NA	NA	NA	NA	NA	NA	NA	NA	NA	NA	NA	NA	NA	NA	NA	NA	NA	NA	NA	NA	NA	NA
1048	C15	Malonais	12	M	CDL	nose_touch	Control	first 5xR	Guided	6	R	10	7	Left	Smell1	Total.duration	0.72	1.679	2.08	1.72	16.2	NA	NA	NA	NA	NA	NA	NA	NA	NA	NA	NA	NA	0.128395	NA	0.103642	0.106173	NA	NA	NA	NA	0.346154	NA
1049	C15	Malonais	12	M	CDL	nose_touch	Control	first 5xR	Guided	6	R	10	7	Right	Smell2	Total.duration	0.84	1.52	1.96	1.839	16.2	NA	NA	NA	NA	NA	NA	NA	NA	NA	NA	NA	NA	0.120988	NA	0.0938272	0.113519	NA	NA	NA	NA	0.428571	NA
1050	C15	Malonais	12	M	CDL	nose_touch	Control	first 5xR	Guided	6	R	10	7	None	none	Total.duration	NA	NA	NA	3.719	16.2	NA	NA	NA	NA	NA	NA	NA	NA	NA	NA	NA	NA	NA	NA	NA	0.229568	NA	NA	NA	NA	NA	NA
1051	C15	Malonais	12	M	CDL	nose_touch	Control	first 5xR	Guided	6	R	10	7	NA	none	Total.duration	NA	NA	NA	NA	16.2	NA	NA	NA	NA	NA	NA	NA	NA	NA	NA	NA	NA	NA	NA	NA	NA	NA	NA	NA	NA	NA	NA
1052	C15	Malonais	12	M	CDL	nose_touch	Control	first 5xR	Guided	7	L	10	7	Right	Smell1	Number.of.occurrences	NA	NA	NA	NA	15.92	NA	NA	NA	NA	NA	NA	NA	NA	NA	NA	NA	NA	NA	NA	NA	NA	NA	NA	NA	NA	NA	NA
1053	C15	Malonais	12	M	CDL	nose_touch	Control	first 5xR	Guided	7	L	10	7	Left	Smell2	Number.of.occurrences	NA	NA	NA	NA	15.92	NA	NA	NA	NA	NA	NA	NA	NA	NA	NA	NA	NA	NA	NA	NA	NA	NA	NA	NA	NA	NA	NA
1054	C15	Malonais	12	M	CDL	nose_touch	Control	first 5xR	Guided	7	L	10	7	None	none	Number.of.occurrences	NA	NA	NA	NA	15.92	NA	NA	NA	NA	NA	NA	NA	NA	NA	NA	NA	NA	NA	NA	NA	NA	NA	NA	NA	NA	NA	NA
1055	C15	Malonais	12	M	CDL	nose_touch	Control	first 5xR	Guided	7	L	10	7	Left	Smell2	Total.duration	0	2.998	1.88	3.958	15.92	NA	NA	NA	NA	NA	NA	NA	NA	NA	NA	NA	NA	0.11809	NA	0.188317	0.248618	NA	NA	NA	NA	0	NA
1056	C15	Malonais	12	M	CDL	nose_touch	Control	first 5xR	Guided	7	L	10	7	Right	Smell1	Total.duration	0.6	2.478	2.52	4.079	15.92	NA	NA	NA	NA	NA	NA	NA	NA	NA	NA	NA	NA	0.158291	NA	0.155653	0.256219	NA	NA	NA	NA	0.238095	NA
1057	C15	Malonais	12	M	CDL	nose_touch	Control	first 5xR	Guided	7	L	10	7	None	none	Total.duration	NA	NA	NA	0	15.92	NA	NA	NA	NA	NA	NA	NA	NA	NA	NA	NA	NA	NA	NA	NA	0	NA	NA	NA	NA	NA	NA
1058	C15	Malonais	12	M	CDL	nose_touch	Control	first 5xR	Guided	7	L	10	7	NA	none	Total.duration	NA	NA	NA	NA	15.92	NA	NA	NA	NA	NA	NA	NA	NA	NA	NA	NA	NA	NA	NA	NA	NA	NA	NA	NA	NA	NA	NA
1059	C15	Malonais	12	M	CDL	nose_touch	Control	first 5xR	Guided	8	R	10	7	Right	Smell2	Number.of.occurrences	NA	NA	NA	NA	12	NA	NA	NA	NA	NA	NA	NA	NA	NA	NA	NA	NA	NA	NA	NA	NA	NA	NA	NA	NA	NA	NA
1060	C15	Malonais	12	M	CDL	nose_touch	Control	first 5xR	Guided	8	R	10	7	Left	Smell1	Number.of.occurrences	NA	NA	NA	NA	12	NA	NA	NA	NA	NA	NA	NA	NA	NA	NA	NA	NA	NA	NA	NA	NA	NA	NA	NA	NA	NA	NA
1061	C15	Malonais	12	M	CDL	nose_touch	Control	first 5xR	Guided	8	R	10	7	None	none	Number.of.occurrences	NA	NA	NA	NA	12	NA	NA	NA	NA	NA	NA	NA	NA	NA	NA	NA	NA	NA	NA	NA	NA	NA	NA	NA	NA	NA	NA
1062	C15	Malonais	12	M	CDL	nose_touch	Control	first 5xR	Guided	8	R	10	7	Left	Smell1	Total.duration	0	1	1.36	1.719	12	NA	NA	NA	NA	NA	NA	NA	NA	NA	NA	NA	NA	0.113333	NA	0.0833333	0.14325	NA	NA	NA	NA	0	NA
1063	C15	Malonais	12	M	CDL	nose_touch	Control	first 5xR	Guided	8	R	10	7	Right	Smell2	Total.duration	0	0.879	1.36	1.24	12	NA	NA	NA	NA	NA	NA	NA	NA	NA	NA	NA	NA	0.113333	NA	0.07325	0.103333	NA	NA	NA	NA	0	NA
1064	C15	Malonais	12	M	CDL	nose_touch	Control	first 5xR	Guided	8	R	10	7	None	none	Total.duration	NA	NA	NA	1.959	12	NA	NA	NA	NA	NA	NA	NA	NA	NA	NA	NA	NA	NA	NA	NA	0.16325	NA	NA	NA	NA	NA	NA
1065	C15	Malonais	12	M	CDL	nose_touch	Control	first 5xR	Guided	8	R	10	7	NA	none	Total.duration	NA	NA	NA	NA	12	NA	NA	NA	NA	NA	NA	NA	NA	NA	NA	NA	NA	NA	NA	NA	NA	NA	NA	NA	NA	NA	NA
1066	C15	Malonais	12	M	CDL	nose_touch	Control	first 5xR	Guided	9	R	10	7	Left	Smell1	Number.of.occurrences	NA	NA	NA	NA	10.28	NA	NA	NA	NA	NA	NA	NA	NA	NA	NA	NA	NA	NA	NA	NA	NA	NA	NA	NA	NA	NA	NA
1067	C15	Malonais	12	M	CDL	nose_touch	Control	first 5xR	Guided	9	R	10	7	None	none	Number.of.occurrences	NA	NA	NA	NA	10.28	NA	NA	NA	NA	NA	NA	NA	NA	NA	NA	NA	NA	NA	NA	NA	NA	NA	NA	NA	NA	NA	NA
1068	C15	Malonais	12	M	CDL	nose_touch	Control	first 5xR	Guided	9	R	10	7	Left	Smell1	Total.duration	0	0.559	0	2.36	10.28	NA	NA	NA	NA	NA	NA	NA	NA	NA	NA	NA	NA	0	NA	0.0543774	0.229572	NA	NA	NA	NA	NA	NA
1069	C15	Malonais	12	M	CDL	nose_touch	Control	first 5xR	Guided	9	R	10	7	Right	Smell2	Total.duration	0	0	0	0	10.28	NA	NA	NA	NA	NA	NA	NA	NA	NA	NA	NA	NA	0	NA	0	0	NA	NA	NA	NA	NA	NA
1070	C15	Malonais	12	M	CDL	nose_touch	Control	first 5xR	Guided	9	R	10	7	None	none	Total.duration	NA	NA	NA	2.639	10.28	NA	NA	NA	NA	NA	NA	NA	NA	NA	NA	NA	NA	NA	NA	NA	0.256712	NA	NA	NA	NA	NA	NA
1071	C15	Malonais	12	M	CDL	nose_touch	Control	first 5xR	Guided	9	R	10	7	NA	none	Total.duration	NA	NA	NA	NA	10.28	NA	NA	NA	NA	NA	NA	NA	NA	NA	NA	NA	NA	NA	NA	NA	NA	NA	NA	NA	NA	NA	NA
1072	C15	Malonais	12	M	CDL	nose_touch	Control	first 5xR	Guided	10	L	10	7	Right	Smell1	Number.of.occurrences	NA	NA	NA	NA	13.44	NA	NA	NA	NA	NA	NA	NA	NA	NA	NA	NA	NA	NA	NA	NA	NA	NA	NA	NA	NA	NA	NA
1073	C15	Malonais	12	M	CDL	nose_touch	Control	first 5xR	Guided	10	L	10	7	Left	Smell2	Number.of.occurrences	NA	NA	NA	NA	13.44	NA	NA	NA	NA	NA	NA	NA	NA	NA	NA	NA	NA	NA	NA	NA	NA	NA	NA	NA	NA	NA	NA
1074	C15	Malonais	12	M	CDL	nose_touch	Control	first 5xR	Guided	10	L	10	7	None	none	Number.of.occurrences	NA	NA	NA	NA	13.44	NA	NA	NA	NA	NA	NA	NA	NA	NA	NA	NA	NA	NA	NA	NA	NA	NA	NA	NA	NA	NA	NA
1075	C15	Malonais	12	M	CDL	nose_touch	Control	first 5xR	Guided	10	L	10	7	Left	Smell2	Total.duration	0	1.119	0.88	2.04	13.44	NA	NA	NA	NA	NA	NA	NA	NA	NA	NA	NA	NA	0.0654762	NA	0.0832589	0.151786	NA	NA	NA	NA	0	NA
1076	C15	Malonais	12	M	CDL	nose_touch	Control	first 5xR	Guided	10	L	10	7	Right	Smell1	Total.duration	0.6	1.759	1.44	4.12	13.44	NA	NA	NA	NA	NA	NA	NA	NA	NA	NA	NA	NA	0.107143	NA	0.130878	0.306548	NA	NA	NA	NA	0.416667	NA
1077	C15	Malonais	12	M	CDL	nose_touch	Control	first 5xR	Guided	10	L	10	7	None	none	Total.duration	NA	NA	NA	0	13.44	NA	NA	NA	NA	NA	NA	NA	NA	NA	NA	NA	NA	NA	NA	NA	0	NA	NA	NA	NA	NA	NA
1078	C15	Malonais	12	M	CDL	nose_touch	Control	first 5xR	Guided	10	L	10	7	NA	none	Total.duration	NA	NA	NA	NA	13.44	NA	NA	NA	NA	NA	NA	NA	NA	NA	NA	NA	NA	NA	NA	NA	NA	NA	NA	NA	NA	NA	NA
1079	C16	Romagna Waterdog	4	F	CDL	paw	Control	first 5xR	Test	1	R	10	8	NA	none	Total.duration	NA	NA	NA	NA	4.68	NA	NA	NA	NA	NA	NA	4.68	0	0	NA	NA	NA	NA	0	NA	NA	1	0	NA	NA	NA	NA
1080	C16	Romagna Waterdog	4	F	CDL	paw	Control	first 5xR	Test	1	R	10	8	Right	Smell2	Number.of.occurrences	NA	NA	NA	NA	4.68	1	NA	NA	0	NA	NA	NA	NA	NA	NA	2.52	1	NA	NA	NA	NA	NA	NA	NA	NA	NA	NA
1081	C16	Romagna Waterdog	4	F	CDL	paw	Control	first 5xR	Test	1	R	10	8	Left	Smell1	Number.of.occurrences	NA	NA	NA	NA	4.68	0	NA	NA	0	NA	NA	NA	NA	NA	NA	NA	NA	NA	NA	NA	NA	NA	NA	NA	NA	NA	NA
1082	C16	Romagna Waterdog	4	F	CDL	paw	Control	first 5xR	Test	1	R	10	8	NA	none	Number.of.occurrences	NA	NA	NA	NA	4.68	NA	0	1	NA	NA	NA	NA	NA	NA	NA	NA	NA	NA	NA	NA	NA	NA	NA	NA	NA	NA	NA
1083	C16	Romagna Waterdog	4	F	CDL	paw	Control	first 5xR	Test	1	R	10	8	None	none	Number.of.occurrences	NA	NA	NA	NA	4.68	NA	NA	NA	NA	NA	NA	NA	NA	NA	NA	NA	NA	NA	NA	NA	NA	NA	NA	NA	NA	NA	NA
1084	C16	Romagna Waterdog	4	F	CDL	paw	Control	first 5xR	Test	1	R	10	8	None	none	Total.duration	NA	NA	NA	0.68	4.68	NA	NA	NA	NA	0	NA	NA	NA	NA	NA	NA	NA	NA	NA	NA	0.145299	NA	NA	NA	NA	NA	0
1085	C16	Romagna Waterdog	4	F	CDL	paw	Control	first 5xR	Test	1	R	10	8	Left	Smell1	Total.duration	NA	0	0	0	4.68	NA	NA	NA	NA	0	0	NA	NA	NA	NA	NA	NA	0	NA	0	0	NA	NA	NA	0	NA	0
1086	C16	Romagna Waterdog	4	F	CDL	paw	Control	first 5xR	Test	1	R	10	8	Right	Smell2	Total.duration	NA	1.359	0.96	1.76	4.68	NA	NA	NA	NA	0	0.4	NA	NA	NA	NA	NA	NA	0.205128	NA	0.290385	0.376068	NA	NA	0.416667	0.0854701	NA	0
1087	C16	Romagna Waterdog	4	F	CDL	paw	Control	first 5xR	Test	2	L	10	8	NA	none	Total.duration	NA	NA	NA	NA	19.6	NA	NA	NA	NA	NA	NA	19.32	0	6	NA	NA	NA	NA	0.306122	NA	NA	0.985714	0	NA	NA	NA	NA
1088	C16	Romagna Waterdog	4	F	CDL	paw	Control	first 5xR	Test	2	L	10	8	Right	Smell1	Number.of.occurrences	NA	NA	NA	NA	19.6	0	NA	NA	0	NA	NA	NA	NA	NA	NA	NA	NA	NA	NA	NA	NA	NA	NA	NA	NA	NA	NA
1089	C16	Romagna Waterdog	4	F	CDL	paw	Control	first 5xR	Test	2	L	10	8	Left	Smell2	Number.of.occurrences	NA	NA	NA	NA	19.6	1	NA	NA	0	NA	NA	NA	NA	NA	NA	17.24	1	NA	NA	NA	NA	NA	NA	NA	NA	NA	NA
1090	C16	Romagna Waterdog	4	F	CDL	paw	Control	first 5xR	Test	2	L	10	8	NA	none	Number.of.occurrences	NA	NA	NA	NA	19.6	NA	0	3	NA	NA	NA	NA	NA	NA	NA	NA	NA	NA	NA	NA	NA	NA	NA	NA	NA	NA	NA
1091	C16	Romagna Waterdog	4	F	CDL	paw	Control	first 5xR	Test	2	L	10	8	None	none	Number.of.occurrences	NA	NA	NA	NA	19.6	NA	NA	NA	NA	NA	NA	NA	NA	NA	NA	NA	NA	NA	NA	NA	NA	NA	NA	NA	NA	NA	NA
1092	C16	Romagna Waterdog	4	F	CDL	paw	Control	first 5xR	Test	2	L	10	8	None	none	Total.duration	NA	NA	NA	12.44	19.6	NA	NA	NA	NA	0.558	NA	NA	NA	NA	NA	NA	NA	NA	NA	NA	0.634694	NA	NA	NA	NA	NA	0.0284694
1093	C16	Romagna Waterdog	4	F	CDL	paw	Control	first 5xR	Test	2	L	10	8	Left	Smell2	Total.duration	NA	0.239	0.68	1.599	19.6	NA	NA	NA	NA	0	0.48	NA	NA	NA	NA	NA	NA	0.0346939	NA	0.0121939	0.0815816	NA	NA	0.705882	0.0244898	NA	0
1094	C16	Romagna Waterdog	4	F	CDL	paw	Control	first 5xR	Test	2	L	10	8	Right	Smell1	Total.duration	NA	0.52	0	0	19.6	NA	NA	NA	NA	0	NA	NA	NA	NA	NA	NA	NA	0	NA	0.0265306	0	NA	NA	NA	NA	NA	0
1095	C16	Romagna Waterdog	4	F	CDL	paw	Control	first 5xR	Test	2	L	10	8	NA	none	Number.of.occurrences	NA	NA	NA	NA	19.6	NA	NA	NA	NA	NA	NA	NA	NA	NA	0	NA	NA	NA	NA	NA	NA	NA	NA	NA	NA	NA	NA
1096	C16	Romagna Waterdog	4	F	CDL	paw	Control	first 5xR	Test	3	R	10	8	NA	none	Total.duration	NA	NA	NA	NA	4.84	NA	NA	NA	NA	NA	NA	4.84	0	0	NA	NA	NA	NA	0	NA	NA	1	0	NA	NA	NA	NA
1097	C16	Romagna Waterdog	4	F	CDL	paw	Control	first 5xR	Test	3	R	10	8	Right	Smell2	Number.of.occurrences	NA	NA	NA	NA	4.84	0	NA	NA	NA	NA	NA	NA	NA	NA	NA	NA	NA	NA	NA	NA	NA	NA	NA	NA	NA	NA	NA
1098	C16	Romagna Waterdog	4	F	CDL	paw	Control	first 5xR	Test	3	R	10	8	Left	Smell1	Number.of.occurrences	NA	NA	NA	NA	4.84	1	NA	NA	NA	NA	NA	NA	NA	NA	NA	2.76	1	NA	NA	NA	NA	NA	NA	NA	NA	NA	NA
1099	C16	Romagna Waterdog	4	F	CDL	paw	Control	first 5xR	Test	3	R	10	8	NA	none	Number.of.occurrences	NA	NA	NA	NA	4.84	NA	0	1	NA	NA	NA	NA	NA	NA	NA	NA	NA	NA	NA	NA	NA	NA	NA	NA	NA	NA	NA
1100	C16	Romagna Waterdog	4	F	CDL	paw	Control	first 5xR	Test	3	R	10	8	None	none	Number.of.occurrences	NA	NA	NA	NA	4.84	NA	NA	NA	NA	NA	NA	NA	NA	NA	NA	NA	NA	NA	NA	NA	NA	NA	NA	NA	NA	NA	NA
1101	C16	Romagna Waterdog	4	F	CDL	paw	Control	first 5xR	Test	3	R	10	8	None	none	Total.duration	NA	NA	NA	2.04	4.84	NA	NA	NA	NA	0	NA	NA	NA	NA	NA	NA	NA	NA	NA	NA	0.421488	NA	NA	NA	NA	NA	0
1102	C16	Romagna Waterdog	4	F	CDL	paw	Control	first 5xR	Test	3	R	10	8	Left	Smell1	Total.duration	NA	1.639	0.8	0.879	4.84	NA	NA	NA	NA	0	0.32	NA	NA	NA	NA	NA	NA	0.165289	NA	0.338636	0.181612	NA	NA	0.4	0.0661157	NA	0
1103	C16	Romagna Waterdog	4	F	CDL	paw	Control	first 5xR	Test	3	R	10	8	Right	Smell2	Total.duration	NA	0	0	0	4.84	NA	NA	NA	NA	0	0	NA	NA	NA	NA	NA	NA	0	NA	0	0	NA	NA	NA	0	NA	0
1104	C16	Romagna Waterdog	4	F	CDL	paw	Control	first 5xR	Test	4	L	10	8	NA	none	Total.duration	NA	NA	NA	NA	7.32	NA	NA	NA	NA	NA	NA	7.32	0	1.92	NA	NA	NA	NA	0.262295	NA	NA	1	0	NA	NA	NA	NA
1105	C16	Romagna Waterdog	4	F	CDL	paw	Control	first 5xR	Test	4	L	10	8	Right	Smell1	Number.of.occurrences	NA	NA	NA	NA	7.32	0	NA	NA	0	NA	NA	NA	NA	NA	NA	NA	NA	NA	NA	NA	NA	NA	NA	NA	NA	NA	NA
1106	C16	Romagna Waterdog	4	F	CDL	paw	Control	first 5xR	Test	4	L	10	8	Left	Smell2	Number.of.occurrences	NA	NA	NA	NA	7.32	1	NA	NA	0	NA	NA	NA	NA	NA	NA	5.2	1	NA	NA	NA	NA	NA	NA	NA	NA	NA	NA
1107	C16	Romagna Waterdog	4	F	CDL	paw	Control	first 5xR	Test	4	L	10	8	NA	none	Number.of.occurrences	NA	NA	NA	NA	7.32	NA	0	2	NA	NA	NA	NA	NA	NA	NA	NA	NA	NA	NA	NA	NA	NA	NA	NA	NA	NA	NA
1108	C16	Romagna Waterdog	4	F	CDL	paw	Control	first 5xR	Test	4	L	10	8	None	none	Number.of.occurrences	NA	NA	NA	NA	7.32	NA	NA	NA	NA	NA	NA	NA	NA	NA	NA	NA	NA	NA	NA	NA	NA	NA	NA	NA	NA	NA	NA
1109	C16	Romagna Waterdog	4	F	CDL	paw	Control	first 5xR	Test	4	L	10	8	None	none	Total.duration	NA	NA	NA	2.959	7.32	NA	NA	NA	NA	0	NA	NA	NA	NA	NA	NA	NA	NA	NA	NA	0.404235	NA	NA	NA	NA	NA	0
1110	C16	Romagna Waterdog	4	F	CDL	paw	Control	first 5xR	Test	4	L	10	8	Left	Smell2	Total.duration	NA	0.999	0	0	7.32	NA	NA	NA	NA	0	0	NA	NA	NA	NA	NA	NA	0	NA	0.136475	0	NA	NA	NA	0	NA	0
1111	C16	Romagna Waterdog	4	F	CDL	paw	Control	first 5xR	Test	4	L	10	8	Right	Smell1	Total.duration	NA	0	0	0	7.32	NA	NA	NA	NA	0	0	NA	NA	NA	NA	NA	NA	0	NA	0	0	NA	NA	NA	0	NA	0
1112	C16	Romagna Waterdog	4	F	CDL	paw	Control	first 5xR	Test	5	L	10	8	NA	none	Total.duration	NA	NA	NA	NA	10.28	NA	NA	NA	NA	NA	NA	10.28	0	0	NA	NA	NA	NA	0	NA	NA	1	0	NA	NA	NA	NA
1113	C16	Romagna Waterdog	4	F	CDL	paw	Control	first 5xR	Test	5	L	10	8	Right	Smell1	Number.of.occurrences	NA	NA	NA	NA	10.28	1	NA	NA	0	NA	NA	NA	NA	NA	NA	7.96	1	NA	NA	NA	NA	NA	NA	NA	NA	NA	NA
1114	C16	Romagna Waterdog	4	F	CDL	paw	Control	first 5xR	Test	5	L	10	8	Left	Smell2	Number.of.occurrences	NA	NA	NA	NA	10.28	0	NA	NA	1	NA	NA	NA	NA	NA	NA	NA	NA	NA	NA	NA	NA	NA	NA	NA	NA	NA	NA
1115	C16	Romagna Waterdog	4	F	CDL	paw	Control	first 5xR	Test	5	L	10	8	NA	none	Number.of.occurrences	NA	NA	NA	NA	10.28	NA	0	2	NA	NA	NA	NA	NA	NA	NA	NA	NA	NA	NA	NA	NA	NA	NA	NA	NA	NA	NA
1116	C16	Romagna Waterdog	4	F	CDL	paw	Control	first 5xR	Test	5	L	10	8	None	none	Number.of.occurrences	NA	NA	NA	NA	10.28	NA	NA	NA	NA	NA	NA	NA	NA	NA	NA	NA	NA	NA	NA	NA	NA	NA	NA	NA	NA	NA	NA
1117	C16	Romagna Waterdog	4	F	CDL	paw	Control	first 5xR	Test	5	L	10	8	None	none	Total.duration	NA	NA	NA	4.918	10.28	NA	NA	NA	NA	0	NA	NA	NA	NA	NA	NA	NA	NA	NA	NA	0.478405	NA	NA	NA	NA	NA	0
1118	C16	Romagna Waterdog	4	F	CDL	paw	Control	first 5xR	Test	5	L	10	8	Left	Smell2	Total.duration	NA	1.439	0	0	10.28	NA	NA	NA	NA	0	0	NA	NA	NA	NA	NA	NA	0	NA	0.139981	0	NA	NA	NA	0	NA	0
1119	C16	Romagna Waterdog	4	F	CDL	paw	Control	first 5xR	Test	5	L	10	8	Right	Smell1	Total.duration	NA	1.239	1.04	1.96	10.28	NA	NA	NA	NA	0	0.36	NA	NA	NA	NA	NA	NA	0.101167	NA	0.120525	0.190661	NA	NA	0.346154	0.0350195	NA	0
1120	C16	Romagna Waterdog	4	F	CDL	paw	Control	first 5xR	Test	6	R	10	8	NA	none	Total.duration	NA	NA	NA	NA	5.32	NA	NA	NA	NA	NA	NA	5.32	0	0	NA	NA	NA	NA	0	NA	NA	1	0	NA	NA	NA	NA
1121	C16	Romagna Waterdog	4	F	CDL	paw	Control	first 5xR	Test	6	R	10	8	Right	Smell2	Number.of.occurrences	NA	NA	NA	NA	5.32	1	NA	NA	0	NA	NA	NA	NA	NA	NA	2.88	1	NA	NA	NA	NA	NA	NA	NA	NA	NA	NA
1122	C16	Romagna Waterdog	4	F	CDL	paw	Control	first 5xR	Test	6	R	10	8	Left	Smell1	Number.of.occurrences	NA	NA	NA	NA	5.32	0	NA	NA	0	NA	NA	NA	NA	NA	NA	NA	NA	NA	NA	NA	NA	NA	NA	NA	NA	NA	NA
1123	C16	Romagna Waterdog	4	F	CDL	paw	Control	first 5xR	Test	6	R	10	8	NA	none	Number.of.occurrences	NA	NA	NA	NA	5.32	NA	0	1	NA	NA	NA	NA	NA	NA	NA	NA	NA	NA	NA	NA	NA	NA	NA	NA	NA	NA	NA
1124	C16	Romagna Waterdog	4	F	CDL	paw	Control	first 5xR	Test	6	R	10	8	None	none	Number.of.occurrences	NA	NA	NA	NA	5.32	NA	NA	NA	NA	NA	NA	NA	NA	NA	NA	NA	NA	NA	NA	NA	NA	NA	NA	NA	NA	NA	NA
1125	C16	Romagna Waterdog	4	F	CDL	paw	Control	first 5xR	Test	6	R	10	8	None	none	Total.duration	NA	NA	NA	0.28	5.32	NA	NA	NA	NA	0	NA	NA	NA	NA	NA	NA	NA	NA	NA	NA	0.0526316	NA	NA	NA	NA	NA	0
1126	C16	Romagna Waterdog	4	F	CDL	paw	Control	first 5xR	Test	6	R	10	8	Left	Smell1	Total.duration	NA	0	0	0	5.32	NA	NA	NA	NA	0	0	NA	NA	NA	NA	NA	NA	0	NA	0	0	NA	NA	NA	0	NA	0
1127	C16	Romagna Waterdog	4	F	CDL	paw	Control	first 5xR	Test	6	R	10	8	Right	Smell2	Total.duration	NA	0.879	0.88	2.16	5.32	NA	NA	NA	NA	0	0.28	NA	NA	NA	NA	NA	NA	0.165414	NA	0.165226	0.406015	NA	NA	0.318182	0.0526316	NA	0
1128	C16	Romagna Waterdog	4	F	CDL	paw	Control	first 5xR	Test	6	R	10	8	NA	none	Number.of.occurrences	NA	NA	NA	NA	5.32	NA	NA	NA	NA	NA	NA	NA	NA	NA	0	NA	NA	NA	NA	NA	NA	NA	NA	NA	NA	NA	NA
1129	C16	Romagna Waterdog	4	F	CDL	paw	Control	first 5xR	Test	7	L	10	8	NA	none	Total.duration	NA	NA	NA	NA	5.76	NA	NA	NA	NA	NA	NA	5.76	0	0	NA	NA	NA	NA	0	NA	NA	1	0	NA	NA	NA	NA
1130	C16	Romagna Waterdog	4	F	CDL	paw	Control	first 5xR	Test	7	L	10	8	Right	Smell1	Number.of.occurrences	NA	NA	NA	NA	5.76	0	NA	NA	0	NA	NA	NA	NA	NA	NA	NA	NA	NA	NA	NA	NA	NA	NA	NA	NA	NA	NA
1131	C16	Romagna Waterdog	4	F	CDL	paw	Control	first 5xR	Test	7	L	10	8	Left	Smell2	Number.of.occurrences	NA	NA	NA	NA	5.76	1	NA	NA	0	NA	NA	NA	NA	NA	NA	3.44	1	NA	NA	NA	NA	NA	NA	NA	NA	NA	NA
1132	C16	Romagna Waterdog	4	F	CDL	paw	Control	first 5xR	Test	7	L	10	8	NA	none	Number.of.occurrences	NA	NA	NA	NA	5.76	NA	0	2	NA	NA	NA	NA	NA	NA	NA	NA	NA	NA	NA	NA	NA	NA	NA	NA	NA	NA	NA
1133	C16	Romagna Waterdog	4	F	CDL	paw	Control	first 5xR	Test	7	L	10	8	None	none	Number.of.occurrences	NA	NA	NA	NA	5.76	NA	NA	NA	NA	NA	NA	NA	NA	NA	NA	NA	NA	NA	NA	NA	NA	NA	NA	NA	NA	NA	NA
1134	C16	Romagna Waterdog	4	F	CDL	paw	Control	first 5xR	Test	7	L	10	8	None	none	Total.duration	NA	NA	NA	1.079	5.76	NA	NA	NA	NA	0	NA	NA	NA	NA	NA	NA	NA	NA	NA	NA	0.187326	NA	NA	NA	NA	NA	0
1135	C16	Romagna Waterdog	4	F	CDL	paw	Control	first 5xR	Test	7	L	10	8	Left	Smell2	Total.duration	NA	1.919	0.92	1.96	5.76	NA	NA	NA	NA	0	0.36	NA	NA	NA	NA	NA	NA	0.159722	NA	0.33316	0.340278	NA	NA	0.391304	0.0625	NA	0
1136	C16	Romagna Waterdog	4	F	CDL	paw	Control	first 5xR	Test	7	L	10	8	Right	Smell1	Total.duration	NA	0	0	0	5.76	NA	NA	NA	NA	0	0	NA	NA	NA	NA	NA	NA	0	NA	0	0	NA	NA	NA	0	NA	0
1137	C16	Romagna Waterdog	4	F	CDL	paw	Control	first 5xR	Test	7	L	10	8	NA	none	Number.of.occurrences	NA	NA	NA	NA	5.76	NA	NA	NA	NA	NA	NA	NA	NA	NA	0	NA	NA	NA	NA	NA	NA	NA	NA	NA	NA	NA	NA
1138	C16	Romagna Waterdog	4	F	CDL	paw	Control	first 5xR	Test	8	R	10	8	NA	none	Total.duration	NA	NA	NA	NA	25.8	NA	NA	NA	NA	NA	NA	25.8	0	14.72	NA	NA	NA	NA	0.570543	NA	NA	1	0	NA	NA	NA	NA
1139	C16	Romagna Waterdog	4	F	CDL	paw	Control	first 5xR	Test	8	R	10	8	Right	Smell2	Number.of.occurrences	NA	NA	NA	NA	25.8	1	NA	NA	0	NA	NA	NA	NA	NA	NA	23.48	1	NA	NA	NA	NA	NA	NA	NA	NA	NA	NA
1140	C16	Romagna Waterdog	4	F	CDL	paw	Control	first 5xR	Test	8	R	10	8	Left	Smell1	Number.of.occurrences	NA	NA	NA	NA	25.8	0	NA	NA	0	NA	NA	NA	NA	NA	NA	NA	NA	NA	NA	NA	NA	NA	NA	NA	NA	NA	NA
1141	C16	Romagna Waterdog	4	F	CDL	paw	Control	first 5xR	Test	8	R	10	8	NA	none	Number.of.occurrences	NA	NA	NA	NA	25.8	NA	0	3	NA	NA	NA	NA	NA	NA	NA	NA	NA	NA	NA	NA	NA	NA	NA	NA	NA	NA	NA
1142	C16	Romagna Waterdog	4	F	CDL	paw	Control	first 5xR	Test	8	R	10	8	None	none	Number.of.occurrences	NA	NA	NA	NA	25.8	NA	NA	NA	NA	NA	NA	NA	NA	NA	NA	NA	NA	NA	NA	NA	NA	NA	NA	NA	NA	NA	NA
1143	C16	Romagna Waterdog	4	F	CDL	paw	Control	first 5xR	Test	8	R	10	8	None	none	Total.duration	NA	NA	NA	12.118	25.8	NA	NA	NA	NA	5.278	NA	NA	NA	NA	NA	NA	NA	NA	NA	NA	0.46969	NA	NA	NA	NA	NA	0.204574
1144	C16	Romagna Waterdog	4	F	CDL	paw	Control	first 5xR	Test	8	R	10	8	Left	Smell1	Total.duration	NA	0	0	0	25.8	NA	NA	NA	NA	0	0	NA	NA	NA	NA	NA	NA	0	NA	0	0	NA	NA	NA	0	NA	0
1145	C16	Romagna Waterdog	4	F	CDL	paw	Control	first 5xR	Test	8	R	10	8	Right	Smell2	Total.duration	NA	1.079	1.04	2.32	25.8	NA	NA	NA	NA	0	0.36	NA	NA	NA	NA	NA	NA	0.0403101	NA	0.0418217	0.0899225	NA	NA	0.346154	0.0139535	NA	0
1146	C16	Romagna Waterdog	4	F	CDL	paw	Control	first 5xR	Test	8	R	10	8	NA	none	Number.of.occurrences	NA	NA	NA	NA	25.8	NA	NA	NA	NA	NA	NA	NA	NA	NA	0	NA	NA	NA	NA	NA	NA	NA	NA	NA	NA	NA	NA
1147	C16	Romagna Waterdog	4	F	CDL	paw	Control	first 5xR	Test	9	R	10	8	NA	none	Total.duration	NA	NA	NA	NA	7.76	NA	NA	NA	NA	NA	NA	7.76	0	0	NA	NA	NA	NA	0	NA	NA	1	0	NA	NA	NA	NA
1148	C16	Romagna Waterdog	4	F	CDL	paw	Control	first 5xR	Test	9	R	10	8	Right	Smell2	Number.of.occurrences	NA	NA	NA	NA	7.76	0	NA	NA	0	NA	NA	NA	NA	NA	NA	NA	NA	NA	NA	NA	NA	NA	NA	NA	NA	NA	NA
1149	C16	Romagna Waterdog	4	F	CDL	paw	Control	first 5xR	Test	9	R	10	8	Left	Smell1	Number.of.occurrences	NA	NA	NA	NA	7.76	1	NA	NA	0	NA	NA	NA	NA	NA	NA	5.32	1	NA	NA	NA	NA	NA	NA	NA	NA	NA	NA
1150	C16	Romagna Waterdog	4	F	CDL	paw	Control	first 5xR	Test	9	R	10	8	NA	none	Number.of.occurrences	NA	NA	NA	NA	7.76	NA	0	2	NA	NA	NA	NA	NA	NA	NA	NA	NA	NA	NA	NA	NA	NA	NA	NA	NA	NA	NA
1151	C16	Romagna Waterdog	4	F	CDL	paw	Control	first 5xR	Test	9	R	10	8	None	none	Number.of.occurrences	NA	NA	NA	NA	7.76	NA	NA	NA	NA	NA	NA	NA	NA	NA	NA	NA	NA	NA	NA	NA	NA	NA	NA	NA	NA	NA	NA
1152	C16	Romagna Waterdog	4	F	CDL	paw	Control	first 5xR	Test	9	R	10	8	None	none	Total.duration	NA	NA	NA	2.84	7.76	NA	NA	NA	NA	0	NA	NA	NA	NA	NA	NA	NA	NA	NA	NA	0.365979	NA	NA	NA	NA	NA	0
1153	C16	Romagna Waterdog	4	F	CDL	paw	Control	first 5xR	Test	9	R	10	8	Left	Smell1	Total.duration	NA	1.239	1	2.24	7.76	NA	NA	NA	NA	0	0.36	NA	NA	NA	NA	NA	NA	0.128866	NA	0.159665	0.28866	NA	NA	0.36	0.0463918	NA	0
1154	C16	Romagna Waterdog	4	F	CDL	paw	Control	first 5xR	Test	9	R	10	8	Right	Smell2	Total.duration	NA	0	0	0	7.76	NA	NA	NA	NA	0	0	NA	NA	NA	NA	NA	NA	0	NA	0	0	NA	NA	NA	0	NA	0
1155	C16	Romagna Waterdog	4	F	CDL	paw	Control	first 5xR	Test	9	R	10	8	NA	none	Number.of.occurrences	NA	NA	NA	NA	7.76	NA	NA	NA	NA	NA	NA	NA	NA	NA	0	NA	NA	NA	NA	NA	NA	NA	NA	NA	NA	NA	NA
1156	C16	Romagna Waterdog	4	F	CDL	paw	Control	first 5xR	Test	10	L	10	8	NA	none	Total.duration	NA	NA	NA	NA	17.12	NA	NA	NA	NA	NA	NA	17.12	0	0.64	NA	NA	NA	NA	0.0373832	NA	NA	1	0	NA	NA	NA	NA
1157	C16	Romagna Waterdog	4	F	CDL	paw	Control	first 5xR	Test	10	L	10	8	Right	Smell1	Number.of.occurrences	NA	NA	NA	NA	17.12	1	NA	NA	0	NA	NA	NA	NA	NA	NA	14.2	1	NA	NA	NA	NA	NA	NA	NA	NA	NA	NA
1158	C16	Romagna Waterdog	4	F	CDL	paw	Control	first 5xR	Test	10	L	10	8	Left	Smell2	Number.of.occurrences	NA	NA	NA	NA	17.12	0	NA	NA	0	NA	NA	NA	NA	NA	NA	NA	NA	NA	NA	NA	NA	NA	NA	NA	NA	NA	NA
1159	C16	Romagna Waterdog	4	F	CDL	paw	Control	first 5xR	Test	10	L	10	8	NA	none	Number.of.occurrences	NA	NA	NA	NA	17.12	NA	0	3	NA	NA	NA	NA	NA	NA	NA	NA	NA	NA	NA	NA	NA	NA	NA	NA	NA	NA	NA
1160	C16	Romagna Waterdog	4	F	CDL	paw	Control	first 5xR	Test	10	L	10	8	None	none	Number.of.occurrences	NA	NA	NA	NA	17.12	NA	NA	NA	NA	NA	NA	NA	NA	NA	NA	NA	NA	NA	NA	NA	NA	NA	NA	NA	NA	NA	NA
1161	C16	Romagna Waterdog	4	F	CDL	paw	Control	first 5xR	Test	10	L	10	8	None	none	Total.duration	NA	NA	NA	8.239	17.12	NA	NA	NA	NA	0	NA	NA	NA	NA	NA	NA	NA	NA	NA	NA	0.48125	NA	NA	NA	NA	NA	0
1162	C16	Romagna Waterdog	4	F	CDL	paw	Control	first 5xR	Test	10	L	10	8	Left	Smell2	Total.duration	NA	0.36	0	0	17.12	NA	NA	NA	NA	0	0	NA	NA	NA	NA	NA	NA	0	NA	0.021028	0	NA	NA	NA	0	NA	0
1163	C16	Romagna Waterdog	4	F	CDL	paw	Control	first 5xR	Test	10	L	10	8	Right	Smell1	Total.duration	NA	1.239	0.92	2.56	17.12	NA	NA	NA	NA	0	0.36	NA	NA	NA	NA	NA	NA	0.0537383	NA	0.0723715	0.149533	NA	NA	0.391304	0.021028	NA	0
1164	C16	Romagna Waterdog	4	F	CDL	paw	Control	first 5xR	Guided	1	R	10	8	Right	Smell2	Number.of.occurrences	NA	NA	NA	NA	19.08	NA	NA	NA	NA	NA	NA	NA	NA	NA	NA	NA	NA	NA	NA	NA	NA	NA	NA	NA	NA	NA	NA
1165	C16	Romagna Waterdog	4	F	CDL	paw	Control	first 5xR	Guided	1	R	10	8	Left	Smell1	Number.of.occurrences	NA	NA	NA	NA	19.08	NA	NA	NA	NA	NA	NA	NA	NA	NA	NA	NA	NA	NA	NA	NA	NA	NA	NA	NA	NA	NA	NA
1166	C16	Romagna Waterdog	4	F	CDL	paw	Control	first 5xR	Guided	1	R	10	8	None	none	Number.of.occurrences	NA	NA	NA	NA	19.08	NA	NA	NA	NA	NA	NA	NA	NA	NA	NA	NA	NA	NA	NA	NA	NA	NA	NA	NA	NA	NA	NA
1167	C16	Romagna Waterdog	4	F	CDL	paw	Control	first 5xR	Guided	1	R	10	8	Left	Smell1	Total.duration	1.04	1.439	2.64	5.24	19.08	NA	NA	NA	NA	NA	NA	NA	NA	NA	NA	NA	NA	0.138365	NA	0.0754193	0.274633	NA	NA	NA	NA	0.393939	NA
1168	C16	Romagna Waterdog	4	F	CDL	paw	Control	first 5xR	Guided	1	R	10	8	Right	Smell2	Total.duration	1.16	1.639	4.36	1.2	19.08	NA	NA	NA	NA	NA	NA	NA	NA	NA	NA	NA	NA	0.228512	NA	0.0859015	0.0628931	NA	NA	NA	NA	0.266055	NA
1169	C16	Romagna Waterdog	4	F	CDL	paw	Control	first 5xR	Guided	1	R	10	8	None	none	Total.duration	0	NA	NA	3.559	19.08	NA	NA	NA	NA	NA	NA	NA	NA	NA	NA	NA	NA	NA	NA	NA	0.18653	NA	NA	NA	NA	NA	NA
1170	C16	Romagna Waterdog	4	F	CDL	paw	Control	first 5xR	Guided	1	R	10	8	NA	none	Total.duration	NA	NA	NA	NA	19.08	NA	NA	NA	NA	NA	NA	NA	NA	NA	NA	NA	NA	NA	NA	NA	NA	NA	NA	NA	NA	NA	NA
1171	C16	Romagna Waterdog	4	F	CDL	paw	Control	first 5xR	Guided	2	L	10	8	Right	Smell1	Number.of.occurrences	NA	NA	NA	NA	11.2	NA	NA	NA	NA	NA	NA	NA	NA	NA	NA	NA	NA	NA	NA	NA	NA	NA	NA	NA	NA	NA	NA
1172	C16	Romagna Waterdog	4	F	CDL	paw	Control	first 5xR	Guided	2	L	10	8	Left	Smell2	Number.of.occurrences	NA	NA	NA	NA	11.2	NA	NA	NA	NA	NA	NA	NA	NA	NA	NA	NA	NA	NA	NA	NA	NA	NA	NA	NA	NA	NA	NA
1173	C16	Romagna Waterdog	4	F	CDL	paw	Control	first 5xR	Guided	2	L	10	8	None	none	Number.of.occurrences	NA	NA	NA	NA	11.2	NA	NA	NA	NA	NA	NA	NA	NA	NA	NA	NA	NA	NA	NA	NA	NA	NA	NA	NA	NA	NA	NA
1174	C16	Romagna Waterdog	4	F	CDL	paw	Control	first 5xR	Guided	2	L	10	8	Left	Smell2	Total.duration	0.96	1.64	1.8	1.6	11.2	NA	NA	NA	NA	NA	NA	NA	NA	NA	NA	NA	NA	0.160714	NA	0.146429	0.142857	NA	NA	NA	NA	0.533333	NA
1175	C16	Romagna Waterdog	4	F	CDL	paw	Control	first 5xR	Guided	2	L	10	8	Right	Smell1	Total.duration	0.8	1.799	1.52	0.359	11.2	NA	NA	NA	NA	NA	NA	NA	NA	NA	NA	NA	NA	0.135714	NA	0.160625	0.0320536	NA	NA	NA	NA	0.526316	NA
1176	C16	Romagna Waterdog	4	F	CDL	paw	Control	first 5xR	Guided	2	L	10	8	None	none	Total.duration	NA	NA	NA	3.679	11.2	NA	NA	NA	NA	NA	NA	NA	NA	NA	NA	NA	NA	NA	NA	NA	0.328482	NA	NA	NA	NA	NA	NA
1177	C16	Romagna Waterdog	4	F	CDL	paw	Control	first 5xR	Guided	2	L	10	8	NA	none	Total.duration	NA	NA	NA	NA	11.2	NA	NA	NA	NA	NA	NA	NA	NA	NA	NA	NA	NA	NA	NA	NA	NA	NA	NA	NA	NA	NA	NA
1178	C16	Romagna Waterdog	4	F	CDL	paw	Control	first 5xR	Guided	3	R	10	8	Right	Smell2	Number.of.occurrences	NA	NA	NA	NA	11.08	NA	NA	NA	NA	NA	NA	NA	NA	NA	NA	NA	NA	NA	NA	NA	NA	NA	NA	NA	NA	NA	NA
1179	C16	Romagna Waterdog	4	F	CDL	paw	Control	first 5xR	Guided	3	R	10	8	Left	Smell1	Number.of.occurrences	NA	NA	NA	NA	11.08	NA	NA	NA	NA	NA	NA	NA	NA	NA	NA	NA	NA	NA	NA	NA	NA	NA	NA	NA	NA	NA	NA
1180	C16	Romagna Waterdog	4	F	CDL	paw	Control	first 5xR	Guided	3	R	10	8	None	none	Number.of.occurrences	NA	NA	NA	NA	11.08	NA	NA	NA	NA	NA	NA	NA	NA	NA	NA	NA	NA	NA	NA	NA	NA	NA	NA	NA	NA	NA	NA
1181	C16	Romagna Waterdog	4	F	CDL	paw	Control	first 5xR	Guided	3	R	10	8	Left	Smell1	Total.duration	0.68	2.2	1.32	1.76	11.08	NA	NA	NA	NA	NA	NA	NA	NA	NA	NA	NA	NA	0.119134	NA	0.198556	0.158845	NA	NA	NA	NA	0.515152	NA
1182	C16	Romagna Waterdog	4	F	CDL	paw	Control	first 5xR	Guided	3	R	10	8	Right	Smell2	Total.duration	0.68	1.719	1.52	0.52	11.08	NA	NA	NA	NA	NA	NA	NA	NA	NA	NA	NA	NA	0.137184	NA	0.155144	0.0469314	NA	NA	NA	NA	0.447368	NA
1183	C16	Romagna Waterdog	4	F	CDL	paw	Control	first 5xR	Guided	3	R	10	8	None	none	Total.duration	NA	NA	NA	1.959	11.08	NA	NA	NA	NA	NA	NA	NA	NA	NA	NA	NA	NA	NA	NA	NA	0.176805	NA	NA	NA	NA	NA	NA
1184	C16	Romagna Waterdog	4	F	CDL	paw	Control	first 5xR	Guided	3	R	10	8	NA	none	Total.duration	NA	NA	NA	NA	11.08	NA	NA	NA	NA	NA	NA	NA	NA	NA	NA	NA	NA	NA	NA	NA	NA	NA	NA	NA	NA	NA	NA
1185	C16	Romagna Waterdog	4	F	CDL	paw	Control	first 5xR	Guided	4	L	10	8	Right	Smell1	Number.of.occurrences	NA	NA	NA	NA	14.36	NA	NA	NA	NA	NA	NA	NA	NA	NA	NA	NA	NA	NA	NA	NA	NA	NA	NA	NA	NA	NA	NA
1186	C16	Romagna Waterdog	4	F	CDL	paw	Control	first 5xR	Guided	4	L	10	8	Left	Smell2	Number.of.occurrences	NA	NA	NA	NA	14.36	NA	NA	NA	NA	NA	NA	NA	NA	NA	NA	NA	NA	NA	NA	NA	NA	NA	NA	NA	NA	NA	NA
1187	C16	Romagna Waterdog	4	F	CDL	paw	Control	first 5xR	Guided	4	L	10	8	None	none	Number.of.occurrences	NA	NA	NA	NA	14.36	NA	NA	NA	NA	NA	NA	NA	NA	NA	NA	NA	NA	NA	NA	NA	NA	NA	NA	NA	NA	NA	NA
1188	C16	Romagna Waterdog	4	F	CDL	paw	Control	first 5xR	Guided	4	L	10	8	Left	Smell2	Total.duration	0.44	1.998	1.04	1.439	14.36	NA	NA	NA	NA	NA	NA	NA	NA	NA	NA	NA	NA	0.0724234	NA	0.139136	0.100209	NA	NA	NA	NA	0.423077	NA
1189	C16	Romagna Waterdog	4	F	CDL	paw	Control	first 5xR	Guided	4	L	10	8	Right	Smell1	Total.duration	0.28	1.079	2.16	1.56	14.36	NA	NA	NA	NA	NA	NA	NA	NA	NA	NA	NA	NA	0.150418	NA	0.0751393	0.108635	NA	NA	NA	NA	0.12963	NA
1190	C16	Romagna Waterdog	4	F	CDL	paw	Control	first 5xR	Guided	4	L	10	8	None	none	Total.duration	NA	NA	NA	3.918	14.36	NA	NA	NA	NA	NA	NA	NA	NA	NA	NA	NA	NA	NA	NA	NA	0.272841	NA	NA	NA	NA	NA	NA
1191	C16	Romagna Waterdog	4	F	CDL	paw	Control	first 5xR	Guided	4	L	10	8	NA	none	Total.duration	NA	NA	NA	NA	14.36	NA	NA	NA	NA	NA	NA	NA	NA	NA	NA	NA	NA	NA	NA	NA	NA	NA	NA	NA	NA	NA	NA
1192	C16	Romagna Waterdog	4	F	CDL	paw	Control	first 5xR	Guided	5	L	10	8	Right	Smell1	Number.of.occurrences	NA	NA	NA	NA	11.48	NA	NA	NA	NA	NA	NA	NA	NA	NA	NA	NA	NA	NA	NA	NA	NA	NA	NA	NA	NA	NA	NA
1193	C16	Romagna Waterdog	4	F	CDL	paw	Control	first 5xR	Guided	5	L	10	8	Left	Smell2	Number.of.occurrences	NA	NA	NA	NA	11.48	NA	NA	NA	NA	NA	NA	NA	NA	NA	NA	NA	NA	NA	NA	NA	NA	NA	NA	NA	NA	NA	NA
1194	C16	Romagna Waterdog	4	F	CDL	paw	Control	first 5xR	Guided	5	L	10	8	None	none	Number.of.occurrences	NA	NA	NA	NA	11.48	NA	NA	NA	NA	NA	NA	NA	NA	NA	NA	NA	NA	NA	NA	NA	NA	NA	NA	NA	NA	NA	NA
1195	C16	Romagna Waterdog	4	F	CDL	paw	Control	first 5xR	Guided	5	L	10	8	Left	Smell2	Total.duration	0.6	2.079	1.28	1.679	11.48	NA	NA	NA	NA	NA	NA	NA	NA	NA	NA	NA	NA	0.111498	NA	0.181098	0.146254	NA	NA	NA	NA	0.46875	NA
1196	C16	Romagna Waterdog	4	F	CDL	paw	Control	first 5xR	Guided	5	L	10	8	Right	Smell1	Total.duration	1.2	2.119	1.88	1.199	11.48	NA	NA	NA	NA	NA	NA	NA	NA	NA	NA	NA	NA	0.163763	NA	0.184582	0.104443	NA	NA	NA	NA	0.638298	NA
1197	C16	Romagna Waterdog	4	F	CDL	paw	Control	first 5xR	Guided	5	L	10	8	None	none	Total.duration	NA	NA	NA	2.399	11.48	NA	NA	NA	NA	NA	NA	NA	NA	NA	NA	NA	NA	NA	NA	NA	0.208972	NA	NA	NA	NA	NA	NA
1198	C16	Romagna Waterdog	4	F	CDL	paw	Control	first 5xR	Guided	5	L	10	8	NA	none	Total.duration	NA	NA	NA	NA	11.48	NA	NA	NA	NA	NA	NA	NA	NA	NA	NA	NA	NA	NA	NA	NA	NA	NA	NA	NA	NA	NA	NA
1199	C16	Romagna Waterdog	4	F	CDL	paw	Control	first 5xR	Guided	6	R	10	8	Right	Smell2	Number.of.occurrences	NA	NA	NA	NA	14.52	NA	NA	NA	0	NA	NA	NA	NA	NA	NA	NA	NA	NA	NA	NA	NA	NA	NA	NA	NA	NA	NA
1200	C16	Romagna Waterdog	4	F	CDL	paw	Control	first 5xR	Guided	6	R	10	8	Left	Smell1	Number.of.occurrences	NA	NA	NA	NA	14.52	NA	NA	NA	NA	NA	NA	NA	NA	NA	NA	NA	NA	NA	NA	NA	NA	NA	NA	NA	NA	NA	NA
1201	C16	Romagna Waterdog	4	F	CDL	paw	Control	first 5xR	Guided	6	R	10	8	None	none	Number.of.occurrences	NA	NA	NA	NA	14.52	NA	NA	NA	NA	NA	NA	NA	NA	NA	NA	NA	NA	NA	NA	NA	NA	NA	NA	NA	NA	NA	NA
1202	C16	Romagna Waterdog	4	F	CDL	paw	Control	first 5xR	Guided	6	R	10	8	Left	Smell1	Total.duration	0.36	1.959	1.04	1.719	14.52	NA	NA	NA	NA	NA	NA	NA	NA	NA	NA	NA	NA	0.0716253	NA	0.134917	0.118388	NA	NA	NA	NA	0.346154	NA
1203	C16	Romagna Waterdog	4	F	CDL	paw	Control	first 5xR	Guided	6	R	10	8	Right	Smell2	Total.duration	1.88	4.477	3.04	2.118	14.52	NA	NA	NA	NA	NA	NA	NA	NA	NA	NA	NA	NA	0.209366	NA	0.308333	0.145868	NA	NA	NA	NA	0.618421	NA
1204	C16	Romagna Waterdog	4	F	CDL	paw	Control	first 5xR	Guided	6	R	10	8	None	none	Total.duration	NA	NA	NA	2.32	14.52	NA	NA	NA	NA	NA	NA	NA	NA	NA	NA	NA	NA	NA	NA	NA	0.15978	NA	NA	NA	NA	NA	NA
1205	C16	Romagna Waterdog	4	F	CDL	paw	Control	first 5xR	Guided	6	R	10	8	NA	none	Total.duration	NA	NA	NA	NA	14.52	NA	NA	NA	NA	NA	NA	NA	NA	NA	NA	NA	NA	NA	NA	NA	NA	NA	NA	NA	NA	NA	NA
1206	C16	Romagna Waterdog	4	F	CDL	paw	Control	first 5xR	Guided	7	L	10	8	Right	Smell1	Number.of.occurrences	NA	NA	NA	NA	13	NA	NA	NA	NA	NA	NA	NA	NA	NA	NA	NA	NA	NA	NA	NA	NA	NA	NA	NA	NA	NA	NA
1207	C16	Romagna Waterdog	4	F	CDL	paw	Control	first 5xR	Guided	7	L	10	8	Left	Smell2	Number.of.occurrences	NA	NA	NA	NA	13	NA	NA	NA	NA	NA	NA	NA	NA	NA	NA	NA	NA	NA	NA	NA	NA	NA	NA	NA	NA	NA	NA
1208	C16	Romagna Waterdog	4	F	CDL	paw	Control	first 5xR	Guided	7	L	10	8	None	none	Number.of.occurrences	NA	NA	NA	NA	13	NA	NA	NA	NA	NA	NA	NA	NA	NA	NA	NA	NA	NA	NA	NA	NA	NA	NA	NA	NA	NA	NA
1209	C16	Romagna Waterdog	4	F	CDL	paw	Control	first 5xR	Guided	7	L	10	8	Left	Smell2	Total.duration	0.32	1.079	1.04	0.36	13	NA	NA	NA	NA	NA	NA	NA	NA	NA	NA	NA	NA	0.08	NA	0.083	0.0276923	NA	NA	NA	NA	0.307692	NA
1210	C16	Romagna Waterdog	4	F	CDL	paw	Control	first 5xR	Guided	7	L	10	8	Right	Smell1	Total.duration	0.36	1.638	1.44	2.119	13	NA	NA	NA	NA	NA	NA	NA	NA	NA	NA	NA	NA	0.110769	NA	0.126	0.163	NA	NA	NA	NA	0.25	NA
1211	C16	Romagna Waterdog	4	F	CDL	paw	Control	first 5xR	Guided	7	L	10	8	None	none	Total.duration	NA	NA	NA	3.799	13	NA	NA	NA	NA	NA	NA	NA	NA	NA	NA	NA	NA	NA	NA	NA	0.292231	NA	NA	NA	NA	NA	NA
1212	C16	Romagna Waterdog	4	F	CDL	paw	Control	first 5xR	Guided	7	L	10	8	NA	none	Total.duration	NA	NA	NA	NA	13	NA	NA	NA	NA	NA	NA	NA	NA	NA	NA	NA	NA	NA	NA	NA	NA	NA	NA	NA	NA	NA	NA
1213	C16	Romagna Waterdog	4	F	CDL	paw	Control	first 5xR	Guided	8	R	10	8	Right	Smell2	Number.of.occurrences	NA	NA	NA	NA	11.36	NA	NA	NA	NA	NA	NA	NA	NA	NA	NA	NA	NA	NA	NA	NA	NA	NA	NA	NA	NA	NA	NA
1214	C16	Romagna Waterdog	4	F	CDL	paw	Control	first 5xR	Guided	8	R	10	8	Left	Smell1	Number.of.occurrences	NA	NA	NA	NA	11.36	NA	NA	NA	NA	NA	NA	NA	NA	NA	NA	NA	NA	NA	NA	NA	NA	NA	NA	NA	NA	NA	NA
1215	C16	Romagna Waterdog	4	F	CDL	paw	Control	first 5xR	Guided	8	R	10	8	None	none	Number.of.occurrences	NA	NA	NA	NA	11.36	NA	NA	NA	NA	NA	NA	NA	NA	NA	NA	NA	NA	NA	NA	NA	NA	NA	NA	NA	NA	NA	NA
1216	C16	Romagna Waterdog	4	F	CDL	paw	Control	first 5xR	Guided	8	R	10	8	Left	Smell1	Total.duration	0.52	2.399	1.12	0.64	11.36	NA	NA	NA	NA	NA	NA	NA	NA	NA	NA	NA	NA	0.0985915	NA	0.21118	0.056338	NA	NA	NA	NA	0.464286	NA
1217	C16	Romagna Waterdog	4	F	CDL	paw	Control	first 5xR	Guided	8	R	10	8	Right	Smell2	Total.duration	0.76	1.958	1.32	2.158	11.36	NA	NA	NA	NA	NA	NA	NA	NA	NA	NA	NA	NA	0.116197	NA	0.172359	0.189965	NA	NA	NA	NA	0.575758	NA
1218	C16	Romagna Waterdog	4	F	CDL	paw	Control	first 5xR	Guided	8	R	10	8	None	none	Total.duration	NA	NA	NA	2.2	11.36	NA	NA	NA	NA	NA	NA	NA	NA	NA	NA	NA	NA	NA	NA	NA	0.193662	NA	NA	NA	NA	NA	NA
1219	C16	Romagna Waterdog	4	F	CDL	paw	Control	first 5xR	Guided	8	R	10	8	NA	none	Total.duration	NA	NA	NA	NA	11.36	NA	NA	NA	NA	NA	NA	NA	NA	NA	NA	NA	NA	NA	NA	NA	NA	NA	NA	NA	NA	NA	NA
1220	C16	Romagna Waterdog	4	F	CDL	paw	Control	first 5xR	Guided	9	R	10	8	Left	Smell1	Number.of.occurrences	NA	NA	NA	NA	11.52	NA	NA	NA	NA	NA	NA	NA	NA	NA	NA	NA	NA	NA	NA	NA	NA	NA	NA	NA	NA	NA	NA
1221	C16	Romagna Waterdog	4	F	CDL	paw	Control	first 5xR	Guided	9	R	10	8	None	none	Number.of.occurrences	NA	NA	NA	NA	11.52	NA	NA	NA	NA	NA	NA	NA	NA	NA	NA	NA	NA	NA	NA	NA	NA	NA	NA	NA	NA	NA	NA
1222	C16	Romagna Waterdog	4	F	CDL	paw	Control	first 5xR	Guided	9	R	10	8	Left	Smell1	Total.duration	0.72	2.798	2.2	1.479	11.52	NA	NA	NA	NA	NA	NA	NA	NA	NA	NA	NA	NA	0.190972	NA	0.242882	0.128385	NA	NA	NA	NA	0.327273	NA
1223	C16	Romagna Waterdog	4	F	CDL	paw	Control	first 5xR	Guided	9	R	10	8	Right	Smell2	Total.duration	0.4	2.078	1.4	1.958	11.52	NA	NA	NA	NA	NA	NA	NA	NA	NA	NA	NA	NA	0.121528	NA	0.180382	0.169965	NA	NA	NA	NA	0.285714	NA
1224	C16	Romagna Waterdog	4	F	CDL	paw	Control	first 5xR	Guided	9	R	10	8	None	none	Total.duration	NA	NA	NA	2.559	11.52	NA	NA	NA	NA	NA	NA	NA	NA	NA	NA	NA	NA	NA	NA	NA	0.222135	NA	NA	NA	NA	NA	NA
1225	C16	Romagna Waterdog	4	F	CDL	paw	Control	first 5xR	Guided	9	R	10	8	NA	none	Total.duration	NA	NA	NA	NA	11.52	NA	NA	NA	NA	NA	NA	NA	NA	NA	NA	NA	NA	NA	NA	NA	NA	NA	NA	NA	NA	NA	NA
1226	C16	Romagna Waterdog	4	F	CDL	paw	Control	first 5xR	Guided	10	L	10	8	Right	Smell1	Number.of.occurrences	NA	NA	NA	NA	14.08	NA	NA	NA	NA	NA	NA	NA	NA	NA	NA	NA	NA	NA	NA	NA	NA	NA	NA	NA	NA	NA	NA
1227	C16	Romagna Waterdog	4	F	CDL	paw	Control	first 5xR	Guided	10	L	10	8	Left	Smell2	Number.of.occurrences	NA	NA	NA	NA	14.08	NA	NA	NA	NA	NA	NA	NA	NA	NA	NA	NA	NA	NA	NA	NA	NA	NA	NA	NA	NA	NA	NA
1228	C16	Romagna Waterdog	4	F	CDL	paw	Control	first 5xR	Guided	10	L	10	8	None	none	Number.of.occurrences	NA	NA	NA	NA	14.08	NA	NA	NA	NA	NA	NA	NA	NA	NA	NA	NA	NA	NA	NA	NA	NA	NA	NA	NA	NA	NA	NA
1229	C16	Romagna Waterdog	4	F	CDL	paw	Control	first 5xR	Guided	10	L	10	8	Left	Smell2	Total.duration	0.2	2.479	1.12	1.039	14.08	NA	NA	NA	NA	NA	NA	NA	NA	NA	NA	NA	NA	0.0795455	NA	0.176065	0.0737926	NA	NA	NA	NA	0.178571	NA
1230	C16	Romagna Waterdog	4	F	CDL	paw	Control	first 5xR	Guided	10	L	10	8	Right	Smell1	Total.duration	0.48	2.559	2.56	0.439	14.08	NA	NA	NA	NA	NA	NA	NA	NA	NA	NA	NA	NA	0.181818	NA	0.181747	0.031179	NA	NA	NA	NA	0.1875	NA
1231	C16	Romagna Waterdog	4	F	CDL	paw	Control	first 5xR	Guided	10	L	10	8	None	none	Total.duration	NA	NA	NA	4.398	14.08	NA	NA	NA	NA	NA	NA	NA	NA	NA	NA	NA	NA	NA	NA	NA	0.312358	NA	NA	NA	NA	NA	NA
1232	C16	Romagna Waterdog	4	F	CDL	paw	Control	first 5xR	Guided	10	L	10	8	NA	none	Total.duration	NA	NA	NA	NA	14.08	NA	NA	NA	NA	NA	NA	NA	NA	NA	NA	NA	NA	NA	NA	NA	NA	NA	NA	NA	NA	NA	NA
1233	C17	Terrier Brasiliero	2	M	CDL	around	Control	first 5xL	Test	1	R	10	8	NA	none	Total.duration	NA	NA	NA	NA	10.52	NA	NA	NA	NA	NA	NA	10.52	0	1.44	NA	NA	NA	NA	0.136882	NA	NA	1	0	NA	NA	NA	NA
1234	C17	Terrier Brasiliero	2	M	CDL	around	Control	first 5xL	Test	1	R	10	8	Right	Smell2	Number.of.occurrences	NA	NA	NA	NA	10.52	1	NA	NA	0	NA	NA	NA	NA	NA	NA	8.56	1	NA	NA	NA	NA	NA	NA	NA	NA	NA	NA
1235	C17	Terrier Brasiliero	2	M	CDL	around	Control	first 5xL	Test	1	R	10	8	Left	Smell1	Number.of.occurrences	NA	NA	NA	NA	10.52	0	NA	NA	0	NA	NA	NA	NA	NA	NA	NA	NA	NA	NA	NA	NA	NA	NA	NA	NA	NA	NA
1236	C17	Terrier Brasiliero	2	M	CDL	around	Control	first 5xL	Test	1	R	10	8	NA	none	Number.of.occurrences	NA	NA	NA	NA	10.52	NA	0	2	NA	NA	NA	NA	NA	NA	NA	NA	NA	NA	NA	NA	NA	NA	NA	NA	NA	NA	NA
1237	C17	Terrier Brasiliero	2	M	CDL	around	Control	first 5xL	Test	1	R	10	8	None	none	Number.of.occurrences	NA	NA	NA	NA	10.52	NA	NA	NA	NA	NA	NA	NA	NA	NA	NA	NA	NA	NA	NA	NA	NA	NA	NA	NA	NA	NA	NA
1238	C17	Terrier Brasiliero	2	M	CDL	around	Control	first 5xL	Test	1	R	10	8	None	none	Total.duration	NA	NA	NA	0.679	10.52	NA	NA	NA	NA	0	NA	NA	NA	NA	NA	NA	NA	NA	NA	NA	0.0645437	NA	NA	NA	NA	NA	0
1239	C17	Terrier Brasiliero	2	M	CDL	around	Control	first 5xL	Test	1	R	10	8	Left	Smell1	Total.duration	NA	2	0.6	2.16	10.52	NA	NA	NA	NA	0.479	0	NA	NA	NA	NA	NA	NA	0.0570342	NA	0.190114	0.205323	NA	NA	0	0	NA	0.0455323
1240	C17	Terrier Brasiliero	2	M	CDL	around	Control	first 5xL	Test	1	R	10	8	Right	Smell2	Total.duration	NA	1.239	1.52	1.4	10.52	NA	NA	NA	NA	0	0.88	NA	NA	NA	NA	NA	NA	0.144487	NA	0.117776	0.13308	NA	NA	0.578947	0.0836502	NA	0
1241	C17	Terrier Brasiliero	2	M	CDL	around	Control	first 5xL	Test	2	L	10	8	NA	none	Total.duration	NA	NA	NA	NA	3.68	NA	NA	NA	NA	NA	NA	3.68	0	0	NA	NA	NA	NA	0	NA	NA	1	0	NA	NA	NA	NA
1242	C17	Terrier Brasiliero	2	M	CDL	around	Control	first 5xL	Test	2	L	10	8	Right	Smell1	Number.of.occurrences	NA	NA	NA	NA	3.68	0	NA	NA	0	NA	NA	NA	NA	NA	NA	NA	NA	NA	NA	NA	NA	NA	NA	NA	NA	NA	NA
1243	C17	Terrier Brasiliero	2	M	CDL	around	Control	first 5xL	Test	2	L	10	8	Left	Smell2	Number.of.occurrences	NA	NA	NA	NA	3.68	1	NA	NA	0	NA	NA	NA	NA	NA	NA	1.52	1	NA	NA	NA	NA	NA	NA	NA	NA	NA	NA
1244	C17	Terrier Brasiliero	2	M	CDL	around	Control	first 5xL	Test	2	L	10	8	NA	none	Number.of.occurrences	NA	NA	NA	NA	3.68	NA	0	1	NA	NA	NA	NA	NA	NA	NA	NA	NA	NA	NA	NA	NA	NA	NA	NA	NA	NA	NA
1245	C17	Terrier Brasiliero	2	M	CDL	around	Control	first 5xL	Test	2	L	10	8	None	none	Number.of.occurrences	NA	NA	NA	NA	3.68	NA	NA	NA	NA	NA	NA	NA	NA	NA	NA	NA	NA	NA	NA	NA	NA	NA	NA	NA	NA	NA	NA
1246	C17	Terrier Brasiliero	2	M	CDL	around	Control	first 5xL	Test	2	L	10	8	None	none	Total.duration	NA	NA	NA	0	3.68	NA	NA	NA	NA	0	NA	NA	NA	NA	NA	NA	NA	NA	NA	NA	0	NA	NA	NA	NA	NA	0
1247	C17	Terrier Brasiliero	2	M	CDL	around	Control	first 5xL	Test	2	L	10	8	Left	Smell2	Total.duration	NA	2.159	1.36	1.52	3.68	NA	NA	NA	NA	0	0.64	NA	NA	NA	NA	NA	NA	0.369565	NA	0.586685	0.413043	NA	NA	0.470588	0.173913	NA	0
1248	C17	Terrier Brasiliero	2	M	CDL	around	Control	first 5xL	Test	2	L	10	8	Right	Smell1	Total.duration	NA	0	0	0	3.68	NA	NA	NA	NA	0	NA	NA	NA	NA	NA	NA	NA	0	NA	0	0	NA	NA	NA	NA	NA	0
1249	C17	Terrier Brasiliero	2	M	CDL	around	Control	first 5xL	Test	2	L	10	8	NA	none	Number.of.occurrences	NA	NA	NA	NA	3.68	NA	NA	NA	NA	NA	NA	NA	NA	NA	0	NA	NA	NA	NA	NA	NA	NA	NA	NA	NA	NA	NA
1250	C17	Terrier Brasiliero	2	M	CDL	around	Control	first 5xL	Test	3	R	10	8	NA	none	Total.duration	NA	NA	NA	NA	3.72	NA	NA	NA	NA	NA	NA	3.72	0	0	NA	NA	NA	NA	0	NA	NA	1	0	NA	NA	NA	NA
1251	C17	Terrier Brasiliero	2	M	CDL	around	Control	first 5xL	Test	3	R	10	8	Right	Smell2	Number.of.occurrences	NA	NA	NA	NA	3.72	1	NA	NA	NA	NA	NA	NA	NA	NA	NA	1.56	1	NA	NA	NA	NA	NA	NA	NA	NA	NA	NA
1252	C17	Terrier Brasiliero	2	M	CDL	around	Control	first 5xL	Test	3	R	10	8	Left	Smell1	Number.of.occurrences	NA	NA	NA	NA	3.72	0	NA	NA	NA	NA	NA	NA	NA	NA	NA	NA	NA	NA	NA	NA	NA	NA	NA	NA	NA	NA	NA
1253	C17	Terrier Brasiliero	2	M	CDL	around	Control	first 5xL	Test	3	R	10	8	NA	none	Number.of.occurrences	NA	NA	NA	NA	3.72	NA	0	1	NA	NA	NA	NA	NA	NA	NA	NA	NA	NA	NA	NA	NA	NA	NA	NA	NA	NA	NA
1254	C17	Terrier Brasiliero	2	M	CDL	around	Control	first 5xL	Test	3	R	10	8	None	none	Number.of.occurrences	NA	NA	NA	NA	3.72	NA	NA	NA	NA	NA	NA	NA	NA	NA	NA	NA	NA	NA	NA	NA	NA	NA	NA	NA	NA	NA	NA
1255	C17	Terrier Brasiliero	2	M	CDL	around	Control	first 5xL	Test	3	R	10	8	None	none	Total.duration	NA	NA	NA	0	3.72	NA	NA	NA	NA	0	NA	NA	NA	NA	NA	NA	NA	NA	NA	NA	0	NA	NA	NA	NA	NA	0
1256	C17	Terrier Brasiliero	2	M	CDL	around	Control	first 5xL	Test	3	R	10	8	Left	Smell1	Total.duration	NA	0.199	0	0	3.72	NA	NA	NA	NA	0	0	NA	NA	NA	NA	NA	NA	0	NA	0.0534946	0	NA	NA	NA	0	NA	0
1257	C17	Terrier Brasiliero	2	M	CDL	around	Control	first 5xL	Test	3	R	10	8	Right	Smell2	Total.duration	NA	1.839	1.6	1.56	3.72	NA	NA	NA	NA	0	0.6	NA	NA	NA	NA	NA	NA	0.430108	NA	0.494355	0.419355	NA	NA	0.375	0.16129	NA	0
1258	C17	Terrier Brasiliero	2	M	CDL	around	Control	first 5xL	Test	4	L	10	8	NA	none	Total.duration	NA	NA	NA	NA	4.96	NA	NA	NA	NA	NA	NA	4.96	0	0.76	NA	NA	NA	NA	0.153226	NA	NA	1	0	NA	NA	NA	NA
1259	C17	Terrier Brasiliero	2	M	CDL	around	Control	first 5xL	Test	4	L	10	8	Right	Smell1	Number.of.occurrences	NA	NA	NA	NA	4.96	1	NA	NA	0	NA	NA	NA	NA	NA	NA	3.52	1	NA	NA	NA	NA	NA	NA	NA	NA	NA	NA
1260	C17	Terrier Brasiliero	2	M	CDL	around	Control	first 5xL	Test	4	L	10	8	Left	Smell2	Number.of.occurrences	NA	NA	NA	NA	4.96	0	NA	NA	0	NA	NA	NA	NA	NA	NA	NA	NA	NA	NA	NA	NA	NA	NA	NA	NA	NA	NA
1261	C17	Terrier Brasiliero	2	M	CDL	around	Control	first 5xL	Test	4	L	10	8	NA	none	Number.of.occurrences	NA	NA	NA	NA	4.96	NA	0	3	NA	NA	NA	NA	NA	NA	NA	NA	NA	NA	NA	NA	NA	NA	NA	NA	NA	NA	NA
1262	C17	Terrier Brasiliero	2	M	CDL	around	Control	first 5xL	Test	4	L	10	8	None	none	Number.of.occurrences	NA	NA	NA	NA	4.96	NA	NA	NA	NA	NA	NA	NA	NA	NA	NA	NA	NA	NA	NA	NA	NA	NA	NA	NA	NA	NA	NA
1263	C17	Terrier Brasiliero	2	M	CDL	around	Control	first 5xL	Test	4	L	10	8	None	none	Total.duration	NA	NA	NA	0	4.96	NA	NA	NA	NA	0	NA	NA	NA	NA	NA	NA	NA	NA	NA	NA	0	NA	NA	NA	NA	NA	0
1264	C17	Terrier Brasiliero	2	M	CDL	around	Control	first 5xL	Test	4	L	10	8	Left	Smell2	Total.duration	NA	0	0	0	4.96	NA	NA	NA	NA	0	0	NA	NA	NA	NA	NA	NA	0	NA	0	0	NA	NA	NA	0	NA	0
1265	C17	Terrier Brasiliero	2	M	CDL	around	Control	first 5xL	Test	4	L	10	8	Right	Smell1	Total.duration	NA	2.158	0.4	2.359	4.96	NA	NA	NA	NA	0	0.16	NA	NA	NA	NA	NA	NA	0.0806452	NA	0.435081	0.475605	NA	NA	0.4	0.0322581	NA	0
1266	C17	Terrier Brasiliero	2	M	CDL	around	Control	first 5xL	Test	5	L	10	8	NA	none	Total.duration	NA	NA	NA	NA	3.48	NA	NA	NA	NA	NA	NA	3.48	0	0	NA	NA	NA	NA	0	NA	NA	1	0	NA	NA	NA	NA
1267	C17	Terrier Brasiliero	2	M	CDL	around	Control	first 5xL	Test	5	L	10	8	Right	Smell1	Number.of.occurrences	NA	NA	NA	NA	3.48	0	NA	NA	0	NA	NA	NA	NA	NA	NA	NA	NA	NA	NA	NA	NA	NA	NA	NA	NA	NA	NA
1268	C17	Terrier Brasiliero	2	M	CDL	around	Control	first 5xL	Test	5	L	10	8	Left	Smell2	Number.of.occurrences	NA	NA	NA	NA	3.48	1	NA	NA	0	NA	NA	NA	NA	NA	NA	1.52	1	NA	NA	NA	NA	NA	NA	NA	NA	NA	NA
1269	C17	Terrier Brasiliero	2	M	CDL	around	Control	first 5xL	Test	5	L	10	8	NA	none	Number.of.occurrences	NA	NA	NA	NA	3.48	NA	0	1	NA	NA	NA	NA	NA	NA	NA	NA	NA	NA	NA	NA	NA	NA	NA	NA	NA	NA	NA
1270	C17	Terrier Brasiliero	2	M	CDL	around	Control	first 5xL	Test	5	L	10	8	None	none	Number.of.occurrences	NA	NA	NA	NA	3.48	NA	NA	NA	NA	NA	NA	NA	NA	NA	NA	NA	NA	NA	NA	NA	NA	NA	NA	NA	NA	NA	NA
1271	C17	Terrier Brasiliero	2	M	CDL	around	Control	first 5xL	Test	5	L	10	8	None	none	Total.duration	NA	NA	NA	0	3.48	NA	NA	NA	NA	0	NA	NA	NA	NA	NA	NA	NA	NA	NA	NA	0	NA	NA	NA	NA	NA	0
1272	C17	Terrier Brasiliero	2	M	CDL	around	Control	first 5xL	Test	5	L	10	8	Left	Smell2	Total.duration	NA	2.158	1.16	1.32	3.48	NA	NA	NA	NA	0	0	NA	NA	NA	NA	NA	NA	0.333333	NA	0.620115	0.37931	NA	NA	0	0	NA	0
1273	C17	Terrier Brasiliero	2	M	CDL	around	Control	first 5xL	Test	5	L	10	8	Right	Smell1	Total.duration	NA	0.199	0	0	3.48	NA	NA	NA	NA	0	0	NA	NA	NA	NA	NA	NA	0	NA	0.0571839	0	NA	NA	NA	0	NA	0
1274	C17	Terrier Brasiliero	2	M	CDL	around	Control	first 5xL	Test	6	R	10	8	NA	none	Total.duration	NA	NA	NA	NA	24.44	NA	NA	NA	NA	NA	NA	24.44	0	14.2	NA	NA	NA	NA	0.581015	NA	NA	1	0	NA	NA	NA	NA
1275	C17	Terrier Brasiliero	2	M	CDL	around	Control	first 5xL	Test	6	R	10	8	Right	Smell2	Number.of.occurrences	NA	NA	NA	NA	24.44	1	NA	NA	0	NA	NA	NA	NA	NA	NA	22.48	1	NA	NA	NA	NA	NA	NA	NA	NA	NA	NA
1276	C17	Terrier Brasiliero	2	M	CDL	around	Control	first 5xL	Test	6	R	10	8	Left	Smell1	Number.of.occurrences	NA	NA	NA	NA	24.44	0	NA	NA	0	NA	NA	NA	NA	NA	NA	NA	NA	NA	NA	NA	NA	NA	NA	NA	NA	NA	NA
1277	C17	Terrier Brasiliero	2	M	CDL	around	Control	first 5xL	Test	6	R	10	8	NA	none	Number.of.occurrences	NA	NA	NA	NA	24.44	NA	0	4	NA	NA	NA	NA	NA	NA	NA	NA	NA	NA	NA	NA	NA	NA	NA	NA	NA	NA	NA
1278	C17	Terrier Brasiliero	2	M	CDL	around	Control	first 5xL	Test	6	R	10	8	None	none	Number.of.occurrences	NA	NA	NA	NA	24.44	NA	NA	NA	NA	NA	NA	NA	NA	NA	NA	NA	NA	NA	NA	NA	NA	NA	NA	NA	NA	NA	NA
1279	C17	Terrier Brasiliero	2	M	CDL	around	Control	first 5xL	Test	6	R	10	8	None	none	Total.duration	NA	NA	NA	3.757	24.44	NA	NA	NA	NA	0	NA	NA	NA	NA	NA	NA	NA	NA	NA	NA	0.153723	NA	NA	NA	NA	NA	0
1280	C17	Terrier Brasiliero	2	M	CDL	around	Control	first 5xL	Test	6	R	10	8	Left	Smell1	Total.duration	NA	1.359	0.48	11.599	24.44	NA	NA	NA	NA	0	0	NA	NA	NA	NA	NA	NA	0.0196399	NA	0.0556056	0.474591	NA	NA	0	0	NA	0
1281	C17	Terrier Brasiliero	2	M	CDL	around	Control	first 5xL	Test	6	R	10	8	Right	Smell2	Total.duration	NA	1.839	1.44	1.2	24.44	NA	NA	NA	NA	0	0.88	NA	NA	NA	NA	NA	NA	0.0589198	NA	0.0752455	0.0490998	NA	NA	0.611111	0.0360065	NA	0
1282	C17	Terrier Brasiliero	2	M	CDL	around	Control	first 5xL	Test	6	R	10	8	NA	none	Number.of.occurrences	NA	NA	NA	NA	24.44	NA	NA	NA	NA	NA	NA	NA	NA	NA	0	NA	NA	NA	NA	NA	NA	NA	NA	NA	NA	NA	NA
1283	C17	Terrier Brasiliero	2	M	CDL	around	Control	first 5xL	Test	7	L	10	8	NA	none	Total.duration	NA	NA	NA	NA	3.2	NA	NA	NA	NA	NA	NA	3.2	0	0	NA	NA	NA	NA	0	NA	NA	1	0	NA	NA	NA	NA
1284	C17	Terrier Brasiliero	2	M	CDL	around	Control	first 5xL	Test	7	L	10	8	Right	Smell1	Number.of.occurrences	NA	NA	NA	NA	3.2	1	NA	NA	0	NA	NA	NA	NA	NA	NA	1.52	1	NA	NA	NA	NA	NA	NA	NA	NA	NA	NA
1285	C17	Terrier Brasiliero	2	M	CDL	around	Control	first 5xL	Test	7	L	10	8	Left	Smell2	Number.of.occurrences	NA	NA	NA	NA	3.2	0	NA	NA	0	NA	NA	NA	NA	NA	NA	NA	NA	NA	NA	NA	NA	NA	NA	NA	NA	NA	NA
1286	C17	Terrier Brasiliero	2	M	CDL	around	Control	first 5xL	Test	7	L	10	8	NA	none	Number.of.occurrences	NA	NA	NA	NA	3.2	NA	0	1	NA	NA	NA	NA	NA	NA	NA	NA	NA	NA	NA	NA	NA	NA	NA	NA	NA	NA	NA
1287	C17	Terrier Brasiliero	2	M	CDL	around	Control	first 5xL	Test	7	L	10	8	None	none	Number.of.occurrences	NA	NA	NA	NA	3.2	NA	NA	NA	NA	NA	NA	NA	NA	NA	NA	NA	NA	NA	NA	NA	NA	NA	NA	NA	NA	NA	NA
1288	C17	Terrier Brasiliero	2	M	CDL	around	Control	first 5xL	Test	7	L	10	8	None	none	Total.duration	NA	NA	NA	0	3.2	NA	NA	NA	NA	0	NA	NA	NA	NA	NA	NA	NA	NA	NA	NA	0	NA	NA	NA	NA	NA	0
1289	C17	Terrier Brasiliero	2	M	CDL	around	Control	first 5xL	Test	7	L	10	8	Left	Smell2	Total.duration	NA	0.479	0	0	3.2	NA	NA	NA	NA	0	0	NA	NA	NA	NA	NA	NA	0	NA	0.149688	0	NA	NA	NA	0	NA	0
1290	C17	Terrier Brasiliero	2	M	CDL	around	Control	first 5xL	Test	7	L	10	8	Right	Smell1	Total.duration	NA	1.159	0.8	1.28	3.2	NA	NA	NA	NA	0	0.56	NA	NA	NA	NA	NA	NA	0.25	NA	0.362187	0.4	NA	NA	0.7	0.175	NA	0
1291	C17	Terrier Brasiliero	2	M	CDL	around	Control	first 5xL	Test	7	L	10	8	NA	none	Number.of.occurrences	NA	NA	NA	NA	3.2	NA	NA	NA	NA	NA	NA	NA	NA	NA	0	NA	NA	NA	NA	NA	NA	NA	NA	NA	NA	NA	NA
1292	C17	Terrier Brasiliero	2	M	CDL	around	Control	first 5xL	Test	8	R	10	8	NA	none	Total.duration	NA	NA	NA	NA	5.24	NA	NA	NA	NA	NA	NA	5.24	0	0.32	NA	NA	NA	NA	0.0610687	NA	NA	1	0	NA	NA	NA	NA
1293	C17	Terrier Brasiliero	2	M	CDL	around	Control	first 5xL	Test	8	R	10	8	Right	Smell2	Number.of.occurrences	NA	NA	NA	NA	5.24	0	NA	NA	0	NA	NA	NA	NA	NA	NA	NA	NA	NA	NA	NA	NA	NA	NA	NA	NA	NA	NA
1294	C17	Terrier Brasiliero	2	M	CDL	around	Control	first 5xL	Test	8	R	10	8	Left	Smell1	Number.of.occurrences	NA	NA	NA	NA	5.24	1	NA	NA	0	NA	NA	NA	NA	NA	NA	3.24	1	NA	NA	NA	NA	NA	NA	NA	NA	NA	NA
1295	C17	Terrier Brasiliero	2	M	CDL	around	Control	first 5xL	Test	8	R	10	8	NA	none	Number.of.occurrences	NA	NA	NA	NA	5.24	NA	0	1	NA	NA	NA	NA	NA	NA	NA	NA	NA	NA	NA	NA	NA	NA	NA	NA	NA	NA	NA
1296	C17	Terrier Brasiliero	2	M	CDL	around	Control	first 5xL	Test	8	R	10	8	None	none	Number.of.occurrences	NA	NA	NA	NA	5.24	NA	NA	NA	NA	NA	NA	NA	NA	NA	NA	NA	NA	NA	NA	NA	NA	NA	NA	NA	NA	NA	NA
1297	C17	Terrier Brasiliero	2	M	CDL	around	Control	first 5xL	Test	8	R	10	8	None	none	Total.duration	NA	NA	NA	0	5.24	NA	NA	NA	NA	0	NA	NA	NA	NA	NA	NA	NA	NA	NA	NA	0	NA	NA	NA	NA	NA	0
1298	C17	Terrier Brasiliero	2	M	CDL	around	Control	first 5xL	Test	8	R	10	8	Left	Smell1	Total.duration	NA	2.758	1.32	2.279	5.24	NA	NA	NA	NA	0	0.6	NA	NA	NA	NA	NA	NA	0.251908	NA	0.526336	0.434924	NA	NA	0.454545	0.114504	NA	0
1299	C17	Terrier Brasiliero	2	M	CDL	around	Control	first 5xL	Test	8	R	10	8	Right	Smell2	Total.duration	NA	0	0	0	5.24	NA	NA	NA	NA	0	0	NA	NA	NA	NA	NA	NA	0	NA	0	0	NA	NA	NA	0	NA	0
1300	C17	Terrier Brasiliero	2	M	CDL	around	Control	first 5xL	Test	8	R	10	8	NA	none	Number.of.occurrences	NA	NA	NA	NA	5.24	NA	NA	NA	NA	NA	NA	NA	NA	NA	0	NA	NA	NA	NA	NA	NA	NA	NA	NA	NA	NA	NA
1301	C17	Terrier Brasiliero	2	M	CDL	around	Control	first 5xL	Test	9	R	10	8	NA	none	Total.duration	NA	NA	NA	NA	4.36	NA	NA	NA	NA	NA	NA	4.52	0	0	NA	NA	NA	NA	0	NA	NA	1.0367	0	NA	NA	NA	NA
1302	C17	Terrier Brasiliero	2	M	CDL	around	Control	first 5xL	Test	9	R	10	8	Right	Smell2	Number.of.occurrences	NA	NA	NA	NA	4.36	1	NA	NA	0	NA	NA	NA	NA	NA	NA	1.8	1	NA	NA	NA	NA	NA	NA	NA	NA	NA	NA
1303	C17	Terrier Brasiliero	2	M	CDL	around	Control	first 5xL	Test	9	R	10	8	Left	Smell1	Number.of.occurrences	NA	NA	NA	NA	4.36	0	NA	NA	0	NA	NA	NA	NA	NA	NA	NA	NA	NA	NA	NA	NA	NA	NA	NA	NA	NA	NA
1304	C17	Terrier Brasiliero	2	M	CDL	around	Control	first 5xL	Test	9	R	10	8	NA	none	Number.of.occurrences	NA	NA	NA	NA	4.36	NA	0	1	NA	NA	NA	NA	NA	NA	NA	NA	NA	NA	NA	NA	NA	NA	NA	NA	NA	NA	NA
1305	C17	Terrier Brasiliero	2	M	CDL	around	Control	first 5xL	Test	9	R	10	8	None	none	Number.of.occurrences	NA	NA	NA	NA	4.36	NA	NA	NA	NA	NA	NA	NA	NA	NA	NA	NA	NA	NA	NA	NA	NA	NA	NA	NA	NA	NA	NA
1306	C17	Terrier Brasiliero	2	M	CDL	around	Control	first 5xL	Test	9	R	10	8	None	none	Total.duration	NA	NA	NA	0.24	4.36	NA	NA	NA	NA	0	NA	NA	NA	NA	NA	NA	NA	NA	NA	NA	0.0550459	NA	NA	NA	NA	NA	0
1307	C17	Terrier Brasiliero	2	M	CDL	around	Control	first 5xL	Test	9	R	10	8	Left	Smell1	Total.duration	NA	0	0	0	4.36	NA	NA	NA	NA	0	0	NA	NA	NA	NA	NA	NA	0	NA	0	0	NA	NA	NA	0	NA	0
1308	C17	Terrier Brasiliero	2	M	CDL	around	Control	first 5xL	Test	9	R	10	8	Right	Smell2	Total.duration	NA	1.599	1.68	1.76	4.36	NA	NA	NA	NA	0	0.6	NA	NA	NA	NA	NA	NA	0.385321	NA	0.366743	0.40367	NA	NA	0.357143	0.137615	NA	0
1309	C17	Terrier Brasiliero	2	M	CDL	around	Control	first 5xL	Test	9	R	10	8	NA	none	Number.of.occurrences	NA	NA	NA	NA	4.36	NA	NA	NA	NA	NA	NA	NA	NA	NA	0	NA	NA	NA	NA	NA	NA	NA	NA	NA	NA	NA	NA
1310	C17	Terrier Brasiliero	2	M	CDL	around	Control	first 5xL	Test	10	L	10	8	NA	none	Total.duration	NA	NA	NA	NA	3.36	NA	NA	NA	NA	NA	NA	3.36	0	0	NA	NA	NA	NA	0	NA	NA	1	0	NA	NA	NA	NA
1311	C17	Terrier Brasiliero	2	M	CDL	around	Control	first 5xL	Test	10	L	10	8	Right	Smell1	Number.of.occurrences	NA	NA	NA	NA	3.36	1	NA	NA	0	NA	NA	NA	NA	NA	NA	1.48	1	NA	NA	NA	NA	NA	NA	NA	NA	NA	NA
1312	C17	Terrier Brasiliero	2	M	CDL	around	Control	first 5xL	Test	10	L	10	8	Left	Smell2	Number.of.occurrences	NA	NA	NA	NA	3.36	0	NA	NA	0	NA	NA	NA	NA	NA	NA	NA	NA	NA	NA	NA	NA	NA	NA	NA	NA	NA	NA
1313	C17	Terrier Brasiliero	2	M	CDL	around	Control	first 5xL	Test	10	L	10	8	NA	none	Number.of.occurrences	NA	NA	NA	NA	3.36	NA	0	1	NA	NA	NA	NA	NA	NA	NA	NA	NA	NA	NA	NA	NA	NA	NA	NA	NA	NA	NA
1314	C17	Terrier Brasiliero	2	M	CDL	around	Control	first 5xL	Test	10	L	10	8	None	none	Number.of.occurrences	NA	NA	NA	NA	3.36	NA	NA	NA	NA	NA	NA	NA	NA	NA	NA	NA	NA	NA	NA	NA	NA	NA	NA	NA	NA	NA	NA
1315	C17	Terrier Brasiliero	2	M	CDL	around	Control	first 5xL	Test	10	L	10	8	None	none	Total.duration	NA	NA	NA	0	3.36	NA	NA	NA	NA	0	NA	NA	NA	NA	NA	NA	NA	NA	NA	NA	0	NA	NA	NA	NA	NA	0
1316	C17	Terrier Brasiliero	2	M	CDL	around	Control	first 5xL	Test	10	L	10	8	Left	Smell2	Total.duration	NA	0	0	0	3.36	NA	NA	NA	NA	0	0	NA	NA	NA	NA	NA	NA	0	NA	0	0	NA	NA	NA	0	NA	0
1317	C17	Terrier Brasiliero	2	M	CDL	around	Control	first 5xL	Test	10	L	10	8	Right	Smell1	Total.duration	NA	1.439	1.2	1.72	3.36	NA	NA	NA	NA	0	0	NA	NA	NA	NA	NA	NA	0.357143	NA	0.428274	0.511905	NA	NA	0	0	NA	0
1318	C17	Terrier Brasiliero	2	M	CDL	around	Control	first 5xL	Guided	1	R	10	8	Right	Smell2	Number.of.occurrences	NA	NA	NA	NA	11.8	NA	NA	NA	NA	NA	NA	NA	NA	NA	NA	NA	NA	NA	NA	NA	NA	NA	NA	NA	NA	NA	NA
1319	C17	Terrier Brasiliero	2	M	CDL	around	Control	first 5xL	Guided	1	R	10	8	Left	Smell1	Number.of.occurrences	NA	NA	NA	NA	11.8	NA	NA	NA	NA	NA	NA	NA	NA	NA	NA	NA	NA	NA	NA	NA	NA	NA	NA	NA	NA	NA	NA
1320	C17	Terrier Brasiliero	2	M	CDL	around	Control	first 5xL	Guided	1	R	10	8	None	none	Number.of.occurrences	NA	NA	NA	NA	11.8	NA	NA	NA	NA	NA	NA	NA	NA	NA	NA	NA	NA	NA	NA	NA	NA	NA	NA	NA	NA	NA	NA
1321	C17	Terrier Brasiliero	2	M	CDL	around	Control	first 5xL	Guided	1	R	10	8	Left	Smell1	Total.duration	1.72	1.24	4.12	1.079	11.8	NA	NA	NA	NA	NA	NA	NA	NA	NA	NA	NA	NA	0.349153	NA	0.105085	0.0914407	NA	NA	NA	NA	0.417476	NA
1322	C17	Terrier Brasiliero	2	M	CDL	around	Control	first 5xL	Guided	1	R	10	8	Right	Smell2	Total.duration	1.52	0	2.64	5.32	11.8	NA	NA	NA	NA	NA	NA	NA	NA	NA	NA	NA	NA	0.223729	NA	0	0.450847	NA	NA	NA	NA	0.575758	NA
1323	C17	Terrier Brasiliero	2	M	CDL	around	Control	first 5xL	Guided	1	R	10	8	None	none	Total.duration	0	NA	NA	0	11.8	NA	NA	NA	NA	NA	NA	NA	NA	NA	NA	NA	NA	NA	NA	NA	0	NA	NA	NA	NA	NA	NA
1324	C17	Terrier Brasiliero	2	M	CDL	around	Control	first 5xL	Guided	1	R	10	8	NA	none	Total.duration	NA	NA	NA	NA	11.8	NA	NA	NA	NA	NA	NA	NA	NA	NA	NA	NA	NA	NA	NA	NA	NA	NA	NA	NA	NA	NA	NA
1325	C17	Terrier Brasiliero	2	M	CDL	around	Control	first 5xL	Guided	2	L	10	8	Right	Smell1	Number.of.occurrences	NA	NA	NA	NA	15.72	NA	NA	NA	NA	NA	NA	NA	NA	NA	NA	NA	NA	NA	NA	NA	NA	NA	NA	NA	NA	NA	NA
1326	C17	Terrier Brasiliero	2	M	CDL	around	Control	first 5xL	Guided	2	L	10	8	Left	Smell2	Number.of.occurrences	NA	NA	NA	NA	15.72	NA	NA	NA	NA	NA	NA	NA	NA	NA	NA	NA	NA	NA	NA	NA	NA	NA	NA	NA	NA	NA	NA
1327	C17	Terrier Brasiliero	2	M	CDL	around	Control	first 5xL	Guided	2	L	10	8	None	none	Number.of.occurrences	NA	NA	NA	NA	15.72	NA	NA	NA	NA	NA	NA	NA	NA	NA	NA	NA	NA	NA	NA	NA	NA	NA	NA	NA	NA	NA	NA
1328	C17	Terrier Brasiliero	2	M	CDL	around	Control	first 5xL	Guided	2	L	10	8	Left	Smell2	Total.duration	6.72	7.959	8.12	3.48	15.72	NA	NA	NA	NA	NA	NA	NA	NA	NA	NA	NA	NA	0.516539	NA	0.506298	0.221374	NA	NA	NA	NA	0.827586	NA
1329	C17	Terrier Brasiliero	2	M	CDL	around	Control	first 5xL	Guided	2	L	10	8	Right	Smell1	Total.duration	0	1.678	2.84	2.318	15.72	NA	NA	NA	NA	NA	NA	NA	NA	NA	NA	NA	NA	0.180662	NA	0.106743	0.147455	NA	NA	NA	NA	0	NA
1330	C17	Terrier Brasiliero	2	M	CDL	around	Control	first 5xL	Guided	2	L	10	8	None	none	Total.duration	NA	NA	NA	0	15.72	NA	NA	NA	NA	NA	NA	NA	NA	NA	NA	NA	NA	NA	NA	NA	0	NA	NA	NA	NA	NA	NA
1331	C17	Terrier Brasiliero	2	M	CDL	around	Control	first 5xL	Guided	2	L	10	8	NA	none	Total.duration	NA	NA	NA	NA	15.72	NA	NA	NA	NA	NA	NA	NA	NA	NA	NA	NA	NA	NA	NA	NA	NA	NA	NA	NA	NA	NA	NA
1332	C17	Terrier Brasiliero	2	M	CDL	around	Control	first 5xL	Guided	3	R	10	8	Right	Smell2	Number.of.occurrences	NA	NA	NA	NA	9.56	NA	NA	NA	NA	NA	NA	NA	NA	NA	NA	NA	NA	NA	NA	NA	NA	NA	NA	NA	NA	NA	NA
1333	C17	Terrier Brasiliero	2	M	CDL	around	Control	first 5xL	Guided	3	R	10	8	Left	Smell1	Number.of.occurrences	NA	NA	NA	NA	9.56	NA	NA	NA	NA	NA	NA	NA	NA	NA	NA	NA	NA	NA	NA	NA	NA	NA	NA	NA	NA	NA	NA
1334	C17	Terrier Brasiliero	2	M	CDL	around	Control	first 5xL	Guided	3	R	10	8	None	none	Number.of.occurrences	NA	NA	NA	NA	9.56	NA	NA	NA	NA	NA	NA	NA	NA	NA	NA	NA	NA	NA	NA	NA	NA	NA	NA	NA	NA	NA	NA
1335	C17	Terrier Brasiliero	2	M	CDL	around	Control	first 5xL	Guided	3	R	10	8	Left	Smell1	Total.duration	0.56	1.959	1.52	1.239	9.56	NA	NA	NA	NA	NA	NA	NA	NA	NA	NA	NA	NA	0.158996	NA	0.204916	0.129603	NA	NA	NA	NA	0.368421	NA
1336	C17	Terrier Brasiliero	2	M	CDL	around	Control	first 5xL	Guided	3	R	10	8	Right	Smell2	Total.duration	0.4	1.638	1.92	3.479	9.56	NA	NA	NA	NA	NA	NA	NA	NA	NA	NA	NA	NA	0.200837	NA	0.171339	0.363912	NA	NA	NA	NA	0.208333	NA
1337	C17	Terrier Brasiliero	2	M	CDL	around	Control	first 5xL	Guided	3	R	10	8	None	none	Total.duration	NA	NA	NA	0	9.56	NA	NA	NA	NA	NA	NA	NA	NA	NA	NA	NA	NA	NA	NA	NA	0	NA	NA	NA	NA	NA	NA
1338	C17	Terrier Brasiliero	2	M	CDL	around	Control	first 5xL	Guided	3	R	10	8	NA	none	Total.duration	NA	NA	NA	NA	9.56	NA	NA	NA	NA	NA	NA	NA	NA	NA	NA	NA	NA	NA	NA	NA	NA	NA	NA	NA	NA	NA	NA
1339	C17	Terrier Brasiliero	2	M	CDL	around	Control	first 5xL	Guided	4	L	10	8	Right	Smell1	Number.of.occurrences	NA	NA	NA	NA	53.72	NA	NA	NA	NA	NA	NA	NA	NA	NA	NA	NA	NA	NA	NA	NA	NA	NA	NA	NA	NA	NA	NA
1340	C17	Terrier Brasiliero	2	M	CDL	around	Control	first 5xL	Guided	4	L	10	8	Left	Smell2	Number.of.occurrences	NA	NA	NA	NA	53.72	NA	NA	NA	NA	NA	NA	NA	NA	NA	NA	NA	NA	NA	NA	NA	NA	NA	NA	NA	NA	NA	NA
1341	C17	Terrier Brasiliero	2	M	CDL	around	Control	first 5xL	Guided	4	L	10	8	None	none	Number.of.occurrences	NA	NA	NA	NA	53.72	NA	NA	NA	NA	NA	NA	NA	NA	NA	NA	NA	NA	NA	NA	NA	NA	NA	NA	NA	NA	NA	NA
1342	C17	Terrier Brasiliero	2	M	CDL	around	Control	first 5xL	Guided	4	L	10	8	Left	Smell2	Total.duration	1.08	1.36	1.6	0.279	53.72	NA	NA	NA	NA	NA	NA	NA	NA	NA	NA	NA	NA	0.0297841	NA	0.0253165	0.0051936	NA	NA	NA	NA	0.675	NA
1343	C17	Terrier Brasiliero	2	M	CDL	around	Control	first 5xL	Guided	4	L	10	8	Right	Smell1	Total.duration	0	0.76	2.28	4.96	53.72	NA	NA	NA	NA	NA	NA	NA	NA	NA	NA	NA	NA	0.0424423	NA	0.0141474	0.0923306	NA	NA	NA	NA	0	NA
1344	C17	Terrier Brasiliero	2	M	CDL	around	Control	first 5xL	Guided	4	L	10	8	None	none	Total.duration	NA	NA	NA	0	53.72	NA	NA	NA	NA	NA	NA	NA	NA	NA	NA	NA	NA	NA	NA	NA	0	NA	NA	NA	NA	NA	NA
1345	C17	Terrier Brasiliero	2	M	CDL	around	Control	first 5xL	Guided	4	L	10	8	NA	none	Total.duration	NA	NA	NA	NA	53.72	NA	NA	NA	NA	NA	NA	NA	NA	NA	NA	NA	NA	NA	NA	NA	NA	NA	NA	NA	NA	NA	NA
1346	C17	Terrier Brasiliero	2	M	CDL	around	Control	first 5xL	Guided	5	L	10	8	Right	Smell1	Number.of.occurrences	NA	NA	NA	NA	11.24	NA	NA	NA	NA	NA	NA	NA	NA	NA	NA	NA	NA	NA	NA	NA	NA	NA	NA	NA	NA	NA	NA
1347	C17	Terrier Brasiliero	2	M	CDL	around	Control	first 5xL	Guided	5	L	10	8	Left	Smell2	Number.of.occurrences	NA	NA	NA	NA	11.24	NA	NA	NA	NA	NA	NA	NA	NA	NA	NA	NA	NA	NA	NA	NA	NA	NA	NA	NA	NA	NA	NA
1348	C17	Terrier Brasiliero	2	M	CDL	around	Control	first 5xL	Guided	5	L	10	8	None	none	Number.of.occurrences	NA	NA	NA	NA	11.24	NA	NA	NA	NA	NA	NA	NA	NA	NA	NA	NA	NA	NA	NA	NA	NA	NA	NA	NA	NA	NA	NA
1349	C17	Terrier Brasiliero	2	M	CDL	around	Control	first 5xL	Guided	5	L	10	8	Left	Smell2	Total.duration	0.44	0.999	1.44	1.679	11.24	NA	NA	NA	NA	NA	NA	NA	NA	NA	NA	NA	NA	0.128114	NA	0.088879	0.149377	NA	NA	NA	NA	0.305556	NA
1350	C17	Terrier Brasiliero	2	M	CDL	around	Control	first 5xL	Guided	5	L	10	8	Right	Smell1	Total.duration	0	1.199	5.2	4.759	11.24	NA	NA	NA	NA	NA	NA	NA	NA	NA	NA	NA	NA	0.462633	NA	0.106673	0.423399	NA	NA	NA	NA	0	NA
1351	C17	Terrier Brasiliero	2	M	CDL	around	Control	first 5xL	Guided	5	L	10	8	None	none	Total.duration	NA	NA	NA	0.879	11.24	NA	NA	NA	NA	NA	NA	NA	NA	NA	NA	NA	NA	NA	NA	NA	0.0782028	NA	NA	NA	NA	NA	NA
1352	C17	Terrier Brasiliero	2	M	CDL	around	Control	first 5xL	Guided	5	L	10	8	NA	none	Total.duration	NA	NA	NA	NA	11.24	NA	NA	NA	NA	NA	NA	NA	NA	NA	NA	NA	NA	NA	NA	NA	NA	NA	NA	NA	NA	NA	NA
1353	C17	Terrier Brasiliero	2	M	CDL	around	Control	first 5xL	Guided	6	R	10	8	Right	Smell2	Number.of.occurrences	NA	NA	NA	NA	9.44	NA	NA	NA	0	NA	NA	NA	NA	NA	NA	NA	NA	NA	NA	NA	NA	NA	NA	NA	NA	NA	NA
1354	C17	Terrier Brasiliero	2	M	CDL	around	Control	first 5xL	Guided	6	R	10	8	Left	Smell1	Number.of.occurrences	NA	NA	NA	NA	9.44	NA	NA	NA	NA	NA	NA	NA	NA	NA	NA	NA	NA	NA	NA	NA	NA	NA	NA	NA	NA	NA	NA
1355	C17	Terrier Brasiliero	2	M	CDL	around	Control	first 5xL	Guided	6	R	10	8	None	none	Number.of.occurrences	NA	NA	NA	NA	9.44	NA	NA	NA	NA	NA	NA	NA	NA	NA	NA	NA	NA	NA	NA	NA	NA	NA	NA	NA	NA	NA	NA
1356	C17	Terrier Brasiliero	2	M	CDL	around	Control	first 5xL	Guided	6	R	10	8	Left	Smell1	Total.duration	1.24	2.039	2.36	1.88	9.44	NA	NA	NA	NA	NA	NA	NA	NA	NA	NA	NA	NA	0.25	NA	0.215996	0.199153	NA	NA	NA	NA	0.525424	NA
1357	C17	Terrier Brasiliero	2	M	CDL	around	Control	first 5xL	Guided	6	R	10	8	Right	Smell2	Total.duration	0.92	2.519	2.12	1.599	9.44	NA	NA	NA	NA	NA	NA	NA	NA	NA	NA	NA	NA	0.224576	NA	0.266843	0.169386	NA	NA	NA	NA	0.433962	NA
1358	C17	Terrier Brasiliero	2	M	CDL	around	Control	first 5xL	Guided	6	R	10	8	None	none	Total.duration	NA	NA	NA	0	9.44	NA	NA	NA	NA	NA	NA	NA	NA	NA	NA	NA	NA	NA	NA	NA	0	NA	NA	NA	NA	NA	NA
1359	C17	Terrier Brasiliero	2	M	CDL	around	Control	first 5xL	Guided	6	R	10	8	NA	none	Total.duration	NA	NA	NA	NA	9.44	NA	NA	NA	NA	NA	NA	NA	NA	NA	NA	NA	NA	NA	NA	NA	NA	NA	NA	NA	NA	NA	NA
1360	C17	Terrier Brasiliero	2	M	CDL	around	Control	first 5xL	Guided	7	L	10	8	Right	Smell1	Number.of.occurrences	NA	NA	NA	NA	13.44	NA	NA	NA	NA	NA	NA	NA	NA	NA	NA	NA	NA	NA	NA	NA	NA	NA	NA	NA	NA	NA	NA
1361	C17	Terrier Brasiliero	2	M	CDL	around	Control	first 5xL	Guided	7	L	10	8	Left	Smell2	Number.of.occurrences	NA	NA	NA	NA	13.44	NA	NA	NA	NA	NA	NA	NA	NA	NA	NA	NA	NA	NA	NA	NA	NA	NA	NA	NA	NA	NA	NA
1362	C17	Terrier Brasiliero	2	M	CDL	around	Control	first 5xL	Guided	7	L	10	8	None	none	Number.of.occurrences	NA	NA	NA	NA	13.44	NA	NA	NA	NA	NA	NA	NA	NA	NA	NA	NA	NA	NA	NA	NA	NA	NA	NA	NA	NA	NA	NA
1363	C17	Terrier Brasiliero	2	M	CDL	around	Control	first 5xL	Guided	7	L	10	8	Left	Smell2	Total.duration	0	1.239	2.04	1.64	13.44	NA	NA	NA	NA	NA	NA	NA	NA	NA	NA	NA	NA	0.151786	NA	0.0921875	0.122024	NA	NA	NA	NA	0	NA
1364	C17	Terrier Brasiliero	2	M	CDL	around	Control	first 5xL	Guided	7	L	10	8	Right	Smell1	Total.duration	1.56	2.199	2.2	1.279	13.44	NA	NA	NA	NA	NA	NA	NA	NA	NA	NA	NA	NA	0.16369	NA	0.163616	0.0951637	NA	NA	NA	NA	0.709091	NA
1365	C17	Terrier Brasiliero	2	M	CDL	around	Control	first 5xL	Guided	7	L	10	8	None	none	Total.duration	NA	NA	NA	0	13.44	NA	NA	NA	NA	NA	NA	NA	NA	NA	NA	NA	NA	NA	NA	NA	0	NA	NA	NA	NA	NA	NA
1366	C17	Terrier Brasiliero	2	M	CDL	around	Control	first 5xL	Guided	7	L	10	8	NA	none	Total.duration	NA	NA	NA	NA	13.44	NA	NA	NA	NA	NA	NA	NA	NA	NA	NA	NA	NA	NA	NA	NA	NA	NA	NA	NA	NA	NA	NA
1367	C17	Terrier Brasiliero	2	M	CDL	around	Control	first 5xL	Guided	8	R	10	8	Right	Smell2	Number.of.occurrences	NA	NA	NA	NA	12.28	NA	NA	NA	NA	NA	NA	NA	NA	NA	NA	NA	NA	NA	NA	NA	NA	NA	NA	NA	NA	NA	NA
1368	C17	Terrier Brasiliero	2	M	CDL	around	Control	first 5xL	Guided	8	R	10	8	Left	Smell1	Number.of.occurrences	NA	NA	NA	NA	12.28	NA	NA	NA	NA	NA	NA	NA	NA	NA	NA	NA	NA	NA	NA	NA	NA	NA	NA	NA	NA	NA	NA
1369	C17	Terrier Brasiliero	2	M	CDL	around	Control	first 5xL	Guided	8	R	10	8	None	none	Number.of.occurrences	NA	NA	NA	NA	12.28	NA	NA	NA	NA	NA	NA	NA	NA	NA	NA	NA	NA	NA	NA	NA	NA	NA	NA	NA	NA	NA	NA
1370	C17	Terrier Brasiliero	2	M	CDL	around	Control	first 5xL	Guided	8	R	10	8	Left	Smell1	Total.duration	1.04	3.479	2.76	1.72	12.28	NA	NA	NA	NA	NA	NA	NA	NA	NA	NA	NA	NA	0.224756	NA	0.283306	0.140065	NA	NA	NA	NA	0.376812	NA
1371	C17	Terrier Brasiliero	2	M	CDL	around	Control	first 5xL	Guided	8	R	10	8	Right	Smell2	Total.duration	0	0	1.84	0.759	12.28	NA	NA	NA	NA	NA	NA	NA	NA	NA	NA	NA	NA	0.149837	NA	0	0.0618078	NA	NA	NA	NA	0	NA
1372	C17	Terrier Brasiliero	2	M	CDL	around	Control	first 5xL	Guided	8	R	10	8	None	none	Total.duration	NA	NA	NA	3.159	12.28	NA	NA	NA	NA	NA	NA	NA	NA	NA	NA	NA	NA	NA	NA	NA	0.257248	NA	NA	NA	NA	NA	NA
1373	C17	Terrier Brasiliero	2	M	CDL	around	Control	first 5xL	Guided	8	R	10	8	NA	none	Total.duration	NA	NA	NA	NA	12.28	NA	NA	NA	NA	NA	NA	NA	NA	NA	NA	NA	NA	NA	NA	NA	NA	NA	NA	NA	NA	NA	NA
1374	C17	Terrier Brasiliero	2	M	CDL	around	Control	first 5xL	Guided	9	R	10	8	Left	Smell1	Number.of.occurrences	NA	NA	NA	NA	10	NA	NA	NA	NA	NA	NA	NA	NA	NA	NA	NA	NA	NA	NA	NA	NA	NA	NA	NA	NA	NA	NA
1375	C17	Terrier Brasiliero	2	M	CDL	around	Control	first 5xL	Guided	9	R	10	8	None	none	Number.of.occurrences	NA	NA	NA	NA	10	NA	NA	NA	NA	NA	NA	NA	NA	NA	NA	NA	NA	NA	NA	NA	NA	NA	NA	NA	NA	NA	NA
1376	C17	Terrier Brasiliero	2	M	CDL	around	Control	first 5xL	Guided	9	R	10	8	Left	Smell1	Total.duration	0	2.399	2.4	0.28	10	NA	NA	NA	NA	NA	NA	NA	NA	NA	NA	NA	NA	0.24	NA	0.2399	0.028	NA	NA	NA	NA	0	NA
1377	C17	Terrier Brasiliero	2	M	CDL	around	Control	first 5xL	Guided	9	R	10	8	Right	Smell2	Total.duration	1.32	2.439	2.12	0.839	10	NA	NA	NA	NA	NA	NA	NA	NA	NA	NA	NA	NA	0.212	NA	0.2439	0.0839	NA	NA	NA	NA	0.622642	NA
1378	C17	Terrier Brasiliero	2	M	CDL	around	Control	first 5xL	Guided	9	R	10	8	None	none	Total.duration	NA	NA	NA	0.519	10	NA	NA	NA	NA	NA	NA	NA	NA	NA	NA	NA	NA	NA	NA	NA	0.0519	NA	NA	NA	NA	NA	NA
1379	C17	Terrier Brasiliero	2	M	CDL	around	Control	first 5xL	Guided	9	R	10	8	NA	none	Total.duration	NA	NA	NA	NA	10	NA	NA	NA	NA	NA	NA	NA	NA	NA	NA	NA	NA	NA	NA	NA	NA	NA	NA	NA	NA	NA	NA
1380	C17	Terrier Brasiliero	2	M	CDL	around	Control	first 5xL	Guided	10	L	10	8	Right	Smell1	Number.of.occurrences	NA	NA	NA	NA	11.12	NA	NA	NA	NA	NA	NA	NA	NA	NA	NA	NA	NA	NA	NA	NA	NA	NA	NA	NA	NA	NA	NA
1381	C17	Terrier Brasiliero	2	M	CDL	around	Control	first 5xL	Guided	10	L	10	8	Left	Smell2	Number.of.occurrences	NA	NA	NA	NA	11.12	NA	NA	NA	NA	NA	NA	NA	NA	NA	NA	NA	NA	NA	NA	NA	NA	NA	NA	NA	NA	NA	NA
1382	C17	Terrier Brasiliero	2	M	CDL	around	Control	first 5xL	Guided	10	L	10	8	None	none	Number.of.occurrences	NA	NA	NA	NA	11.12	NA	NA	NA	NA	NA	NA	NA	NA	NA	NA	NA	NA	NA	NA	NA	NA	NA	NA	NA	NA	NA	NA
1383	C17	Terrier Brasiliero	2	M	CDL	around	Control	first 5xL	Guided	10	L	10	8	Left	Smell2	Total.duration	0.36	2.12	1.96	0.56	11.12	NA	NA	NA	NA	NA	NA	NA	NA	NA	NA	NA	NA	0.176259	NA	0.190647	0.0503597	NA	NA	NA	NA	0.183673	NA
1384	C17	Terrier Brasiliero	2	M	CDL	around	Control	first 5xL	Guided	10	L	10	8	Right	Smell1	Total.duration	0	1.719	2.92	2.36	11.12	NA	NA	NA	NA	NA	NA	NA	NA	NA	NA	NA	NA	0.26259	NA	0.154586	0.21223	NA	NA	NA	NA	0	NA
1385	C17	Terrier Brasiliero	2	M	CDL	around	Control	first 5xL	Guided	10	L	10	8	None	none	Total.duration	NA	NA	NA	0	11.12	NA	NA	NA	NA	NA	NA	NA	NA	NA	NA	NA	NA	NA	NA	NA	0	NA	NA	NA	NA	NA	NA
1386	C17	Terrier Brasiliero	2	M	CDL	around	Control	first 5xL	Guided	10	L	10	8	NA	none	Total.duration	NA	NA	NA	NA	11.12	NA	NA	NA	NA	NA	NA	NA	NA	NA	NA	NA	NA	NA	NA	NA	NA	NA	NA	NA	NA	NA	NA
1387	C18	Yorkshire Terrier	10	F	CDL	nose_touch	Control	first 5xL	Test	1	L	10	8	NA	none	Total.duration	NA	NA	NA	NA	3.08	NA	NA	NA	NA	NA	NA	3.08	0	0	NA	NA	NA	NA	0	NA	NA	1	0	NA	NA	NA	NA
1388	C18	Yorkshire Terrier	10	F	CDL	nose_touch	Control	first 5xL	Test	1	L	10	8	Right	Smell1	Number.of.occurrences	NA	NA	NA	NA	3.08	0	NA	NA	0	NA	NA	NA	NA	NA	NA	NA	NA	NA	NA	NA	NA	NA	NA	NA	NA	NA	NA
1389	C18	Yorkshire Terrier	10	F	CDL	nose_touch	Control	first 5xL	Test	1	L	10	8	Left	Smell2	Number.of.occurrences	NA	NA	NA	NA	3.08	1	NA	NA	0	NA	NA	NA	NA	NA	NA	1.84	1	NA	NA	NA	NA	NA	NA	NA	NA	NA	NA
1390	C18	Yorkshire Terrier	10	F	CDL	nose_touch	Control	first 5xL	Test	1	L	10	8	NA	none	Number.of.occurrences	NA	NA	NA	NA	3.08	NA	0	1	NA	NA	NA	NA	NA	NA	NA	NA	NA	NA	NA	NA	NA	NA	NA	NA	NA	NA	NA
1391	C18	Yorkshire Terrier	10	F	CDL	nose_touch	Control	first 5xL	Test	1	L	10	8	None	none	Number.of.occurrences	NA	NA	NA	NA	3.08	NA	NA	NA	NA	NA	NA	NA	NA	NA	NA	NA	NA	NA	NA	NA	NA	NA	NA	NA	NA	NA	NA
1392	C18	Yorkshire Terrier	10	F	CDL	nose_touch	Control	first 5xL	Test	1	L	10	8	None	none	Total.duration	NA	NA	NA	0	3.08	NA	NA	NA	NA	0	NA	NA	NA	NA	NA	NA	NA	NA	NA	NA	0	NA	NA	NA	NA	NA	0
1393	C18	Yorkshire Terrier	10	F	CDL	nose_touch	Control	first 5xL	Test	1	L	10	8	Left	Smell2	Total.duration	NA	0.72	0.44	1.36	3.08	NA	NA	NA	NA	0	0	NA	NA	NA	NA	NA	NA	0.142857	NA	0.233766	0.441558	NA	NA	0	0	NA	0
1394	C18	Yorkshire Terrier	10	F	CDL	nose_touch	Control	first 5xL	Test	1	L	10	8	Right	Smell1	Total.duration	NA	0	0	0	3.08	NA	NA	NA	NA	0	0	NA	NA	NA	NA	NA	NA	0	NA	0	0	NA	NA	NA	0	NA	0
1395	C18	Yorkshire Terrier	10	F	CDL	nose_touch	Control	first 5xL	Test	2	R	10	8	NA	none	Total.duration	NA	NA	NA	NA	4.92	NA	NA	NA	NA	NA	NA	4.92	0	0	NA	NA	NA	NA	0	NA	NA	1	0	NA	NA	NA	NA
1396	C18	Yorkshire Terrier	10	F	CDL	nose_touch	Control	first 5xL	Test	2	R	10	8	Right	Smell2	Number.of.occurrences	NA	NA	NA	NA	4.92	1	NA	NA	0	NA	NA	NA	NA	NA	NA	2.6	1	NA	NA	NA	NA	NA	NA	NA	NA	NA	NA
1397	C18	Yorkshire Terrier	10	F	CDL	nose_touch	Control	first 5xL	Test	2	R	10	8	Left	Smell1	Number.of.occurrences	NA	NA	NA	NA	4.92	0	NA	NA	0	NA	NA	NA	NA	NA	NA	NA	NA	NA	NA	NA	NA	NA	NA	NA	NA	NA	NA
1398	C18	Yorkshire Terrier	10	F	CDL	nose_touch	Control	first 5xL	Test	2	R	10	8	NA	none	Number.of.occurrences	NA	NA	NA	NA	4.92	NA	0	1	NA	NA	NA	NA	NA	NA	NA	NA	NA	NA	NA	NA	NA	NA	NA	NA	NA	NA	NA
1399	C18	Yorkshire Terrier	10	F	CDL	nose_touch	Control	first 5xL	Test	2	R	10	8	None	none	Number.of.occurrences	NA	NA	NA	NA	4.92	NA	NA	NA	NA	NA	NA	NA	NA	NA	NA	NA	NA	NA	NA	NA	NA	NA	NA	NA	NA	NA	NA
1400	C18	Yorkshire Terrier	10	F	CDL	nose_touch	Control	first 5xL	Test	2	R	10	8	None	none	Total.duration	NA	NA	NA	0.759	4.92	NA	NA	NA	NA	0	NA	NA	NA	NA	NA	NA	NA	NA	NA	NA	0.154268	NA	NA	NA	NA	NA	0
1401	C18	Yorkshire Terrier	10	F	CDL	nose_touch	Control	first 5xL	Test	2	R	10	8	Left	Smell1	Total.duration	NA	0.759	0	0	4.92	NA	NA	NA	NA	0	0	NA	NA	NA	NA	NA	NA	0	NA	0.154268	0	NA	NA	NA	0	NA	0
1402	C18	Yorkshire Terrier	10	F	CDL	nose_touch	Control	first 5xL	Test	2	R	10	8	Right	Smell2	Total.duration	NA	1.118	1.08	1.6	4.92	NA	NA	NA	NA	0.92	NA	NA	NA	NA	NA	NA	NA	0.219512	NA	0.227236	0.325203	NA	NA	NA	NA	NA	0.186992
1403	C18	Yorkshire Terrier	10	F	CDL	nose_touch	Control	first 5xL	Test	2	R	10	8	NA	none	Number.of.occurrences	NA	NA	NA	NA	4.92	NA	NA	NA	NA	NA	NA	NA	NA	NA	0	NA	NA	NA	NA	NA	NA	NA	NA	NA	NA	NA	NA
1404	C18	Yorkshire Terrier	10	F	CDL	nose_touch	Control	first 5xL	Test	3	L	10	8	NA	none	Total.duration	NA	NA	NA	NA	4.4	NA	NA	NA	NA	NA	NA	4.4	0	0	NA	NA	NA	NA	0	NA	NA	1	0	NA	NA	NA	NA
1405	C18	Yorkshire Terrier	10	F	CDL	nose_touch	Control	first 5xL	Test	3	L	10	8	Right	Smell1	Number.of.occurrences	NA	NA	NA	NA	4.4	0	NA	NA	NA	NA	NA	NA	NA	NA	NA	NA	NA	NA	NA	NA	NA	NA	NA	NA	NA	NA	NA
1406	C18	Yorkshire Terrier	10	F	CDL	nose_touch	Control	first 5xL	Test	3	L	10	8	Left	Smell2	Number.of.occurrences	NA	NA	NA	NA	4.4	1	NA	NA	NA	NA	NA	NA	NA	NA	NA	2.84	1	NA	NA	NA	NA	NA	NA	NA	NA	NA	NA
1407	C18	Yorkshire Terrier	10	F	CDL	nose_touch	Control	first 5xL	Test	3	L	10	8	NA	none	Number.of.occurrences	NA	NA	NA	NA	4.4	NA	0	1	NA	NA	NA	NA	NA	NA	NA	NA	NA	NA	NA	NA	NA	NA	NA	NA	NA	NA	NA
1408	C18	Yorkshire Terrier	10	F	CDL	nose_touch	Control	first 5xL	Test	3	L	10	8	None	none	Number.of.occurrences	NA	NA	NA	NA	4.4	NA	NA	NA	NA	NA	NA	NA	NA	NA	NA	NA	NA	NA	NA	NA	NA	NA	NA	NA	NA	NA	NA
1409	C18	Yorkshire Terrier	10	F	CDL	nose_touch	Control	first 5xL	Test	3	L	10	8	None	none	Total.duration	NA	NA	NA	0.72	4.4	NA	NA	NA	NA	0	NA	NA	NA	NA	NA	NA	NA	NA	NA	NA	0.163636	NA	NA	NA	NA	NA	0
1410	C18	Yorkshire Terrier	10	F	CDL	nose_touch	Control	first 5xL	Test	3	L	10	8	Left	Smell2	Total.duration	NA	1.479	0.68	1.4	4.4	NA	NA	NA	NA	0	0.36	NA	NA	NA	NA	NA	NA	0.154545	NA	0.336136	0.318182	NA	NA	0.529412	0.0818182	NA	0
1411	C18	Yorkshire Terrier	10	F	CDL	nose_touch	Control	first 5xL	Test	3	L	10	8	Right	Smell1	Total.duration	NA	0	0	0	4.4	NA	NA	NA	NA	0	0	NA	NA	NA	NA	NA	NA	0	NA	0	0	NA	NA	NA	0	NA	0
1412	C18	Yorkshire Terrier	10	F	CDL	nose_touch	Control	first 5xL	Test	4	R	10	8	NA	none	Total.duration	NA	NA	NA	NA	6.76	NA	NA	NA	NA	NA	NA	6.76	0	0	NA	NA	NA	NA	0	NA	NA	1	0	NA	NA	NA	NA
1413	C18	Yorkshire Terrier	10	F	CDL	nose_touch	Control	first 5xL	Test	4	R	10	8	Right	Smell2	Number.of.occurrences	NA	NA	NA	NA	6.76	1	NA	NA	0	NA	NA	NA	NA	NA	NA	4.72	1	NA	NA	NA	NA	NA	NA	NA	NA	NA	NA
1414	C18	Yorkshire Terrier	10	F	CDL	nose_touch	Control	first 5xL	Test	4	R	10	8	Left	Smell1	Number.of.occurrences	NA	NA	NA	NA	6.76	0	NA	NA	0	NA	NA	NA	NA	NA	NA	NA	NA	NA	NA	NA	NA	NA	NA	NA	NA	NA	NA
1415	C18	Yorkshire Terrier	10	F	CDL	nose_touch	Control	first 5xL	Test	4	R	10	8	NA	none	Number.of.occurrences	NA	NA	NA	NA	6.76	NA	0	1	NA	NA	NA	NA	NA	NA	NA	NA	NA	NA	NA	NA	NA	NA	NA	NA	NA	NA	NA
1416	C18	Yorkshire Terrier	10	F	CDL	nose_touch	Control	first 5xL	Test	4	R	10	8	None	none	Number.of.occurrences	NA	NA	NA	NA	6.76	NA	NA	NA	NA	NA	NA	NA	NA	NA	NA	NA	NA	NA	NA	NA	NA	NA	NA	NA	NA	NA	NA
1417	C18	Yorkshire Terrier	10	F	CDL	nose_touch	Control	first 5xL	Test	4	R	10	8	None	none	Total.duration	NA	NA	NA	2.199	6.76	NA	NA	NA	NA	0	NA	NA	NA	NA	NA	NA	NA	NA	NA	NA	0.325296	NA	NA	NA	NA	NA	0
1418	C18	Yorkshire Terrier	10	F	CDL	nose_touch	Control	first 5xL	Test	4	R	10	8	Left	Smell1	Total.duration	NA	1.158	0	0	6.76	NA	NA	NA	NA	0	0	NA	NA	NA	NA	NA	NA	0	NA	0.171302	0	NA	NA	NA	0	NA	0
1419	C18	Yorkshire Terrier	10	F	CDL	nose_touch	Control	first 5xL	Test	4	R	10	8	Right	Smell2	Total.duration	NA	0.36	0.52	1.8	6.76	NA	NA	NA	NA	0	0	NA	NA	NA	NA	NA	NA	0.0769231	NA	0.0532544	0.266272	NA	NA	0	0	NA	0
1420	C18	Yorkshire Terrier	10	F	CDL	nose_touch	Control	first 5xL	Test	5	R	10	8	NA	none	Total.duration	NA	NA	NA	NA	7.36	NA	NA	NA	NA	NA	NA	7.36	0	0	NA	NA	NA	NA	0	NA	NA	1	0	NA	NA	NA	NA
1421	C18	Yorkshire Terrier	10	F	CDL	nose_touch	Control	first 5xL	Test	5	R	10	8	Right	Smell2	Number.of.occurrences	NA	NA	NA	NA	7.36	1	NA	NA	0	NA	NA	NA	NA	NA	NA	5.4	1	NA	NA	NA	NA	NA	NA	NA	NA	NA	NA
1422	C18	Yorkshire Terrier	10	F	CDL	nose_touch	Control	first 5xL	Test	5	R	10	8	Left	Smell1	Number.of.occurrences	NA	NA	NA	NA	7.36	0	NA	NA	0	NA	NA	NA	NA	NA	NA	NA	NA	NA	NA	NA	NA	NA	NA	NA	NA	NA	NA
1423	C18	Yorkshire Terrier	10	F	CDL	nose_touch	Control	first 5xL	Test	5	R	10	8	NA	none	Number.of.occurrences	NA	NA	NA	NA	7.36	NA	0	1	NA	NA	NA	NA	NA	NA	NA	NA	NA	NA	NA	NA	NA	NA	NA	NA	NA	NA	NA
1424	C18	Yorkshire Terrier	10	F	CDL	nose_touch	Control	first 5xL	Test	5	R	10	8	None	none	Number.of.occurrences	NA	NA	NA	NA	7.36	NA	NA	NA	NA	NA	NA	NA	NA	NA	NA	NA	NA	NA	NA	NA	NA	NA	NA	NA	NA	NA	NA
1425	C18	Yorkshire Terrier	10	F	CDL	nose_touch	Control	first 5xL	Test	5	R	10	8	None	none	Total.duration	NA	NA	NA	3.6	7.36	NA	NA	NA	NA	0	NA	NA	NA	NA	NA	NA	NA	NA	NA	NA	0.48913	NA	NA	NA	NA	NA	0
1426	C18	Yorkshire Terrier	10	F	CDL	nose_touch	Control	first 5xL	Test	5	R	10	8	Left	Smell1	Total.duration	NA	0.479	0	0	7.36	NA	NA	NA	NA	0	0	NA	NA	NA	NA	NA	NA	0	NA	0.0650815	0	NA	NA	NA	0	NA	0
1427	C18	Yorkshire Terrier	10	F	CDL	nose_touch	Control	first 5xL	Test	5	R	10	8	Right	Smell2	Total.duration	NA	1.159	0.56	1.4	7.36	NA	NA	NA	NA	0	0	NA	NA	NA	NA	NA	NA	0.076087	NA	0.157473	0.190217	NA	NA	0	0	NA	0
1428	C18	Yorkshire Terrier	10	F	CDL	nose_touch	Control	first 5xL	Test	6	L	10	8	NA	none	Total.duration	NA	NA	NA	NA	13.72	NA	NA	NA	NA	NA	NA	13.72	0	0	NA	NA	NA	NA	0	NA	NA	1	0	NA	NA	NA	NA
1429	C18	Yorkshire Terrier	10	F	CDL	nose_touch	Control	first 5xL	Test	6	L	10	8	Right	Smell1	Number.of.occurrences	NA	NA	NA	NA	13.72	1	NA	NA	0	NA	NA	NA	NA	NA	NA	11.36	1	NA	NA	NA	NA	NA	NA	NA	NA	NA	NA
1430	C18	Yorkshire Terrier	10	F	CDL	nose_touch	Control	first 5xL	Test	6	L	10	8	Left	Smell2	Number.of.occurrences	NA	NA	NA	NA	13.72	0	NA	NA	0	NA	NA	NA	NA	NA	NA	NA	NA	NA	NA	NA	NA	NA	NA	NA	NA	NA	NA
1431	C18	Yorkshire Terrier	10	F	CDL	nose_touch	Control	first 5xL	Test	6	L	10	8	NA	none	Number.of.occurrences	NA	NA	NA	NA	13.72	NA	0	4	NA	NA	NA	NA	NA	NA	NA	NA	NA	NA	NA	NA	NA	NA	NA	NA	NA	NA	NA
1432	C18	Yorkshire Terrier	10	F	CDL	nose_touch	Control	first 5xL	Test	6	L	10	8	None	none	Number.of.occurrences	NA	NA	NA	NA	13.72	NA	NA	NA	NA	NA	NA	NA	NA	NA	NA	NA	NA	NA	NA	NA	NA	NA	NA	NA	NA	NA	NA
1433	C18	Yorkshire Terrier	10	F	CDL	nose_touch	Control	first 5xL	Test	6	L	10	8	None	none	Total.duration	NA	NA	NA	9.278	13.72	NA	NA	NA	NA	0	NA	NA	NA	NA	NA	NA	NA	NA	NA	NA	0.676239	NA	NA	NA	NA	NA	0
1434	C18	Yorkshire Terrier	10	F	CDL	nose_touch	Control	first 5xL	Test	6	L	10	8	Left	Smell2	Total.duration	NA	0.639	0	0	13.72	NA	NA	NA	NA	0	0	NA	NA	NA	NA	NA	NA	0	NA	0.0465743	0	NA	NA	NA	0	NA	0
1435	C18	Yorkshire Terrier	10	F	CDL	nose_touch	Control	first 5xL	Test	6	L	10	8	Right	Smell1	Total.duration	NA	1.478	1.52	2.08	13.72	NA	NA	NA	NA	0	0	NA	NA	NA	NA	NA	NA	0.110787	NA	0.107726	0.151603	NA	NA	0	0	NA	0
1436	C18	Yorkshire Terrier	10	F	CDL	nose_touch	Control	first 5xL	Test	6	L	10	8	NA	none	Number.of.occurrences	NA	NA	NA	NA	13.72	NA	NA	NA	NA	NA	NA	NA	NA	NA	0	NA	NA	NA	NA	NA	NA	NA	NA	NA	NA	NA	NA
1437	C18	Yorkshire Terrier	10	F	CDL	nose_touch	Control	first 5xL	Test	7	R	10	8	NA	none	Total.duration	NA	NA	NA	NA	5.32	NA	NA	NA	NA	NA	NA	5.32	0	0	NA	NA	NA	NA	0	NA	NA	1	0	NA	NA	NA	NA
1438	C18	Yorkshire Terrier	10	F	CDL	nose_touch	Control	first 5xL	Test	7	R	10	8	Right	Smell2	Number.of.occurrences	NA	NA	NA	NA	5.32	1	NA	NA	0	NA	NA	NA	NA	NA	NA	3.28	1	NA	NA	NA	NA	NA	NA	NA	NA	NA	NA
1439	C18	Yorkshire Terrier	10	F	CDL	nose_touch	Control	first 5xL	Test	7	R	10	8	Left	Smell1	Number.of.occurrences	NA	NA	NA	NA	5.32	0	NA	NA	0	NA	NA	NA	NA	NA	NA	NA	NA	NA	NA	NA	NA	NA	NA	NA	NA	NA	NA
1440	C18	Yorkshire Terrier	10	F	CDL	nose_touch	Control	first 5xL	Test	7	R	10	8	NA	none	Number.of.occurrences	NA	NA	NA	NA	5.32	NA	0	1	NA	NA	NA	NA	NA	NA	NA	NA	NA	NA	NA	NA	NA	NA	NA	NA	NA	NA	NA
1441	C18	Yorkshire Terrier	10	F	CDL	nose_touch	Control	first 5xL	Test	7	R	10	8	None	none	Number.of.occurrences	NA	NA	NA	NA	5.32	NA	NA	NA	NA	NA	NA	NA	NA	NA	NA	NA	NA	NA	NA	NA	NA	NA	NA	NA	NA	NA	NA
1442	C18	Yorkshire Terrier	10	F	CDL	nose_touch	Control	first 5xL	Test	7	R	10	8	None	none	Total.duration	NA	NA	NA	0.639	5.32	NA	NA	NA	NA	0	NA	NA	NA	NA	NA	NA	NA	NA	NA	NA	0.120113	NA	NA	NA	NA	NA	0
1443	C18	Yorkshire Terrier	10	F	CDL	nose_touch	Control	first 5xL	Test	7	R	10	8	Left	Smell1	Total.duration	NA	0	0	0	5.32	NA	NA	NA	NA	0	0	NA	NA	NA	NA	NA	NA	0	NA	0	0	NA	NA	NA	0	NA	0
1444	C18	Yorkshire Terrier	10	F	CDL	nose_touch	Control	first 5xL	Test	7	R	10	8	Right	Smell2	Total.duration	NA	1.239	0.36	1.6	5.32	NA	NA	NA	NA	0	0	NA	NA	NA	NA	NA	NA	0.0676692	NA	0.232895	0.300752	NA	NA	0	0	NA	0
1445	C18	Yorkshire Terrier	10	F	CDL	nose_touch	Control	first 5xL	Test	7	R	10	8	NA	none	Number.of.occurrences	NA	NA	NA	NA	5.32	NA	NA	NA	NA	NA	NA	NA	NA	NA	0	NA	NA	NA	NA	NA	NA	NA	NA	NA	NA	NA	NA
1446	C18	Yorkshire Terrier	10	F	CDL	nose_touch	Control	first 5xL	Test	8	L	10	8	NA	none	Total.duration	NA	NA	NA	NA	3	NA	NA	NA	NA	NA	NA	3.64	0	0	NA	NA	NA	NA	0	NA	NA	1.21333	0	NA	NA	NA	NA
1447	C18	Yorkshire Terrier	10	F	CDL	nose_touch	Control	first 5xL	Test	8	L	10	8	Right	Smell1	Number.of.occurrences	NA	NA	NA	NA	3	1	NA	NA	0	NA	NA	NA	NA	NA	NA	0.96	1	NA	NA	NA	NA	NA	NA	NA	NA	NA	NA
1448	C18	Yorkshire Terrier	10	F	CDL	nose_touch	Control	first 5xL	Test	8	L	10	8	Left	Smell2	Number.of.occurrences	NA	NA	NA	NA	3	0	NA	NA	0	NA	NA	NA	NA	NA	NA	NA	NA	NA	NA	NA	NA	NA	NA	NA	NA	NA	NA
1449	C18	Yorkshire Terrier	10	F	CDL	nose_touch	Control	first 5xL	Test	8	L	10	8	NA	none	Number.of.occurrences	NA	NA	NA	NA	3	NA	0	1	NA	NA	NA	NA	NA	NA	NA	NA	NA	NA	NA	NA	NA	NA	NA	NA	NA	NA	NA
1450	C18	Yorkshire Terrier	10	F	CDL	nose_touch	Control	first 5xL	Test	8	L	10	8	None	none	Number.of.occurrences	NA	NA	NA	NA	3	NA	NA	NA	NA	NA	NA	NA	NA	NA	NA	NA	NA	NA	NA	NA	NA	NA	NA	NA	NA	NA	NA
1451	C18	Yorkshire Terrier	10	F	CDL	nose_touch	Control	first 5xL	Test	8	L	10	8	None	none	Total.duration	NA	NA	NA	0	3	NA	NA	NA	NA	0	NA	NA	NA	NA	NA	NA	NA	NA	NA	NA	0	NA	NA	NA	NA	NA	0
1452	C18	Yorkshire Terrier	10	F	CDL	nose_touch	Control	first 5xL	Test	8	L	10	8	Left	Smell2	Total.duration	NA	0	0	0	3	NA	NA	NA	NA	0	0	NA	NA	NA	NA	NA	NA	0	NA	0	0	NA	NA	NA	0	NA	0
1453	C18	Yorkshire Terrier	10	F	CDL	nose_touch	Control	first 5xL	Test	8	L	10	8	Right	Smell1	Total.duration	NA	1.079	1	1.6	3	NA	NA	NA	NA	0	0	NA	NA	NA	NA	NA	NA	0.333333	NA	0.359667	0.533333	NA	NA	0	0	NA	0
1454	C18	Yorkshire Terrier	10	F	CDL	nose_touch	Control	first 5xL	Test	8	L	10	8	NA	none	Number.of.occurrences	NA	NA	NA	NA	3	NA	NA	NA	NA	NA	NA	NA	NA	NA	0	NA	NA	NA	NA	NA	NA	NA	NA	NA	NA	NA	NA
1455	C18	Yorkshire Terrier	10	F	CDL	nose_touch	Control	first 5xL	Test	9	R	10	8	NA	none	Total.duration	NA	NA	NA	NA	3.64	NA	NA	NA	NA	NA	NA	3.64	0	0	NA	NA	NA	NA	0	NA	NA	1	0	NA	NA	NA	NA
1456	C18	Yorkshire Terrier	10	F	CDL	nose_touch	Control	first 5xL	Test	9	R	10	8	Right	Smell2	Number.of.occurrences	NA	NA	NA	NA	3.64	1	NA	NA	0	NA	NA	NA	NA	NA	NA	1.68	1	NA	NA	NA	NA	NA	NA	NA	NA	NA	NA
1457	C18	Yorkshire Terrier	10	F	CDL	nose_touch	Control	first 5xL	Test	9	R	10	8	Left	Smell1	Number.of.occurrences	NA	NA	NA	NA	3.64	0	NA	NA	0	NA	NA	NA	NA	NA	NA	NA	NA	NA	NA	NA	NA	NA	NA	NA	NA	NA	NA
1458	C18	Yorkshire Terrier	10	F	CDL	nose_touch	Control	first 5xL	Test	9	R	10	8	NA	none	Number.of.occurrences	NA	NA	NA	NA	3.64	NA	0	1	NA	NA	NA	NA	NA	NA	NA	NA	NA	NA	NA	NA	NA	NA	NA	NA	NA	NA	NA
1459	C18	Yorkshire Terrier	10	F	CDL	nose_touch	Control	first 5xL	Test	9	R	10	8	None	none	Number.of.occurrences	NA	NA	NA	NA	3.64	NA	NA	NA	NA	NA	NA	NA	NA	NA	NA	NA	NA	NA	NA	NA	NA	NA	NA	NA	NA	NA	NA
1460	C18	Yorkshire Terrier	10	F	CDL	nose_touch	Control	first 5xL	Test	9	R	10	8	None	none	Total.duration	NA	NA	NA	0	3.64	NA	NA	NA	NA	0	NA	NA	NA	NA	NA	NA	NA	NA	NA	NA	0	NA	NA	NA	NA	NA	0
1461	C18	Yorkshire Terrier	10	F	CDL	nose_touch	Control	first 5xL	Test	9	R	10	8	Left	Smell1	Total.duration	NA	0	0	0	3.64	NA	NA	NA	NA	0	0	NA	NA	NA	NA	NA	NA	0	NA	0	0	NA	NA	NA	0	NA	0
1462	C18	Yorkshire Terrier	10	F	CDL	nose_touch	Control	first 5xL	Test	9	R	10	8	Right	Smell2	Total.duration	NA	0.919	0.76	1.72	3.64	NA	NA	NA	NA	0	0	NA	NA	NA	NA	NA	NA	0.208791	NA	0.252473	0.472527	NA	NA	0	0	NA	0
1463	C18	Yorkshire Terrier	10	F	CDL	nose_touch	Control	first 5xL	Test	9	R	10	8	NA	none	Number.of.occurrences	NA	NA	NA	NA	3.64	NA	NA	NA	NA	NA	NA	NA	NA	NA	0	NA	NA	NA	NA	NA	NA	NA	NA	NA	NA	NA	NA
1464	C18	Yorkshire Terrier	10	F	CDL	nose_touch	Control	first 5xL	Test	10	L	10	8	NA	none	Total.duration	NA	NA	NA	NA	3.24	NA	NA	NA	NA	NA	NA	3.24	0	0	NA	NA	NA	NA	0	NA	NA	1	0	NA	NA	NA	NA
1465	C18	Yorkshire Terrier	10	F	CDL	nose_touch	Control	first 5xL	Test	10	L	10	8	Right	Smell1	Number.of.occurrences	NA	NA	NA	NA	3.24	1	NA	NA	0	NA	NA	NA	NA	NA	NA	1.16	1	NA	NA	NA	NA	NA	NA	NA	NA	NA	NA
1466	C18	Yorkshire Terrier	10	F	CDL	nose_touch	Control	first 5xL	Test	10	L	10	8	Left	Smell2	Number.of.occurrences	NA	NA	NA	NA	3.24	0	NA	NA	0	NA	NA	NA	NA	NA	NA	NA	NA	NA	NA	NA	NA	NA	NA	NA	NA	NA	NA
1467	C18	Yorkshire Terrier	10	F	CDL	nose_touch	Control	first 5xL	Test	10	L	10	8	NA	none	Number.of.occurrences	NA	NA	NA	NA	3.24	NA	0	1	NA	NA	NA	NA	NA	NA	NA	NA	NA	NA	NA	NA	NA	NA	NA	NA	NA	NA	NA
1468	C18	Yorkshire Terrier	10	F	CDL	nose_touch	Control	first 5xL	Test	10	L	10	8	None	none	Number.of.occurrences	NA	NA	NA	NA	3.24	NA	NA	NA	NA	NA	NA	NA	NA	NA	NA	NA	NA	NA	NA	NA	NA	NA	NA	NA	NA	NA	NA
1469	C18	Yorkshire Terrier	10	F	CDL	nose_touch	Control	first 5xL	Test	10	L	10	8	None	none	Total.duration	NA	NA	NA	0	3.24	NA	NA	NA	NA	0	NA	NA	NA	NA	NA	NA	NA	NA	NA	NA	0	NA	NA	NA	NA	NA	0
1470	C18	Yorkshire Terrier	10	F	CDL	nose_touch	Control	first 5xL	Test	10	L	10	8	Left	Smell2	Total.duration	NA	0	0	0	3.24	NA	NA	NA	NA	0	0	NA	NA	NA	NA	NA	NA	0	NA	0	0	NA	NA	NA	0	NA	0
1471	C18	Yorkshire Terrier	10	F	CDL	nose_touch	Control	first 5xL	Test	10	L	10	8	Right	Smell1	Total.duration	NA	1.159	1.08	1.88	3.24	NA	NA	NA	NA	0	0	NA	NA	NA	NA	NA	NA	0.333333	NA	0.357716	0.580247	NA	NA	0	0	NA	0
1472	C18	Yorkshire Terrier	10	F	CDL	nose_touch	Control	first 5xL	Guided	1	L	10	8	Right	Smell1	Number.of.occurrences	NA	NA	NA	NA	20.6	NA	NA	NA	NA	NA	NA	NA	NA	NA	NA	NA	NA	NA	NA	NA	NA	NA	NA	NA	NA	NA	NA
1473	C18	Yorkshire Terrier	10	F	CDL	nose_touch	Control	first 5xL	Guided	1	L	10	8	Left	Smell2	Number.of.occurrences	NA	NA	NA	NA	20.6	NA	NA	NA	NA	NA	NA	NA	NA	NA	NA	NA	NA	NA	NA	NA	NA	NA	NA	NA	NA	NA	NA
1474	C18	Yorkshire Terrier	10	F	CDL	nose_touch	Control	first 5xL	Guided	1	L	10	8	None	none	Number.of.occurrences	NA	NA	NA	NA	20.6	NA	NA	NA	NA	NA	NA	NA	NA	NA	NA	NA	NA	NA	NA	NA	NA	NA	NA	NA	NA	NA	NA
1475	C18	Yorkshire Terrier	10	F	CDL	nose_touch	Control	first 5xL	Guided	1	L	10	8	Left	Smell2	Total.duration	0	2.559	3.719	2.839	20.6	NA	NA	NA	NA	NA	NA	NA	NA	NA	NA	NA	NA	0.180534	NA	0.124223	0.137816	NA	NA	NA	NA	0	NA
1476	C18	Yorkshire Terrier	10	F	CDL	nose_touch	Control	first 5xL	Guided	1	L	10	8	Right	Smell1	Total.duration	0	1.399	0.84	0	20.6	NA	NA	NA	NA	NA	NA	NA	NA	NA	NA	NA	NA	0.0407767	NA	0.0679126	0	NA	NA	NA	NA	0	NA
1477	C18	Yorkshire Terrier	10	F	CDL	nose_touch	Control	first 5xL	Guided	1	L	10	8	None	none	Total.duration	0	NA	NA	1.199	20.6	NA	NA	NA	NA	NA	NA	NA	NA	NA	NA	NA	NA	NA	NA	NA	0.0582039	NA	NA	NA	NA	NA	NA
1478	C18	Yorkshire Terrier	10	F	CDL	nose_touch	Control	first 5xL	Guided	1	L	10	8	NA	none	Total.duration	NA	NA	NA	NA	20.6	NA	NA	NA	NA	NA	NA	NA	NA	NA	NA	NA	NA	NA	NA	NA	NA	NA	NA	NA	NA	NA	NA
1479	C18	Yorkshire Terrier	10	F	CDL	nose_touch	Control	first 5xL	Guided	2	R	10	8	Right	Smell2	Number.of.occurrences	NA	NA	NA	NA	13.72	NA	NA	NA	NA	NA	NA	NA	NA	NA	NA	NA	NA	NA	NA	NA	NA	NA	NA	NA	NA	NA	NA
1480	C18	Yorkshire Terrier	10	F	CDL	nose_touch	Control	first 5xL	Guided	2	R	10	8	Left	Smell1	Number.of.occurrences	NA	NA	NA	NA	13.72	NA	NA	NA	NA	NA	NA	NA	NA	NA	NA	NA	NA	NA	NA	NA	NA	NA	NA	NA	NA	NA	NA
1481	C18	Yorkshire Terrier	10	F	CDL	nose_touch	Control	first 5xL	Guided	2	R	10	8	None	none	Number.of.occurrences	NA	NA	NA	NA	13.72	NA	NA	NA	NA	NA	NA	NA	NA	NA	NA	NA	NA	NA	NA	NA	NA	NA	NA	NA	NA	NA	NA
1482	C18	Yorkshire Terrier	10	F	CDL	nose_touch	Control	first 5xL	Guided	2	R	10	8	Left	Smell1	Total.duration	0	0.36	0	2.719	13.72	NA	NA	NA	NA	NA	NA	NA	NA	NA	NA	NA	NA	0	NA	0.0262391	0.198178	NA	NA	NA	NA	NA	NA
1483	C18	Yorkshire Terrier	10	F	CDL	nose_touch	Control	first 5xL	Guided	2	R	10	8	Right	Smell2	Total.duration	0	0.4	1.48	0	13.72	NA	NA	NA	NA	NA	NA	NA	NA	NA	NA	NA	NA	0.107872	NA	0.0291545	0	NA	NA	NA	NA	0	NA
1484	C18	Yorkshire Terrier	10	F	CDL	nose_touch	Control	first 5xL	Guided	2	R	10	8	None	none	Total.duration	NA	NA	NA	0	13.72	NA	NA	NA	NA	NA	NA	NA	NA	NA	NA	NA	NA	NA	NA	NA	0	NA	NA	NA	NA	NA	NA
1485	C18	Yorkshire Terrier	10	F	CDL	nose_touch	Control	first 5xL	Guided	2	R	10	8	NA	none	Total.duration	NA	NA	NA	NA	13.72	NA	NA	NA	NA	NA	NA	NA	NA	NA	NA	NA	NA	NA	NA	NA	NA	NA	NA	NA	NA	NA	NA
1486	C18	Yorkshire Terrier	10	F	CDL	nose_touch	Control	first 5xL	Guided	3	L	10	8	Right	Smell1	Number.of.occurrences	NA	NA	NA	NA	12.92	NA	NA	NA	NA	NA	NA	NA	NA	NA	NA	NA	NA	NA	NA	NA	NA	NA	NA	NA	NA	NA	NA
1487	C18	Yorkshire Terrier	10	F	CDL	nose_touch	Control	first 5xL	Guided	3	L	10	8	Left	Smell2	Number.of.occurrences	NA	NA	NA	NA	12.92	NA	NA	NA	NA	NA	NA	NA	NA	NA	NA	NA	NA	NA	NA	NA	NA	NA	NA	NA	NA	NA	NA
1488	C18	Yorkshire Terrier	10	F	CDL	nose_touch	Control	first 5xL	Guided	3	L	10	8	None	none	Number.of.occurrences	NA	NA	NA	NA	12.92	NA	NA	NA	NA	NA	NA	NA	NA	NA	NA	NA	NA	NA	NA	NA	NA	NA	NA	NA	NA	NA	NA
1489	C18	Yorkshire Terrier	10	F	CDL	nose_touch	Control	first 5xL	Guided	3	L	10	8	Left	Smell2	Total.duration	0.52	1.319	1.36	1.559	12.92	NA	NA	NA	NA	NA	NA	NA	NA	NA	NA	NA	NA	0.105263	NA	0.10209	0.120666	NA	NA	NA	NA	0.382353	NA
1490	C18	Yorkshire Terrier	10	F	CDL	nose_touch	Control	first 5xL	Guided	3	L	10	8	Right	Smell1	Total.duration	0	0.8	1.4	1.04	12.92	NA	NA	NA	NA	NA	NA	NA	NA	NA	NA	NA	NA	0.108359	NA	0.0619195	0.0804954	NA	NA	NA	NA	0	NA
1491	C18	Yorkshire Terrier	10	F	CDL	nose_touch	Control	first 5xL	Guided	3	L	10	8	None	none	Total.duration	NA	NA	NA	4.999	12.92	NA	NA	NA	NA	NA	NA	NA	NA	NA	NA	NA	NA	NA	NA	NA	0.38692	NA	NA	NA	NA	NA	NA
1492	C18	Yorkshire Terrier	10	F	CDL	nose_touch	Control	first 5xL	Guided	3	L	10	8	NA	none	Total.duration	NA	NA	NA	NA	12.92	NA	NA	NA	NA	NA	NA	NA	NA	NA	NA	NA	NA	NA	NA	NA	NA	NA	NA	NA	NA	NA	NA
1493	C18	Yorkshire Terrier	10	F	CDL	nose_touch	Control	first 5xL	Guided	4	R	10	8	Right	Smell2	Number.of.occurrences	NA	NA	NA	NA	19.12	NA	NA	NA	NA	NA	NA	NA	NA	NA	NA	NA	NA	NA	NA	NA	NA	NA	NA	NA	NA	NA	NA
1494	C18	Yorkshire Terrier	10	F	CDL	nose_touch	Control	first 5xL	Guided	4	R	10	8	Left	Smell1	Number.of.occurrences	NA	NA	NA	NA	19.12	NA	NA	NA	NA	NA	NA	NA	NA	NA	NA	NA	NA	NA	NA	NA	NA	NA	NA	NA	NA	NA	NA
1495	C18	Yorkshire Terrier	10	F	CDL	nose_touch	Control	first 5xL	Guided	4	R	10	8	None	none	Number.of.occurrences	NA	NA	NA	NA	19.12	NA	NA	NA	NA	NA	NA	NA	NA	NA	NA	NA	NA	NA	NA	NA	NA	NA	NA	NA	NA	NA	NA
1496	C18	Yorkshire Terrier	10	F	CDL	nose_touch	Control	first 5xL	Guided	4	R	10	8	Left	Smell1	Total.duration	0	0.599	0.2	3.398	19.12	NA	NA	NA	NA	NA	NA	NA	NA	NA	NA	NA	NA	0.0104603	NA	0.0313285	0.17772	NA	NA	NA	NA	0	NA
1497	C18	Yorkshire Terrier	10	F	CDL	nose_touch	Control	first 5xL	Guided	4	R	10	8	Right	Smell2	Total.duration	0	1.119	3.84	1.4	19.12	NA	NA	NA	NA	NA	NA	NA	NA	NA	NA	NA	NA	0.200837	NA	0.0585251	0.0732218	NA	NA	NA	NA	0	NA
1498	C18	Yorkshire Terrier	10	F	CDL	nose_touch	Control	first 5xL	Guided	4	R	10	8	None	none	Total.duration	NA	NA	NA	9.118	19.12	NA	NA	NA	NA	NA	NA	NA	NA	NA	NA	NA	NA	NA	NA	NA	0.476883	NA	NA	NA	NA	NA	NA
1499	C18	Yorkshire Terrier	10	F	CDL	nose_touch	Control	first 5xL	Guided	4	R	10	8	NA	none	Total.duration	NA	NA	NA	NA	19.12	NA	NA	NA	NA	NA	NA	NA	NA	NA	NA	NA	NA	NA	NA	NA	NA	NA	NA	NA	NA	NA	NA
1500	C18	Yorkshire Terrier	10	F	CDL	nose_touch	Control	first 5xL	Guided	5	R	10	8	Right	Smell2	Number.of.occurrences	NA	NA	NA	NA	11.12	NA	NA	NA	NA	NA	NA	NA	NA	NA	NA	NA	NA	NA	NA	NA	NA	NA	NA	NA	NA	NA	NA
1501	C18	Yorkshire Terrier	10	F	CDL	nose_touch	Control	first 5xL	Guided	5	R	10	8	Left	Smell1	Number.of.occurrences	NA	NA	NA	NA	11.12	NA	NA	NA	NA	NA	NA	NA	NA	NA	NA	NA	NA	NA	NA	NA	NA	NA	NA	NA	NA	NA	NA
1502	C18	Yorkshire Terrier	10	F	CDL	nose_touch	Control	first 5xL	Guided	5	R	10	8	None	none	Number.of.occurrences	NA	NA	NA	NA	11.12	NA	NA	NA	NA	NA	NA	NA	NA	NA	NA	NA	NA	NA	NA	NA	NA	NA	NA	NA	NA	NA	NA
1503	C18	Yorkshire Terrier	10	F	CDL	nose_touch	Control	first 5xL	Guided	5	R	10	8	Left	Smell1	Total.duration	0	0.639	1.28	2.439	11.12	NA	NA	NA	NA	NA	NA	NA	NA	NA	NA	NA	NA	0.115108	NA	0.057464	0.219335	NA	NA	NA	NA	0	NA
1504	C18	Yorkshire Terrier	10	F	CDL	nose_touch	Control	first 5xL	Guided	5	R	10	8	Right	Smell2	Total.duration	0	0	0	2.599	11.12	NA	NA	NA	NA	NA	NA	NA	NA	NA	NA	NA	NA	0	NA	0	0.233723	NA	NA	NA	NA	NA	NA
1505	C18	Yorkshire Terrier	10	F	CDL	nose_touch	Control	first 5xL	Guided	5	R	10	8	None	none	Total.duration	NA	NA	NA	5.159	11.12	NA	NA	NA	NA	NA	NA	NA	NA	NA	NA	NA	NA	NA	NA	NA	0.463939	NA	NA	NA	NA	NA	NA
1506	C18	Yorkshire Terrier	10	F	CDL	nose_touch	Control	first 5xL	Guided	5	R	10	8	NA	none	Total.duration	NA	NA	NA	NA	11.12	NA	NA	NA	NA	NA	NA	NA	NA	NA	NA	NA	NA	NA	NA	NA	NA	NA	NA	NA	NA	NA	NA
1507	C18	Yorkshire Terrier	10	F	CDL	nose_touch	Control	first 5xL	Guided	6	L	10	8	Right	Smell1	Number.of.occurrences	NA	NA	NA	NA	11.32	NA	NA	NA	0	NA	NA	NA	NA	NA	NA	NA	NA	NA	NA	NA	NA	NA	NA	NA	NA	NA	NA
1508	C18	Yorkshire Terrier	10	F	CDL	nose_touch	Control	first 5xL	Guided	6	L	10	8	Left	Smell2	Number.of.occurrences	NA	NA	NA	NA	11.32	NA	NA	NA	NA	NA	NA	NA	NA	NA	NA	NA	NA	NA	NA	NA	NA	NA	NA	NA	NA	NA	NA
1509	C18	Yorkshire Terrier	10	F	CDL	nose_touch	Control	first 5xL	Guided	6	L	10	8	None	none	Number.of.occurrences	NA	NA	NA	NA	11.32	NA	NA	NA	NA	NA	NA	NA	NA	NA	NA	NA	NA	NA	NA	NA	NA	NA	NA	NA	NA	NA	NA
1510	C18	Yorkshire Terrier	10	F	CDL	nose_touch	Control	first 5xL	Guided	6	L	10	8	Left	Smell2	Total.duration	0	1.159	1.44	4.319	11.32	NA	NA	NA	NA	NA	NA	NA	NA	NA	NA	NA	NA	0.127208	NA	0.102385	0.381537	NA	NA	NA	NA	0	NA
1511	C18	Yorkshire Terrier	10	F	CDL	nose_touch	Control	first 5xL	Guided	6	L	10	8	Right	Smell1	Total.duration	0	1.559	1.92	2.319	11.32	NA	NA	NA	NA	NA	NA	NA	NA	NA	NA	NA	NA	0.169611	NA	0.137721	0.204859	NA	NA	NA	NA	0	NA
1512	C18	Yorkshire Terrier	10	F	CDL	nose_touch	Control	first 5xL	Guided	6	L	10	8	None	none	Total.duration	NA	NA	NA	1.04	11.32	NA	NA	NA	NA	NA	NA	NA	NA	NA	NA	NA	NA	NA	NA	NA	0.0918728	NA	NA	NA	NA	NA	NA
1513	C18	Yorkshire Terrier	10	F	CDL	nose_touch	Control	first 5xL	Guided	6	L	10	8	NA	none	Total.duration	NA	NA	NA	NA	11.32	NA	NA	NA	NA	NA	NA	NA	NA	NA	NA	NA	NA	NA	NA	NA	NA	NA	NA	NA	NA	NA	NA
1514	C18	Yorkshire Terrier	10	F	CDL	nose_touch	Control	first 5xL	Guided	7	R	10	8	Right	Smell2	Number.of.occurrences	NA	NA	NA	NA	11.24	NA	NA	NA	NA	NA	NA	NA	NA	NA	NA	NA	NA	NA	NA	NA	NA	NA	NA	NA	NA	NA	NA
1515	C18	Yorkshire Terrier	10	F	CDL	nose_touch	Control	first 5xL	Guided	7	R	10	8	Left	Smell1	Number.of.occurrences	NA	NA	NA	NA	11.24	NA	NA	NA	NA	NA	NA	NA	NA	NA	NA	NA	NA	NA	NA	NA	NA	NA	NA	NA	NA	NA	NA
1516	C18	Yorkshire Terrier	10	F	CDL	nose_touch	Control	first 5xL	Guided	7	R	10	8	None	none	Number.of.occurrences	NA	NA	NA	NA	11.24	NA	NA	NA	NA	NA	NA	NA	NA	NA	NA	NA	NA	NA	NA	NA	NA	NA	NA	NA	NA	NA	NA
1517	C18	Yorkshire Terrier	10	F	CDL	nose_touch	Control	first 5xL	Guided	7	R	10	8	Left	Smell1	Total.duration	0	0.519	1.64	5.279	11.24	NA	NA	NA	NA	NA	NA	NA	NA	NA	NA	NA	NA	0.145907	NA	0.0461744	0.469662	NA	NA	NA	NA	0	NA
1518	C18	Yorkshire Terrier	10	F	CDL	nose_touch	Control	first 5xL	Guided	7	R	10	8	Right	Smell2	Total.duration	0	0.959	1.8	2.799	11.24	NA	NA	NA	NA	NA	NA	NA	NA	NA	NA	NA	NA	0.160142	NA	0.0853203	0.249021	NA	NA	NA	NA	0	NA
1519	C18	Yorkshire Terrier	10	F	CDL	nose_touch	Control	first 5xL	Guided	7	R	10	8	None	none	Total.duration	NA	NA	NA	1.479	11.24	NA	NA	NA	NA	NA	NA	NA	NA	NA	NA	NA	NA	NA	NA	NA	0.131584	NA	NA	NA	NA	NA	NA
1520	C18	Yorkshire Terrier	10	F	CDL	nose_touch	Control	first 5xL	Guided	7	R	10	8	NA	none	Total.duration	NA	NA	NA	NA	11.24	NA	NA	NA	NA	NA	NA	NA	NA	NA	NA	NA	NA	NA	NA	NA	NA	NA	NA	NA	NA	NA	NA
1521	C18	Yorkshire Terrier	10	F	CDL	nose_touch	Control	first 5xL	Guided	8	L	10	8	Right	Smell1	Number.of.occurrences	NA	NA	NA	NA	12.32	NA	NA	NA	NA	NA	NA	NA	NA	NA	NA	NA	NA	NA	NA	NA	NA	NA	NA	NA	NA	NA	NA
1522	C18	Yorkshire Terrier	10	F	CDL	nose_touch	Control	first 5xL	Guided	8	L	10	8	Left	Smell2	Number.of.occurrences	NA	NA	NA	NA	12.32	NA	NA	NA	NA	NA	NA	NA	NA	NA	NA	NA	NA	NA	NA	NA	NA	NA	NA	NA	NA	NA	NA
1523	C18	Yorkshire Terrier	10	F	CDL	nose_touch	Control	first 5xL	Guided	8	L	10	8	None	none	Number.of.occurrences	NA	NA	NA	NA	12.32	NA	NA	NA	NA	NA	NA	NA	NA	NA	NA	NA	NA	NA	NA	NA	NA	NA	NA	NA	NA	NA	NA
1524	C18	Yorkshire Terrier	10	F	CDL	nose_touch	Control	first 5xL	Guided	8	L	10	8	Left	Smell2	Total.duration	0.8	1.678	1.28	3.919	12.32	NA	NA	NA	NA	NA	NA	NA	NA	NA	NA	NA	NA	0.103896	NA	0.136201	0.318101	NA	NA	NA	NA	0.625	NA
1525	C18	Yorkshire Terrier	10	F	CDL	nose_touch	Control	first 5xL	Guided	8	L	10	8	Right	Smell1	Total.duration	0.2	0.999	1	1.359	12.32	NA	NA	NA	NA	NA	NA	NA	NA	NA	NA	NA	NA	0.0811688	NA	0.0810877	0.110308	NA	NA	NA	NA	0.2	NA
1526	C18	Yorkshire Terrier	10	F	CDL	nose_touch	Control	first 5xL	Guided	8	L	10	8	None	none	Total.duration	NA	NA	NA	0.839	12.32	NA	NA	NA	NA	NA	NA	NA	NA	NA	NA	NA	NA	NA	NA	NA	0.0681006	NA	NA	NA	NA	NA	NA
1527	C18	Yorkshire Terrier	10	F	CDL	nose_touch	Control	first 5xL	Guided	8	L	10	8	NA	none	Total.duration	NA	NA	NA	NA	12.32	NA	NA	NA	NA	NA	NA	NA	NA	NA	NA	NA	NA	NA	NA	NA	NA	NA	NA	NA	NA	NA	NA
1528	C18	Yorkshire Terrier	10	F	CDL	nose_touch	Control	first 5xL	Guided	9	R	10	8	Left	Smell1	Number.of.occurrences	NA	NA	NA	NA	9.52	NA	NA	NA	NA	NA	NA	NA	NA	NA	NA	NA	NA	NA	NA	NA	NA	NA	NA	NA	NA	NA	NA
1529	C18	Yorkshire Terrier	10	F	CDL	nose_touch	Control	first 5xL	Guided	9	R	10	8	None	none	Number.of.occurrences	NA	NA	NA	NA	9.52	NA	NA	NA	NA	NA	NA	NA	NA	NA	NA	NA	NA	NA	NA	NA	NA	NA	NA	NA	NA	NA	NA
1530	C18	Yorkshire Terrier	10	F	CDL	nose_touch	Control	first 5xL	Guided	9	R	10	8	Left	Smell1	Total.duration	0.2	1.359	0.96	3.4	9.52	NA	NA	NA	NA	NA	NA	NA	NA	NA	NA	NA	NA	0.10084	NA	0.142752	0.357143	NA	NA	NA	NA	0.208333	NA
1531	C18	Yorkshire Terrier	10	F	CDL	nose_touch	Control	first 5xL	Guided	9	R	10	8	Right	Smell2	Total.duration	0.24	1.439	1.44	1.279	9.52	NA	NA	NA	NA	NA	NA	NA	NA	NA	NA	NA	NA	0.151261	NA	0.151155	0.134349	NA	NA	NA	NA	0.166667	NA
1532	C18	Yorkshire Terrier	10	F	CDL	nose_touch	Control	first 5xL	Guided	9	R	10	8	None	none	Total.duration	NA	NA	NA	1.839	9.52	NA	NA	NA	NA	NA	NA	NA	NA	NA	NA	NA	NA	NA	NA	NA	0.193172	NA	NA	NA	NA	NA	NA
1533	C18	Yorkshire Terrier	10	F	CDL	nose_touch	Control	first 5xL	Guided	9	R	10	8	NA	none	Total.duration	NA	NA	NA	NA	9.52	NA	NA	NA	NA	NA	NA	NA	NA	NA	NA	NA	NA	NA	NA	NA	NA	NA	NA	NA	NA	NA	NA
1534	C18	Yorkshire Terrier	10	F	CDL	nose_touch	Control	first 5xL	Guided	10	L	10	8	Right	Smell1	Number.of.occurrences	NA	NA	NA	NA	12.28	NA	NA	NA	NA	NA	NA	NA	NA	NA	NA	NA	NA	NA	NA	NA	NA	NA	NA	NA	NA	NA	NA
1535	C18	Yorkshire Terrier	10	F	CDL	nose_touch	Control	first 5xL	Guided	10	L	10	8	Left	Smell2	Number.of.occurrences	NA	NA	NA	NA	12.28	NA	NA	NA	NA	NA	NA	NA	NA	NA	NA	NA	NA	NA	NA	NA	NA	NA	NA	NA	NA	NA	NA
1536	C18	Yorkshire Terrier	10	F	CDL	nose_touch	Control	first 5xL	Guided	10	L	10	8	None	none	Number.of.occurrences	NA	NA	NA	NA	12.28	NA	NA	NA	NA	NA	NA	NA	NA	NA	NA	NA	NA	NA	NA	NA	NA	NA	NA	NA	NA	NA	NA
1537	C18	Yorkshire Terrier	10	F	CDL	nose_touch	Control	first 5xL	Guided	10	L	10	8	Left	Smell2	Total.duration	0	1.719	1.4	1.919	12.28	NA	NA	NA	NA	NA	NA	NA	NA	NA	NA	NA	NA	0.114007	NA	0.139984	0.15627	NA	NA	NA	NA	0	NA
1538	C18	Yorkshire Terrier	10	F	CDL	nose_touch	Control	first 5xL	Guided	10	L	10	8	Right	Smell1	Total.duration	0	1.599	1.44	2.479	12.28	NA	NA	NA	NA	NA	NA	NA	NA	NA	NA	NA	NA	0.117264	NA	0.130212	0.201873	NA	NA	NA	NA	0	NA
1539	C18	Yorkshire Terrier	10	F	CDL	nose_touch	Control	first 5xL	Guided	10	L	10	8	None	none	Total.duration	NA	NA	NA	4.559	12.28	NA	NA	NA	NA	NA	NA	NA	NA	NA	NA	NA	NA	NA	NA	NA	0.371254	NA	NA	NA	NA	NA	NA
1540	C18	Yorkshire Terrier	10	F	CDL	nose_touch	Control	first 5xL	Guided	10	L	10	8	NA	none	Total.duration	NA	NA	NA	NA	12.28	NA	NA	NA	NA	NA	NA	NA	NA	NA	NA	NA	NA	NA	NA	NA	NA	NA	NA	NA	NA	NA	NA
1541	C2	Hungarian Short-haired Pointer (Viszla)	3	F	CDL	around	Control	first 5xL	Test	1	L	10	8	NA	none	Total.duration	NA	NA	NA	NA	3	NA	NA	NA	NA	NA	NA	3	0	0	NA	NA	NA	NA	0	NA	NA	1	0	NA	NA	NA	NA
1542	C2	Hungarian Short-haired Pointer (Viszla)	3	F	CDL	around	Control	first 5xL	Test	1	L	10	8	Right	Smell1	Number.of.occurrences	NA	NA	NA	NA	3	0	NA	NA	0	NA	NA	NA	NA	NA	NA	NA	NA	NA	NA	NA	NA	NA	NA	NA	NA	NA	NA
1543	C2	Hungarian Short-haired Pointer (Viszla)	3	F	CDL	around	Control	first 5xL	Test	1	L	10	8	Left	Smell2	Number.of.occurrences	NA	NA	NA	NA	3	1	NA	NA	0	NA	NA	NA	NA	NA	NA	1.2	1	NA	NA	NA	NA	NA	NA	NA	NA	NA	NA
1544	C2	Hungarian Short-haired Pointer (Viszla)	3	F	CDL	around	Control	first 5xL	Test	1	L	10	8	NA	none	Number.of.occurrences	NA	NA	NA	NA	3	NA	0	1	NA	NA	NA	NA	NA	NA	NA	NA	NA	NA	NA	NA	NA	NA	NA	NA	NA	NA	NA
1545	C2	Hungarian Short-haired Pointer (Viszla)	3	F	CDL	around	Control	first 5xL	Test	1	L	10	8	None	none	Number.of.occurrences	NA	NA	NA	NA	3	NA	NA	NA	NA	NA	NA	NA	NA	NA	NA	NA	NA	NA	NA	NA	NA	NA	NA	NA	NA	NA	NA
1546	C2	Hungarian Short-haired Pointer (Viszla)	3	F	CDL	around	Control	first 5xL	Test	1	L	10	8	None	none	Total.duration	NA	NA	NA	0	3	NA	NA	NA	NA	0	NA	NA	NA	NA	NA	NA	NA	NA	NA	NA	0	NA	NA	NA	NA	NA	0
1547	C2	Hungarian Short-haired Pointer (Viszla)	3	F	CDL	around	Control	first 5xL	Test	1	L	10	8	Left	Smell2	Total.duration	NA	1.279	1.08	1.32	3	NA	NA	NA	NA	0	0	NA	NA	NA	NA	NA	NA	0.36	NA	0.426333	0.44	NA	NA	0	0	NA	0
1548	C2	Hungarian Short-haired Pointer (Viszla)	3	F	CDL	around	Control	first 5xL	Test	1	L	10	8	Right	Smell1	Total.duration	NA	0	0	0	3	NA	NA	NA	NA	0	0	NA	NA	NA	NA	NA	NA	0	NA	0	0	NA	NA	NA	0	NA	0
1549	C2	Hungarian Short-haired Pointer (Viszla)	3	F	CDL	around	Control	first 5xL	Test	2	R	10	8	NA	none	Total.duration	NA	NA	NA	NA	3.2	NA	NA	NA	NA	NA	NA	3.2	0	0	NA	NA	NA	NA	0	NA	NA	1	0	NA	NA	NA	NA
1550	C2	Hungarian Short-haired Pointer (Viszla)	3	F	CDL	around	Control	first 5xL	Test	2	R	10	8	Right	Smell2	Number.of.occurrences	NA	NA	NA	NA	3.2	0	NA	NA	0	NA	NA	NA	NA	NA	NA	NA	NA	NA	NA	NA	NA	NA	NA	NA	NA	NA	NA
1551	C2	Hungarian Short-haired Pointer (Viszla)	3	F	CDL	around	Control	first 5xL	Test	2	R	10	8	Left	Smell1	Number.of.occurrences	NA	NA	NA	NA	3.2	1	NA	NA	0	NA	NA	NA	NA	NA	NA	1.32	1	NA	NA	NA	NA	NA	NA	NA	NA	NA	NA
1552	C2	Hungarian Short-haired Pointer (Viszla)	3	F	CDL	around	Control	first 5xL	Test	2	R	10	8	NA	none	Number.of.occurrences	NA	NA	NA	NA	3.2	NA	0	1	NA	NA	NA	NA	NA	NA	NA	NA	NA	NA	NA	NA	NA	NA	NA	NA	NA	NA	NA
1553	C2	Hungarian Short-haired Pointer (Viszla)	3	F	CDL	around	Control	first 5xL	Test	2	R	10	8	None	none	Number.of.occurrences	NA	NA	NA	NA	3.2	NA	NA	NA	NA	NA	NA	NA	NA	NA	NA	NA	NA	NA	NA	NA	NA	NA	NA	NA	NA	NA	NA
1554	C2	Hungarian Short-haired Pointer (Viszla)	3	F	CDL	around	Control	first 5xL	Test	2	R	10	8	None	none	Total.duration	NA	NA	NA	0	3.2	NA	NA	NA	NA	0	NA	NA	NA	NA	NA	NA	NA	NA	NA	NA	0	NA	NA	NA	NA	NA	0
1555	C2	Hungarian Short-haired Pointer (Viszla)	3	F	CDL	around	Control	first 5xL	Test	2	R	10	8	Left	Smell1	Total.duration	NA	1.399	0.72	1.16	3.2	NA	NA	NA	NA	0	0	NA	NA	NA	NA	NA	NA	0.225	NA	0.437188	0.3625	NA	NA	0	0	NA	0
1556	C2	Hungarian Short-haired Pointer (Viszla)	3	F	CDL	around	Control	first 5xL	Test	2	R	10	8	Right	Smell2	Total.duration	NA	0	0	0	3.2	NA	NA	NA	NA	0	NA	NA	NA	NA	NA	NA	NA	0	NA	0	0	NA	NA	NA	NA	NA	0
1557	C2	Hungarian Short-haired Pointer (Viszla)	3	F	CDL	around	Control	first 5xL	Test	2	R	10	8	NA	none	Number.of.occurrences	NA	NA	NA	NA	3.2	NA	NA	NA	NA	NA	NA	NA	NA	NA	0	NA	NA	NA	NA	NA	NA	NA	NA	NA	NA	NA	NA
1558	C2	Hungarian Short-haired Pointer (Viszla)	3	F	CDL	around	Control	first 5xL	Test	3	R	10	8	NA	none	Total.duration	NA	NA	NA	NA	2.68	NA	NA	NA	NA	NA	NA	2.68	0	0	NA	NA	NA	NA	0	NA	NA	1	0	NA	NA	NA	NA
1559	C2	Hungarian Short-haired Pointer (Viszla)	3	F	CDL	around	Control	first 5xL	Test	3	R	10	8	Right	Smell2	Number.of.occurrences	NA	NA	NA	NA	2.68	1	NA	NA	NA	NA	NA	NA	NA	NA	NA	1.08	1	NA	NA	NA	NA	NA	NA	NA	NA	NA	NA
1560	C2	Hungarian Short-haired Pointer (Viszla)	3	F	CDL	around	Control	first 5xL	Test	3	R	10	8	Left	Smell1	Number.of.occurrences	NA	NA	NA	NA	2.68	0	NA	NA	NA	NA	NA	NA	NA	NA	NA	NA	NA	NA	NA	NA	NA	NA	NA	NA	NA	NA	NA
1561	C2	Hungarian Short-haired Pointer (Viszla)	3	F	CDL	around	Control	first 5xL	Test	3	R	10	8	NA	none	Number.of.occurrences	NA	NA	NA	NA	2.68	NA	0	1	NA	NA	NA	NA	NA	NA	NA	NA	NA	NA	NA	NA	NA	NA	NA	NA	NA	NA	NA
1562	C2	Hungarian Short-haired Pointer (Viszla)	3	F	CDL	around	Control	first 5xL	Test	3	R	10	8	None	none	Number.of.occurrences	NA	NA	NA	NA	2.68	NA	NA	NA	NA	NA	NA	NA	NA	NA	NA	NA	NA	NA	NA	NA	NA	NA	NA	NA	NA	NA	NA
1563	C2	Hungarian Short-haired Pointer (Viszla)	3	F	CDL	around	Control	first 5xL	Test	3	R	10	8	None	none	Total.duration	NA	NA	NA	0	2.68	NA	NA	NA	NA	0	NA	NA	NA	NA	NA	NA	NA	NA	NA	NA	0	NA	NA	NA	NA	NA	0
1564	C2	Hungarian Short-haired Pointer (Viszla)	3	F	CDL	around	Control	first 5xL	Test	3	R	10	8	Left	Smell1	Total.duration	NA	0	0	0	2.68	NA	NA	NA	NA	0	0	NA	NA	NA	NA	NA	NA	0	NA	0	0	NA	NA	NA	0	NA	0
1565	C2	Hungarian Short-haired Pointer (Viszla)	3	F	CDL	around	Control	first 5xL	Test	3	R	10	8	Right	Smell2	Total.duration	NA	0.879	0.68	1.32	2.68	NA	NA	NA	NA	0	0	NA	NA	NA	NA	NA	NA	0.253731	NA	0.327985	0.492537	NA	NA	0	0	NA	0
1566	C2	Hungarian Short-haired Pointer (Viszla)	3	F	CDL	around	Control	first 5xL	Test	4	L	10	8	NA	none	Total.duration	NA	NA	NA	NA	3	NA	NA	NA	NA	NA	NA	3	0	0	NA	NA	NA	NA	0	NA	NA	1	0	NA	NA	NA	NA
1567	C2	Hungarian Short-haired Pointer (Viszla)	3	F	CDL	around	Control	first 5xL	Test	4	L	10	8	Right	Smell1	Number.of.occurrences	NA	NA	NA	NA	3	1	NA	NA	0	NA	NA	NA	NA	NA	NA	1	1	NA	NA	NA	NA	NA	NA	NA	NA	NA	NA
1568	C2	Hungarian Short-haired Pointer (Viszla)	3	F	CDL	around	Control	first 5xL	Test	4	L	10	8	Left	Smell2	Number.of.occurrences	NA	NA	NA	NA	3	0	NA	NA	0	NA	NA	NA	NA	NA	NA	NA	NA	NA	NA	NA	NA	NA	NA	NA	NA	NA	NA
1569	C2	Hungarian Short-haired Pointer (Viszla)	3	F	CDL	around	Control	first 5xL	Test	4	L	10	8	NA	none	Number.of.occurrences	NA	NA	NA	NA	3	NA	0	1	NA	NA	NA	NA	NA	NA	NA	NA	NA	NA	NA	NA	NA	NA	NA	NA	NA	NA	NA
1570	C2	Hungarian Short-haired Pointer (Viszla)	3	F	CDL	around	Control	first 5xL	Test	4	L	10	8	None	none	Number.of.occurrences	NA	NA	NA	NA	3	NA	NA	NA	NA	NA	NA	NA	NA	NA	NA	NA	NA	NA	NA	NA	NA	NA	NA	NA	NA	NA	NA
1571	C2	Hungarian Short-haired Pointer (Viszla)	3	F	CDL	around	Control	first 5xL	Test	4	L	10	8	None	none	Total.duration	NA	NA	NA	0	3	NA	NA	NA	NA	0	NA	NA	NA	NA	NA	NA	NA	NA	NA	NA	0	NA	NA	NA	NA	NA	0
1572	C2	Hungarian Short-haired Pointer (Viszla)	3	F	CDL	around	Control	first 5xL	Test	4	L	10	8	Left	Smell2	Total.duration	NA	0	0	0	3	NA	NA	NA	NA	0	0	NA	NA	NA	NA	NA	NA	0	NA	0	0	NA	NA	NA	0	NA	0
1573	C2	Hungarian Short-haired Pointer (Viszla)	3	F	CDL	around	Control	first 5xL	Test	4	L	10	8	Right	Smell1	Total.duration	NA	1.279	0.68	1.56	3	NA	NA	NA	NA	0	0	NA	NA	NA	NA	NA	NA	0.226667	NA	0.426333	0.52	NA	NA	0	0	NA	0
1574	C2	Hungarian Short-haired Pointer (Viszla)	3	F	CDL	around	Control	first 5xL	Test	5	R	10	8	NA	none	Total.duration	NA	NA	NA	NA	3.04	NA	NA	NA	NA	NA	NA	3.04	0	0	NA	NA	NA	NA	0	NA	NA	1	0	NA	NA	NA	NA
1575	C2	Hungarian Short-haired Pointer (Viszla)	3	F	CDL	around	Control	first 5xL	Test	5	R	10	8	Right	Smell2	Number.of.occurrences	NA	NA	NA	NA	3.04	1	NA	NA	0	NA	NA	NA	NA	NA	NA	1.24	1	NA	NA	NA	NA	NA	NA	NA	NA	NA	NA
1576	C2	Hungarian Short-haired Pointer (Viszla)	3	F	CDL	around	Control	first 5xL	Test	5	R	10	8	Left	Smell1	Number.of.occurrences	NA	NA	NA	NA	3.04	0	NA	NA	0	NA	NA	NA	NA	NA	NA	NA	NA	NA	NA	NA	NA	NA	NA	NA	NA	NA	NA
1577	C2	Hungarian Short-haired Pointer (Viszla)	3	F	CDL	around	Control	first 5xL	Test	5	R	10	8	NA	none	Number.of.occurrences	NA	NA	NA	NA	3.04	NA	0	1	NA	NA	NA	NA	NA	NA	NA	NA	NA	NA	NA	NA	NA	NA	NA	NA	NA	NA	NA
1578	C2	Hungarian Short-haired Pointer (Viszla)	3	F	CDL	around	Control	first 5xL	Test	5	R	10	8	None	none	Number.of.occurrences	NA	NA	NA	NA	3.04	NA	NA	NA	NA	NA	NA	NA	NA	NA	NA	NA	NA	NA	NA	NA	NA	NA	NA	NA	NA	NA	NA
1579	C2	Hungarian Short-haired Pointer (Viszla)	3	F	CDL	around	Control	first 5xL	Test	5	R	10	8	None	none	Total.duration	NA	NA	NA	0	3.04	NA	NA	NA	NA	0	NA	NA	NA	NA	NA	NA	NA	NA	NA	NA	0	NA	NA	NA	NA	NA	0
1580	C2	Hungarian Short-haired Pointer (Viszla)	3	F	CDL	around	Control	first 5xL	Test	5	R	10	8	Left	Smell1	Total.duration	NA	0	0	0	3.04	NA	NA	NA	NA	0	0	NA	NA	NA	NA	NA	NA	0	NA	0	0	NA	NA	NA	0	NA	0
1581	C2	Hungarian Short-haired Pointer (Viszla)	3	F	CDL	around	Control	first 5xL	Test	5	R	10	8	Right	Smell2	Total.duration	NA	1.079	0.32	1.48	3.04	NA	NA	NA	NA	0	0	NA	NA	NA	NA	NA	NA	0.105263	NA	0.354934	0.486842	NA	NA	0	0	NA	0
1582	C2	Hungarian Short-haired Pointer (Viszla)	3	F	CDL	around	Control	first 5xL	Test	6	L	10	8	NA	none	Total.duration	NA	NA	NA	NA	3	NA	NA	NA	NA	NA	NA	3	0	0	NA	NA	NA	NA	0	NA	NA	1	0	NA	NA	NA	NA
1583	C2	Hungarian Short-haired Pointer (Viszla)	3	F	CDL	around	Control	first 5xL	Test	6	L	10	8	Right	Smell1	Number.of.occurrences	NA	NA	NA	NA	3	1	NA	NA	0	NA	NA	NA	NA	NA	NA	1.36	1	NA	NA	NA	NA	NA	NA	NA	NA	NA	NA
1584	C2	Hungarian Short-haired Pointer (Viszla)	3	F	CDL	around	Control	first 5xL	Test	6	L	10	8	Left	Smell2	Number.of.occurrences	NA	NA	NA	NA	3	0	NA	NA	0	NA	NA	NA	NA	NA	NA	NA	NA	NA	NA	NA	NA	NA	NA	NA	NA	NA	NA
1585	C2	Hungarian Short-haired Pointer (Viszla)	3	F	CDL	around	Control	first 5xL	Test	6	L	10	8	NA	none	Number.of.occurrences	NA	NA	NA	NA	3	NA	0	1	NA	NA	NA	NA	NA	NA	NA	NA	NA	NA	NA	NA	NA	NA	NA	NA	NA	NA	NA
1586	C2	Hungarian Short-haired Pointer (Viszla)	3	F	CDL	around	Control	first 5xL	Test	6	L	10	8	None	none	Number.of.occurrences	NA	NA	NA	NA	3	NA	NA	NA	NA	NA	NA	NA	NA	NA	NA	NA	NA	NA	NA	NA	NA	NA	NA	NA	NA	NA	NA
1587	C2	Hungarian Short-haired Pointer (Viszla)	3	F	CDL	around	Control	first 5xL	Test	6	L	10	8	None	none	Total.duration	NA	NA	NA	0	3	NA	NA	NA	NA	0	NA	NA	NA	NA	NA	NA	NA	NA	NA	NA	0	NA	NA	NA	NA	NA	0
1588	C2	Hungarian Short-haired Pointer (Viszla)	3	F	CDL	around	Control	first 5xL	Test	6	L	10	8	Left	Smell2	Total.duration	NA	0	0	0	3	NA	NA	NA	NA	0	0	NA	NA	NA	NA	NA	NA	0	NA	0	0	NA	NA	NA	0	NA	0
1589	C2	Hungarian Short-haired Pointer (Viszla)	3	F	CDL	around	Control	first 5xL	Test	6	L	10	8	Right	Smell1	Total.duration	NA	1.359	0.56	1.08	3	NA	NA	NA	NA	0	0	NA	NA	NA	NA	NA	NA	0.186667	NA	0.453	0.36	NA	NA	0	0	NA	0
1590	C2	Hungarian Short-haired Pointer (Viszla)	3	F	CDL	around	Control	first 5xL	Test	6	L	10	8	NA	none	Number.of.occurrences	NA	NA	NA	NA	3	NA	NA	NA	NA	NA	NA	NA	NA	NA	0	NA	NA	NA	NA	NA	NA	NA	NA	NA	NA	NA	NA
1591	C2	Hungarian Short-haired Pointer (Viszla)	3	F	CDL	around	Control	first 5xL	Test	7	L	10	8	NA	none	Total.duration	NA	NA	NA	NA	3.08	NA	NA	NA	NA	NA	NA	3.08	0	0	NA	NA	NA	NA	0	NA	NA	1	0	NA	NA	NA	NA
1592	C2	Hungarian Short-haired Pointer (Viszla)	3	F	CDL	around	Control	first 5xL	Test	7	L	10	8	Right	Smell1	Number.of.occurrences	NA	NA	NA	NA	3.08	1	NA	NA	1	NA	NA	NA	NA	NA	NA	1.64	1	NA	NA	NA	NA	NA	NA	NA	NA	NA	NA
1593	C2	Hungarian Short-haired Pointer (Viszla)	3	F	CDL	around	Control	first 5xL	Test	7	L	10	8	Left	Smell2	Number.of.occurrences	NA	NA	NA	NA	3.08	0	NA	NA	0	NA	NA	NA	NA	NA	NA	NA	NA	NA	NA	NA	NA	NA	NA	NA	NA	NA	NA
1594	C2	Hungarian Short-haired Pointer (Viszla)	3	F	CDL	around	Control	first 5xL	Test	7	L	10	8	NA	none	Number.of.occurrences	NA	NA	NA	NA	3.08	NA	0	1	NA	NA	NA	NA	NA	NA	NA	NA	NA	NA	NA	NA	NA	NA	NA	NA	NA	NA	NA
1595	C2	Hungarian Short-haired Pointer (Viszla)	3	F	CDL	around	Control	first 5xL	Test	7	L	10	8	None	none	Number.of.occurrences	NA	NA	NA	NA	3.08	NA	NA	NA	NA	NA	NA	NA	NA	NA	NA	NA	NA	NA	NA	NA	NA	NA	NA	NA	NA	NA	NA
1596	C2	Hungarian Short-haired Pointer (Viszla)	3	F	CDL	around	Control	first 5xL	Test	7	L	10	8	None	none	Total.duration	NA	NA	NA	0	3.08	NA	NA	NA	NA	0	NA	NA	NA	NA	NA	NA	NA	NA	NA	NA	0	NA	NA	NA	NA	NA	0
1597	C2	Hungarian Short-haired Pointer (Viszla)	3	F	CDL	around	Control	first 5xL	Test	7	L	10	8	Left	Smell2	Total.duration	NA	0.919	0	0	3.08	NA	NA	NA	NA	0	0	NA	NA	NA	NA	NA	NA	0	NA	0.298377	0	NA	NA	NA	0	NA	0
1598	C2	Hungarian Short-haired Pointer (Viszla)	3	F	CDL	around	Control	first 5xL	Test	7	L	10	8	Right	Smell1	Total.duration	NA	0.799	0.52	1.16	3.08	NA	NA	NA	NA	0	0	NA	NA	NA	NA	NA	NA	0.168831	NA	0.259416	0.376623	NA	NA	0	0	NA	0
1599	C2	Hungarian Short-haired Pointer (Viszla)	3	F	CDL	around	Control	first 5xL	Test	7	L	10	8	NA	none	Number.of.occurrences	NA	NA	NA	NA	3.08	NA	NA	NA	NA	NA	NA	NA	NA	NA	0	NA	NA	NA	NA	NA	NA	NA	NA	NA	NA	NA	NA
1600	C2	Hungarian Short-haired Pointer (Viszla)	3	F	CDL	around	Control	first 5xL	Test	8	R	10	8	NA	none	Total.duration	NA	NA	NA	NA	2.84	NA	NA	NA	NA	NA	NA	2.84	0	0	NA	NA	NA	NA	0	NA	NA	1	0	NA	NA	NA	NA
1601	C2	Hungarian Short-haired Pointer (Viszla)	3	F	CDL	around	Control	first 5xL	Test	8	R	10	8	Right	Smell2	Number.of.occurrences	NA	NA	NA	NA	2.84	0	NA	NA	0	NA	NA	NA	NA	NA	NA	NA	NA	NA	NA	NA	NA	NA	NA	NA	NA	NA	NA
1602	C2	Hungarian Short-haired Pointer (Viszla)	3	F	CDL	around	Control	first 5xL	Test	8	R	10	8	Left	Smell1	Number.of.occurrences	NA	NA	NA	NA	2.84	1	NA	NA	0	NA	NA	NA	NA	NA	NA	1.2	1	NA	NA	NA	NA	NA	NA	NA	NA	NA	NA
1603	C2	Hungarian Short-haired Pointer (Viszla)	3	F	CDL	around	Control	first 5xL	Test	8	R	10	8	NA	none	Number.of.occurrences	NA	NA	NA	NA	2.84	NA	0	1	NA	NA	NA	NA	NA	NA	NA	NA	NA	NA	NA	NA	NA	NA	NA	NA	NA	NA	NA
1604	C2	Hungarian Short-haired Pointer (Viszla)	3	F	CDL	around	Control	first 5xL	Test	8	R	10	8	None	none	Number.of.occurrences	NA	NA	NA	NA	2.84	NA	NA	NA	NA	NA	NA	NA	NA	NA	NA	NA	NA	NA	NA	NA	NA	NA	NA	NA	NA	NA	NA
1605	C2	Hungarian Short-haired Pointer (Viszla)	3	F	CDL	around	Control	first 5xL	Test	8	R	10	8	None	none	Total.duration	NA	NA	NA	0	2.84	NA	NA	NA	NA	0	NA	NA	NA	NA	NA	NA	NA	NA	NA	NA	0	NA	NA	NA	NA	NA	0
1606	C2	Hungarian Short-haired Pointer (Viszla)	3	F	CDL	around	Control	first 5xL	Test	8	R	10	8	Left	Smell1	Total.duration	NA	1.319	1.08	1.36	2.84	NA	NA	NA	NA	0	0	NA	NA	NA	NA	NA	NA	0.380282	NA	0.464437	0.478873	NA	NA	0	0	NA	0
1607	C2	Hungarian Short-haired Pointer (Viszla)	3	F	CDL	around	Control	first 5xL	Test	8	R	10	8	Right	Smell2	Total.duration	NA	0	0	0	2.84	NA	NA	NA	NA	0	0	NA	NA	NA	NA	NA	NA	0	NA	0	0	NA	NA	NA	0	NA	0
1608	C2	Hungarian Short-haired Pointer (Viszla)	3	F	CDL	around	Control	first 5xL	Test	8	R	10	8	NA	none	Number.of.occurrences	NA	NA	NA	NA	2.84	NA	NA	NA	NA	NA	NA	NA	NA	NA	0	NA	NA	NA	NA	NA	NA	NA	NA	NA	NA	NA	NA
1609	C2	Hungarian Short-haired Pointer (Viszla)	3	F	CDL	around	Control	first 5xL	Test	9	L	10	8	NA	none	Total.duration	NA	NA	NA	NA	3.16	NA	NA	NA	NA	NA	NA	3.16	0	0	NA	NA	NA	NA	0	NA	NA	1	0	NA	NA	NA	NA
1610	C2	Hungarian Short-haired Pointer (Viszla)	3	F	CDL	around	Control	first 5xL	Test	9	L	10	8	Right	Smell1	Number.of.occurrences	NA	NA	NA	NA	3.16	0	NA	NA	0	NA	NA	NA	NA	NA	NA	NA	NA	NA	NA	NA	NA	NA	NA	NA	NA	NA	NA
1611	C2	Hungarian Short-haired Pointer (Viszla)	3	F	CDL	around	Control	first 5xL	Test	9	L	10	8	Left	Smell2	Number.of.occurrences	NA	NA	NA	NA	3.16	1	NA	NA	0	NA	NA	NA	NA	NA	NA	1.48	1	NA	NA	NA	NA	NA	NA	NA	NA	NA	NA
1612	C2	Hungarian Short-haired Pointer (Viszla)	3	F	CDL	around	Control	first 5xL	Test	9	L	10	8	NA	none	Number.of.occurrences	NA	NA	NA	NA	3.16	NA	0	1	NA	NA	NA	NA	NA	NA	NA	NA	NA	NA	NA	NA	NA	NA	NA	NA	NA	NA	NA
1613	C2	Hungarian Short-haired Pointer (Viszla)	3	F	CDL	around	Control	first 5xL	Test	9	L	10	8	None	none	Number.of.occurrences	NA	NA	NA	NA	3.16	NA	NA	NA	NA	NA	NA	NA	NA	NA	NA	NA	NA	NA	NA	NA	NA	NA	NA	NA	NA	NA	NA
1614	C2	Hungarian Short-haired Pointer (Viszla)	3	F	CDL	around	Control	first 5xL	Test	9	L	10	8	None	none	Total.duration	NA	NA	NA	0	3.16	NA	NA	NA	NA	0	NA	NA	NA	NA	NA	NA	NA	NA	NA	NA	0	NA	NA	NA	NA	NA	0
1615	C2	Hungarian Short-haired Pointer (Viszla)	3	F	CDL	around	Control	first 5xL	Test	9	L	10	8	Left	Smell2	Total.duration	NA	0.64	0.64	0.88	3.16	NA	NA	NA	NA	0	0	NA	NA	NA	NA	NA	NA	0.202532	NA	0.202532	0.278481	NA	NA	0	0	NA	0
1616	C2	Hungarian Short-haired Pointer (Viszla)	3	F	CDL	around	Control	first 5xL	Test	9	L	10	8	Right	Smell1	Total.duration	NA	0	0	0	3.16	NA	NA	NA	NA	0	0	NA	NA	NA	NA	NA	NA	0	NA	0	0	NA	NA	NA	0	NA	0
1617	C2	Hungarian Short-haired Pointer (Viszla)	3	F	CDL	around	Control	first 5xL	Test	9	L	10	8	NA	none	Number.of.occurrences	NA	NA	NA	NA	3.16	NA	NA	NA	NA	NA	NA	NA	NA	NA	0	NA	NA	NA	NA	NA	NA	NA	NA	NA	NA	NA	NA
1618	C2	Hungarian Short-haired Pointer (Viszla)	3	F	CDL	around	Control	first 5xL	Test	10	R	10	8	NA	none	Total.duration	NA	NA	NA	NA	3.64	NA	NA	NA	NA	NA	NA	3.64	0	0	NA	NA	NA	NA	0	NA	NA	1	0	NA	NA	NA	NA
1619	C2	Hungarian Short-haired Pointer (Viszla)	3	F	CDL	around	Control	first 5xL	Test	10	R	10	8	Right	Smell2	Number.of.occurrences	NA	NA	NA	NA	3.64	0	NA	NA	0	NA	NA	NA	NA	NA	NA	NA	NA	NA	NA	NA	NA	NA	NA	NA	NA	NA	NA
1620	C2	Hungarian Short-haired Pointer (Viszla)	3	F	CDL	around	Control	first 5xL	Test	10	R	10	8	Left	Smell1	Number.of.occurrences	NA	NA	NA	NA	3.64	1	NA	NA	0	NA	NA	NA	NA	NA	NA	1.48	1	NA	NA	NA	NA	NA	NA	NA	NA	NA	NA
1621	C2	Hungarian Short-haired Pointer (Viszla)	3	F	CDL	around	Control	first 5xL	Test	10	R	10	8	NA	none	Number.of.occurrences	NA	NA	NA	NA	3.64	NA	0	1	NA	NA	NA	NA	NA	NA	NA	NA	NA	NA	NA	NA	NA	NA	NA	NA	NA	NA	NA
1622	C2	Hungarian Short-haired Pointer (Viszla)	3	F	CDL	around	Control	first 5xL	Test	10	R	10	8	None	none	Number.of.occurrences	NA	NA	NA	NA	3.64	NA	NA	NA	NA	NA	NA	NA	NA	NA	NA	NA	NA	NA	NA	NA	NA	NA	NA	NA	NA	NA	NA
1623	C2	Hungarian Short-haired Pointer (Viszla)	3	F	CDL	around	Control	first 5xL	Test	10	R	10	8	None	none	Total.duration	NA	NA	NA	0	3.64	NA	NA	NA	NA	0	NA	NA	NA	NA	NA	NA	NA	NA	NA	NA	0	NA	NA	NA	NA	NA	0
1624	C2	Hungarian Short-haired Pointer (Viszla)	3	F	CDL	around	Control	first 5xL	Test	10	R	10	8	Left	Smell1	Total.duration	NA	0.88	0.44	1	3.64	NA	NA	NA	NA	0	0	NA	NA	NA	NA	NA	NA	0.120879	NA	0.241758	0.274725	NA	NA	0	0	NA	0
1625	C2	Hungarian Short-haired Pointer (Viszla)	3	F	CDL	around	Control	first 5xL	Test	10	R	10	8	Right	Smell2	Total.duration	NA	0	0	0	3.64	NA	NA	NA	NA	0	0	NA	NA	NA	NA	NA	NA	0	NA	0	0	NA	NA	NA	0	NA	0
1626	C2	Hungarian Short-haired Pointer (Viszla)	3	F	CDL	around	Control	first 5xL	Guided	1	L	10	8	Right	Smell1	Number.of.occurrences	NA	NA	NA	NA	21.8	NA	NA	NA	NA	NA	NA	NA	NA	NA	NA	NA	NA	NA	NA	NA	NA	NA	NA	NA	NA	NA	NA
1627	C2	Hungarian Short-haired Pointer (Viszla)	3	F	CDL	around	Control	first 5xL	Guided	1	L	10	8	Left	Smell2	Number.of.occurrences	NA	NA	NA	NA	21.8	NA	NA	NA	NA	NA	NA	NA	NA	NA	NA	NA	NA	NA	NA	NA	NA	NA	NA	NA	NA	NA	NA
1628	C2	Hungarian Short-haired Pointer (Viszla)	3	F	CDL	around	Control	first 5xL	Guided	1	L	10	8	None	none	Number.of.occurrences	NA	NA	NA	NA	21.8	NA	NA	NA	NA	NA	NA	NA	NA	NA	NA	NA	NA	NA	NA	NA	NA	NA	NA	NA	NA	NA	NA
1629	C2	Hungarian Short-haired Pointer (Viszla)	3	F	CDL	around	Control	first 5xL	Guided	1	L	10	8	Left	Smell2	Total.duration	1.48	0	4.68	0	21.8	NA	NA	NA	NA	NA	NA	NA	NA	NA	NA	NA	NA	0.214679	NA	0	0	NA	NA	NA	NA	0.316239	NA
1630	C2	Hungarian Short-haired Pointer (Viszla)	3	F	CDL	around	Control	first 5xL	Guided	1	L	10	8	Right	Smell1	Total.duration	10.24	10.958	10.76	4.559	21.8	NA	NA	NA	NA	NA	NA	NA	NA	NA	NA	NA	NA	0.493578	NA	0.502661	0.209128	NA	NA	NA	NA	0.951673	NA
1631	C2	Hungarian Short-haired Pointer (Viszla)	3	F	CDL	around	Control	first 5xL	Guided	1	L	10	8	None	none	Total.duration	0	NA	NA	1.199	21.8	NA	NA	NA	NA	NA	NA	NA	NA	NA	NA	NA	NA	NA	NA	NA	0.055	NA	NA	NA	NA	NA	NA
1632	C2	Hungarian Short-haired Pointer (Viszla)	3	F	CDL	around	Control	first 5xL	Guided	1	L	10	8	NA	none	Total.duration	NA	NA	NA	NA	21.8	NA	NA	NA	NA	NA	NA	NA	NA	NA	NA	NA	NA	NA	NA	NA	NA	NA	NA	NA	NA	NA	NA
1633	C2	Hungarian Short-haired Pointer (Viszla)	3	F	CDL	around	Control	first 5xL	Guided	2	R	10	8	Right	Smell2	Number.of.occurrences	NA	NA	NA	NA	17.6	NA	NA	NA	NA	NA	NA	NA	NA	NA	NA	NA	NA	NA	NA	NA	NA	NA	NA	NA	NA	NA	NA
1634	C2	Hungarian Short-haired Pointer (Viszla)	3	F	CDL	around	Control	first 5xL	Guided	2	R	10	8	Left	Smell1	Number.of.occurrences	NA	NA	NA	NA	17.6	NA	NA	NA	NA	NA	NA	NA	NA	NA	NA	NA	NA	NA	NA	NA	NA	NA	NA	NA	NA	NA	NA
1635	C2	Hungarian Short-haired Pointer (Viszla)	3	F	CDL	around	Control	first 5xL	Guided	2	R	10	8	None	none	Number.of.occurrences	NA	NA	NA	NA	17.6	NA	NA	NA	NA	NA	NA	NA	NA	NA	NA	NA	NA	NA	NA	NA	NA	NA	NA	NA	NA	NA	NA
1636	C2	Hungarian Short-haired Pointer (Viszla)	3	F	CDL	around	Control	first 5xL	Guided	2	R	10	8	Left	Smell1	Total.duration	2.88	4.239	3.76	2.039	17.6	NA	NA	NA	NA	NA	NA	NA	NA	NA	NA	NA	NA	0.213636	NA	0.240852	0.115852	NA	NA	NA	NA	0.765957	NA
1637	C2	Hungarian Short-haired Pointer (Viszla)	3	F	CDL	around	Control	first 5xL	Guided	2	R	10	8	Right	Smell2	Total.duration	7.6	7.959	7.6	2.64	17.6	NA	NA	NA	NA	NA	NA	NA	NA	NA	NA	NA	NA	0.431818	NA	0.452216	0.15	NA	NA	NA	NA	1	NA
1638	C2	Hungarian Short-haired Pointer (Viszla)	3	F	CDL	around	Control	first 5xL	Guided	2	R	10	8	None	none	Total.duration	NA	NA	NA	0	17.6	NA	NA	NA	NA	NA	NA	NA	NA	NA	NA	NA	NA	NA	NA	NA	0	NA	NA	NA	NA	NA	NA
1639	C2	Hungarian Short-haired Pointer (Viszla)	3	F	CDL	around	Control	first 5xL	Guided	2	R	10	8	NA	none	Total.duration	NA	NA	NA	NA	17.6	NA	NA	NA	NA	NA	NA	NA	NA	NA	NA	NA	NA	NA	NA	NA	NA	NA	NA	NA	NA	NA	NA
1640	C2	Hungarian Short-haired Pointer (Viszla)	3	F	CDL	around	Control	first 5xL	Guided	3	R	10	8	Right	Smell2	Number.of.occurrences	NA	NA	NA	NA	12.12	NA	NA	NA	NA	NA	NA	NA	NA	NA	NA	NA	NA	NA	NA	NA	NA	NA	NA	NA	NA	NA	NA
1641	C2	Hungarian Short-haired Pointer (Viszla)	3	F	CDL	around	Control	first 5xL	Guided	3	R	10	8	Left	Smell1	Number.of.occurrences	NA	NA	NA	NA	12.12	NA	NA	NA	NA	NA	NA	NA	NA	NA	NA	NA	NA	NA	NA	NA	NA	NA	NA	NA	NA	NA	NA
1642	C2	Hungarian Short-haired Pointer (Viszla)	3	F	CDL	around	Control	first 5xL	Guided	3	R	10	8	None	none	Number.of.occurrences	NA	NA	NA	NA	12.12	NA	NA	NA	NA	NA	NA	NA	NA	NA	NA	NA	NA	NA	NA	NA	NA	NA	NA	NA	NA	NA	NA
1643	C2	Hungarian Short-haired Pointer (Viszla)	3	F	CDL	around	Control	first 5xL	Guided	3	R	10	8	Left	Smell1	Total.duration	2.28	2.839	2.68	1.639	12.12	NA	NA	NA	NA	NA	NA	NA	NA	NA	NA	NA	NA	0.221122	NA	0.234241	0.135231	NA	NA	NA	NA	0.850746	NA
1644	C2	Hungarian Short-haired Pointer (Viszla)	3	F	CDL	around	Control	first 5xL	Guided	3	R	10	8	Right	Smell2	Total.duration	0.84	2.718	1.92	3.12	12.12	NA	NA	NA	NA	NA	NA	NA	NA	NA	NA	NA	NA	0.158416	NA	0.224257	0.257426	NA	NA	NA	NA	0.4375	NA
1645	C2	Hungarian Short-haired Pointer (Viszla)	3	F	CDL	around	Control	first 5xL	Guided	3	R	10	8	None	none	Total.duration	NA	NA	NA	0.999	12.12	NA	NA	NA	NA	NA	NA	NA	NA	NA	NA	NA	NA	NA	NA	NA	0.0824257	NA	NA	NA	NA	NA	NA
1646	C2	Hungarian Short-haired Pointer (Viszla)	3	F	CDL	around	Control	first 5xL	Guided	3	R	10	8	NA	none	Total.duration	NA	NA	NA	NA	12.12	NA	NA	NA	NA	NA	NA	NA	NA	NA	NA	NA	NA	NA	NA	NA	NA	NA	NA	NA	NA	NA	NA
1647	C2	Hungarian Short-haired Pointer (Viszla)	3	F	CDL	around	Control	first 5xL	Guided	4	L	10	8	Right	Smell1	Number.of.occurrences	NA	NA	NA	NA	10.56	NA	NA	NA	NA	NA	NA	NA	NA	NA	NA	NA	NA	NA	NA	NA	NA	NA	NA	NA	NA	NA	NA
1648	C2	Hungarian Short-haired Pointer (Viszla)	3	F	CDL	around	Control	first 5xL	Guided	4	L	10	8	Left	Smell2	Number.of.occurrences	NA	NA	NA	NA	10.56	NA	NA	NA	NA	NA	NA	NA	NA	NA	NA	NA	NA	NA	NA	NA	NA	NA	NA	NA	NA	NA	NA
1649	C2	Hungarian Short-haired Pointer (Viszla)	3	F	CDL	around	Control	first 5xL	Guided	4	L	10	8	None	none	Number.of.occurrences	NA	NA	NA	NA	10.56	NA	NA	NA	NA	NA	NA	NA	NA	NA	NA	NA	NA	NA	NA	NA	NA	NA	NA	NA	NA	NA	NA
1650	C2	Hungarian Short-haired Pointer (Viszla)	3	F	CDL	around	Control	first 5xL	Guided	4	L	10	8	Left	Smell2	Total.duration	0.52	2.599	1.52	1.439	10.56	NA	NA	NA	NA	NA	NA	NA	NA	NA	NA	NA	NA	0.143939	NA	0.246117	0.136269	NA	NA	NA	NA	0.342105	NA
1651	C2	Hungarian Short-haired Pointer (Viszla)	3	F	CDL	around	Control	first 5xL	Guided	4	L	10	8	Right	Smell1	Total.duration	2.24	3.159	2.32	3.12	10.56	NA	NA	NA	NA	NA	NA	NA	NA	NA	NA	NA	NA	0.219697	NA	0.299148	0.295455	NA	NA	NA	NA	0.965517	NA
1652	C2	Hungarian Short-haired Pointer (Viszla)	3	F	CDL	around	Control	first 5xL	Guided	4	L	10	8	None	none	Total.duration	NA	NA	NA	0	10.56	NA	NA	NA	NA	NA	NA	NA	NA	NA	NA	NA	NA	NA	NA	NA	0	NA	NA	NA	NA	NA	NA
1653	C2	Hungarian Short-haired Pointer (Viszla)	3	F	CDL	around	Control	first 5xL	Guided	4	L	10	8	NA	none	Total.duration	NA	NA	NA	NA	10.56	NA	NA	NA	NA	NA	NA	NA	NA	NA	NA	NA	NA	NA	NA	NA	NA	NA	NA	NA	NA	NA	NA
1654	C2	Hungarian Short-haired Pointer (Viszla)	3	F	CDL	around	Control	first 5xL	Guided	5	R	10	8	Right	Smell2	Number.of.occurrences	NA	NA	NA	NA	12.68	NA	NA	NA	NA	NA	NA	NA	NA	NA	NA	NA	NA	NA	NA	NA	NA	NA	NA	NA	NA	NA	NA
1655	C2	Hungarian Short-haired Pointer (Viszla)	3	F	CDL	around	Control	first 5xL	Guided	5	R	10	8	Left	Smell1	Number.of.occurrences	NA	NA	NA	NA	12.68	NA	NA	NA	NA	NA	NA	NA	NA	NA	NA	NA	NA	NA	NA	NA	NA	NA	NA	NA	NA	NA	NA
1656	C2	Hungarian Short-haired Pointer (Viszla)	3	F	CDL	around	Control	first 5xL	Guided	5	R	10	8	None	none	Number.of.occurrences	NA	NA	NA	NA	12.68	NA	NA	NA	NA	NA	NA	NA	NA	NA	NA	NA	NA	NA	NA	NA	NA	NA	NA	NA	NA	NA	NA
1657	C2	Hungarian Short-haired Pointer (Viszla)	3	F	CDL	around	Control	first 5xL	Guided	5	R	10	8	Left	Smell1	Total.duration	1.92	4.359	2.52	0.959	12.68	NA	NA	NA	NA	NA	NA	NA	NA	NA	NA	NA	NA	0.198738	NA	0.34377	0.0756309	NA	NA	NA	NA	0.761905	NA
1658	C2	Hungarian Short-haired Pointer (Viszla)	3	F	CDL	around	Control	first 5xL	Guided	5	R	10	8	Right	Smell2	Total.duration	2.96	3.759	4.36	2.8	12.68	NA	NA	NA	NA	NA	NA	NA	NA	NA	NA	NA	NA	0.343849	NA	0.296451	0.22082	NA	NA	NA	NA	0.678899	NA
1659	C2	Hungarian Short-haired Pointer (Viszla)	3	F	CDL	around	Control	first 5xL	Guided	5	R	10	8	None	none	Total.duration	NA	NA	NA	0	12.68	NA	NA	NA	NA	NA	NA	NA	NA	NA	NA	NA	NA	NA	NA	NA	0	NA	NA	NA	NA	NA	NA
1660	C2	Hungarian Short-haired Pointer (Viszla)	3	F	CDL	around	Control	first 5xL	Guided	5	R	10	8	NA	none	Total.duration	NA	NA	NA	NA	12.68	NA	NA	NA	NA	NA	NA	NA	NA	NA	NA	NA	NA	NA	NA	NA	NA	NA	NA	NA	NA	NA	NA
1661	C2	Hungarian Short-haired Pointer (Viszla)	3	F	CDL	around	Control	first 5xL	Guided	6	L	10	8	Right	Smell1	Number.of.occurrences	NA	NA	NA	NA	13.8	NA	NA	NA	0	NA	NA	NA	NA	NA	NA	NA	NA	NA	NA	NA	NA	NA	NA	NA	NA	NA	NA
1662	C2	Hungarian Short-haired Pointer (Viszla)	3	F	CDL	around	Control	first 5xL	Guided	6	L	10	8	Left	Smell2	Number.of.occurrences	NA	NA	NA	NA	13.8	NA	NA	NA	NA	NA	NA	NA	NA	NA	NA	NA	NA	NA	NA	NA	NA	NA	NA	NA	NA	NA	NA
1663	C2	Hungarian Short-haired Pointer (Viszla)	3	F	CDL	around	Control	first 5xL	Guided	6	L	10	8	None	none	Number.of.occurrences	NA	NA	NA	NA	13.8	NA	NA	NA	NA	NA	NA	NA	NA	NA	NA	NA	NA	NA	NA	NA	NA	NA	NA	NA	NA	NA	NA
1664	C2	Hungarian Short-haired Pointer (Viszla)	3	F	CDL	around	Control	first 5xL	Guided	6	L	10	8	Left	Smell2	Total.duration	0	0.559	1.16	3.76	13.8	NA	NA	NA	NA	NA	NA	NA	NA	NA	NA	NA	NA	0.084058	NA	0.0405072	0.272464	NA	NA	NA	NA	0	NA
1665	C2	Hungarian Short-haired Pointer (Viszla)	3	F	CDL	around	Control	first 5xL	Guided	6	L	10	8	Right	Smell1	Total.duration	1.4	2.278	3.24	4.279	13.8	NA	NA	NA	NA	NA	NA	NA	NA	NA	NA	NA	NA	0.234783	NA	0.165072	0.310072	NA	NA	NA	NA	0.432099	NA
1666	C2	Hungarian Short-haired Pointer (Viszla)	3	F	CDL	around	Control	first 5xL	Guided	6	L	10	8	None	none	Total.duration	NA	NA	NA	0	13.8	NA	NA	NA	NA	NA	NA	NA	NA	NA	NA	NA	NA	NA	NA	NA	0	NA	NA	NA	NA	NA	NA
1667	C2	Hungarian Short-haired Pointer (Viszla)	3	F	CDL	around	Control	first 5xL	Guided	6	L	10	8	NA	none	Total.duration	NA	NA	NA	NA	13.8	NA	NA	NA	NA	NA	NA	NA	NA	NA	NA	NA	NA	NA	NA	NA	NA	NA	NA	NA	NA	NA	NA
1668	C2	Hungarian Short-haired Pointer (Viszla)	3	F	CDL	around	Control	first 5xL	Guided	7	L	10	8	Right	Smell1	Number.of.occurrences	NA	NA	NA	NA	10.52	NA	NA	NA	NA	NA	NA	NA	NA	NA	NA	NA	NA	NA	NA	NA	NA	NA	NA	NA	NA	NA	NA
1669	C2	Hungarian Short-haired Pointer (Viszla)	3	F	CDL	around	Control	first 5xL	Guided	7	L	10	8	Left	Smell2	Number.of.occurrences	NA	NA	NA	NA	10.52	NA	NA	NA	NA	NA	NA	NA	NA	NA	NA	NA	NA	NA	NA	NA	NA	NA	NA	NA	NA	NA	NA
1670	C2	Hungarian Short-haired Pointer (Viszla)	3	F	CDL	around	Control	first 5xL	Guided	7	L	10	8	None	none	Number.of.occurrences	NA	NA	NA	NA	10.52	NA	NA	NA	NA	NA	NA	NA	NA	NA	NA	NA	NA	NA	NA	NA	NA	NA	NA	NA	NA	NA	NA
1671	C2	Hungarian Short-haired Pointer (Viszla)	3	F	CDL	around	Control	first 5xL	Guided	7	L	10	8	Left	Smell2	Total.duration	0	1	2.24	2.84	10.52	NA	NA	NA	NA	NA	NA	NA	NA	NA	NA	NA	NA	0.212928	NA	0.095057	0.269962	NA	NA	NA	NA	0	NA
1672	C2	Hungarian Short-haired Pointer (Viszla)	3	F	CDL	around	Control	first 5xL	Guided	7	L	10	8	Right	Smell1	Total.duration	1.92	3.919	2.52	1.039	10.52	NA	NA	NA	NA	NA	NA	NA	NA	NA	NA	NA	NA	0.239544	NA	0.372529	0.0987643	NA	NA	NA	NA	0.761905	NA
1673	C2	Hungarian Short-haired Pointer (Viszla)	3	F	CDL	around	Control	first 5xL	Guided	7	L	10	8	None	none	Total.duration	NA	NA	NA	0	10.52	NA	NA	NA	NA	NA	NA	NA	NA	NA	NA	NA	NA	NA	NA	NA	0	NA	NA	NA	NA	NA	NA
1674	C2	Hungarian Short-haired Pointer (Viszla)	3	F	CDL	around	Control	first 5xL	Guided	7	L	10	8	NA	none	Total.duration	NA	NA	NA	NA	10.52	NA	NA	NA	NA	NA	NA	NA	NA	NA	NA	NA	NA	NA	NA	NA	NA	NA	NA	NA	NA	NA	NA
1675	C2	Hungarian Short-haired Pointer (Viszla)	3	F	CDL	around	Control	first 5xL	Guided	8	R	10	8	Right	Smell2	Number.of.occurrences	NA	NA	NA	NA	22.08	NA	NA	NA	NA	NA	NA	NA	NA	NA	NA	NA	NA	NA	NA	NA	NA	NA	NA	NA	NA	NA	NA
1676	C2	Hungarian Short-haired Pointer (Viszla)	3	F	CDL	around	Control	first 5xL	Guided	8	R	10	8	Left	Smell1	Number.of.occurrences	NA	NA	NA	NA	22.08	NA	NA	NA	NA	NA	NA	NA	NA	NA	NA	NA	NA	NA	NA	NA	NA	NA	NA	NA	NA	NA	NA
1677	C2	Hungarian Short-haired Pointer (Viszla)	3	F	CDL	around	Control	first 5xL	Guided	8	R	10	8	None	none	Number.of.occurrences	NA	NA	NA	NA	22.08	NA	NA	NA	NA	NA	NA	NA	NA	NA	NA	NA	NA	NA	NA	NA	NA	NA	NA	NA	NA	NA	NA
1678	C2	Hungarian Short-haired Pointer (Viszla)	3	F	CDL	around	Control	first 5xL	Guided	8	R	10	8	Left	Smell1	Total.duration	0	3.359	3.68	2.96	22.08	NA	NA	NA	NA	NA	NA	NA	NA	NA	NA	NA	NA	0.166667	NA	0.152129	0.134058	NA	NA	NA	NA	0	NA
1679	C2	Hungarian Short-haired Pointer (Viszla)	3	F	CDL	around	Control	first 5xL	Guided	8	R	10	8	Right	Smell2	Total.duration	3.52	4.88	4.36	1.119	22.08	NA	NA	NA	NA	NA	NA	NA	NA	NA	NA	NA	NA	0.197464	NA	0.221014	0.0506793	NA	NA	NA	NA	0.807339	NA
1680	C2	Hungarian Short-haired Pointer (Viszla)	3	F	CDL	around	Control	first 5xL	Guided	8	R	10	8	None	none	Total.duration	NA	NA	NA	0	22.08	NA	NA	NA	NA	NA	NA	NA	NA	NA	NA	NA	NA	NA	NA	NA	0	NA	NA	NA	NA	NA	NA
1681	C2	Hungarian Short-haired Pointer (Viszla)	3	F	CDL	around	Control	first 5xL	Guided	8	R	10	8	NA	none	Total.duration	NA	NA	NA	NA	22.08	NA	NA	NA	NA	NA	NA	NA	NA	NA	NA	NA	NA	NA	NA	NA	NA	NA	NA	NA	NA	NA	NA
1682	C2	Hungarian Short-haired Pointer (Viszla)	3	F	CDL	around	Control	first 5xL	Guided	9	L	10	8	Left	Smell2	Number.of.occurrences	NA	NA	NA	NA	11.64	NA	NA	NA	NA	NA	NA	NA	NA	NA	NA	NA	NA	NA	NA	NA	NA	NA	NA	NA	NA	NA	NA
1683	C2	Hungarian Short-haired Pointer (Viszla)	3	F	CDL	around	Control	first 5xL	Guided	9	L	10	8	None	none	Number.of.occurrences	NA	NA	NA	NA	11.64	NA	NA	NA	NA	NA	NA	NA	NA	NA	NA	NA	NA	NA	NA	NA	NA	NA	NA	NA	NA	NA	NA
1684	C2	Hungarian Short-haired Pointer (Viszla)	3	F	CDL	around	Control	first 5xL	Guided	9	L	10	8	Left	Smell2	Total.duration	0.88	0	2.4	1	11.64	NA	NA	NA	NA	NA	NA	NA	NA	NA	NA	NA	NA	0.206186	NA	0	0.0859107	NA	NA	NA	NA	0.366667	NA
1685	C2	Hungarian Short-haired Pointer (Viszla)	3	F	CDL	around	Control	first 5xL	Guided	9	L	10	8	Right	Smell1	Total.duration	0	2.399	2.32	1.44	11.64	NA	NA	NA	NA	NA	NA	NA	NA	NA	NA	NA	NA	0.199313	NA	0.2061	0.123711	NA	NA	NA	NA	0	NA
1686	C2	Hungarian Short-haired Pointer (Viszla)	3	F	CDL	around	Control	first 5xL	Guided	9	L	10	8	None	none	Total.duration	NA	NA	NA	0	11.64	NA	NA	NA	NA	NA	NA	NA	NA	NA	NA	NA	NA	NA	NA	NA	0	NA	NA	NA	NA	NA	NA
1687	C2	Hungarian Short-haired Pointer (Viszla)	3	F	CDL	around	Control	first 5xL	Guided	9	L	10	8	NA	none	Total.duration	NA	NA	NA	NA	11.64	NA	NA	NA	NA	NA	NA	NA	NA	NA	NA	NA	NA	NA	NA	NA	NA	NA	NA	NA	NA	NA	NA
1688	C2	Hungarian Short-haired Pointer (Viszla)	3	F	CDL	around	Control	first 5xL	Guided	10	R	10	8	Right	Smell2	Number.of.occurrences	NA	NA	NA	NA	15	NA	NA	NA	NA	NA	NA	NA	NA	NA	NA	NA	NA	NA	NA	NA	NA	NA	NA	NA	NA	NA	NA
1689	C2	Hungarian Short-haired Pointer (Viszla)	3	F	CDL	around	Control	first 5xL	Guided	10	R	10	8	Left	Smell1	Number.of.occurrences	NA	NA	NA	NA	15	NA	NA	NA	NA	NA	NA	NA	NA	NA	NA	NA	NA	NA	NA	NA	NA	NA	NA	NA	NA	NA	NA
1690	C2	Hungarian Short-haired Pointer (Viszla)	3	F	CDL	around	Control	first 5xL	Guided	10	R	10	8	None	none	Number.of.occurrences	NA	NA	NA	NA	15	NA	NA	NA	NA	NA	NA	NA	NA	NA	NA	NA	NA	NA	NA	NA	NA	NA	NA	NA	NA	NA	NA
1691	C2	Hungarian Short-haired Pointer (Viszla)	3	F	CDL	around	Control	first 5xL	Guided	10	R	10	8	Left	Smell1	Total.duration	1.2	1.2	3.28	3.28	15	NA	NA	NA	NA	NA	NA	NA	NA	NA	NA	NA	NA	0.218667	NA	0.08	0.218667	NA	NA	NA	NA	0.365854	NA
1692	C2	Hungarian Short-haired Pointer (Viszla)	3	F	CDL	around	Control	first 5xL	Guided	10	R	10	8	Right	Smell2	Total.duration	0.56	1.08	2.959	1.4	15	NA	NA	NA	NA	NA	NA	NA	NA	NA	NA	NA	NA	0.197267	NA	0.072	0.0933333	NA	NA	NA	NA	0.189253	NA
1693	C2	Hungarian Short-haired Pointer (Viszla)	3	F	CDL	around	Control	first 5xL	Guided	10	R	10	8	None	none	Total.duration	NA	NA	NA	0	15	NA	NA	NA	NA	NA	NA	NA	NA	NA	NA	NA	NA	NA	NA	NA	0	NA	NA	NA	NA	NA	NA
1694	C2	Hungarian Short-haired Pointer (Viszla)	3	F	CDL	around	Control	first 5xL	Guided	10	R	10	8	NA	none	Total.duration	NA	NA	NA	NA	15	NA	NA	NA	NA	NA	NA	NA	NA	NA	NA	NA	NA	NA	NA	NA	NA	NA	NA	NA	NA	NA	NA
1695	C20	Border Collie	11	M	CDL	nose_touch	Control	first 5xR	Test	1	R	10	8	NA	none	Total.duration	NA	NA	NA	NA	4.88	NA	NA	NA	NA	NA	NA	4.88	0	0	NA	NA	NA	NA	0	NA	NA	1	0	NA	NA	NA	NA
1696	C20	Border Collie	11	M	CDL	nose_touch	Control	first 5xR	Test	1	R	10	8	Right	Smell2	Number.of.occurrences	NA	NA	NA	NA	4.88	1	NA	NA	0	NA	NA	NA	NA	NA	NA	1.6	1	NA	NA	NA	NA	NA	NA	NA	NA	NA	NA
1697	C20	Border Collie	11	M	CDL	nose_touch	Control	first 5xR	Test	1	R	10	8	Left	Smell1	Number.of.occurrences	NA	NA	NA	NA	4.88	0	NA	NA	0	NA	NA	NA	NA	NA	NA	NA	NA	NA	NA	NA	NA	NA	NA	NA	NA	NA	NA
1698	C20	Border Collie	11	M	CDL	nose_touch	Control	first 5xR	Test	1	R	10	8	NA	none	Number.of.occurrences	NA	NA	NA	NA	4.88	NA	0	1	NA	NA	NA	NA	NA	NA	NA	NA	NA	NA	NA	NA	NA	NA	NA	NA	NA	NA	NA
1699	C20	Border Collie	11	M	CDL	nose_touch	Control	first 5xR	Test	1	R	10	8	None	none	Number.of.occurrences	NA	NA	NA	NA	4.88	NA	NA	NA	NA	NA	NA	NA	NA	NA	NA	NA	NA	NA	NA	NA	NA	NA	NA	NA	NA	NA	NA
1700	C20	Border Collie	11	M	CDL	nose_touch	Control	first 5xR	Test	1	R	10	8	None	none	Total.duration	NA	NA	NA	0	4.88	NA	NA	NA	NA	0	NA	NA	NA	NA	NA	NA	NA	NA	NA	NA	0	NA	NA	NA	NA	NA	0
1701	C20	Border Collie	11	M	CDL	nose_touch	Control	first 5xR	Test	1	R	10	8	Left	Smell1	Total.duration	NA	0	0	0	4.88	NA	NA	NA	NA	0	0	NA	NA	NA	NA	NA	NA	0	NA	0	0	NA	NA	NA	0	NA	0
1702	C20	Border Collie	11	M	CDL	nose_touch	Control	first 5xR	Test	1	R	10	8	Right	Smell2	Total.duration	NA	3.039	2.8	1.44	4.88	NA	NA	NA	NA	0	1.84	NA	NA	NA	NA	NA	NA	0.57377	NA	0.622746	0.295082	NA	NA	0.657143	0.377049	NA	0
1703	C20	Border Collie	11	M	CDL	nose_touch	Control	first 5xR	Test	2	L	10	8	NA	none	Total.duration	NA	NA	NA	NA	6.24	NA	NA	NA	NA	NA	NA	6.24	0	0	NA	NA	NA	NA	0	NA	NA	1	0	NA	NA	NA	NA
1704	C20	Border Collie	11	M	CDL	nose_touch	Control	first 5xR	Test	2	L	10	8	Right	Smell1	Number.of.occurrences	NA	NA	NA	NA	6.24	0	NA	NA	0	NA	NA	NA	NA	NA	NA	NA	NA	NA	NA	NA	NA	NA	NA	NA	NA	NA	NA
1705	C20	Border Collie	11	M	CDL	nose_touch	Control	first 5xR	Test	2	L	10	8	Left	Smell2	Number.of.occurrences	NA	NA	NA	NA	6.24	1	NA	NA	0	NA	NA	NA	NA	NA	NA	1.76	1	NA	NA	NA	NA	NA	NA	NA	NA	NA	NA
1706	C20	Border Collie	11	M	CDL	nose_touch	Control	first 5xR	Test	2	L	10	8	NA	none	Number.of.occurrences	NA	NA	NA	NA	6.24	NA	0	2	NA	NA	NA	NA	NA	NA	NA	NA	NA	NA	NA	NA	NA	NA	NA	NA	NA	NA	NA
1707	C20	Border Collie	11	M	CDL	nose_touch	Control	first 5xR	Test	2	L	10	8	None	none	Number.of.occurrences	NA	NA	NA	NA	6.24	NA	NA	NA	NA	NA	NA	NA	NA	NA	NA	NA	NA	NA	NA	NA	NA	NA	NA	NA	NA	NA	NA
1708	C20	Border Collie	11	M	CDL	nose_touch	Control	first 5xR	Test	2	L	10	8	None	none	Total.duration	NA	NA	NA	0	6.24	NA	NA	NA	NA	0	NA	NA	NA	NA	NA	NA	NA	NA	NA	NA	0	NA	NA	NA	NA	NA	0
1709	C20	Border Collie	11	M	CDL	nose_touch	Control	first 5xR	Test	2	L	10	8	Left	Smell2	Total.duration	NA	4.399	2.92	1.68	6.24	NA	NA	NA	NA	0	2.48	NA	NA	NA	NA	NA	NA	0.467949	NA	0.704968	0.269231	NA	NA	0.849315	0.397436	NA	0
1710	C20	Border Collie	11	M	CDL	nose_touch	Control	first 5xR	Test	2	L	10	8	Right	Smell1	Total.duration	NA	0	0	0	6.24	NA	NA	NA	NA	0	NA	NA	NA	NA	NA	NA	NA	0	NA	0	0	NA	NA	NA	NA	NA	0
1711	C20	Border Collie	11	M	CDL	nose_touch	Control	first 5xR	Test	2	L	10	8	NA	none	Number.of.occurrences	NA	NA	NA	NA	6.24	NA	NA	NA	NA	NA	NA	NA	NA	NA	0	NA	NA	NA	NA	NA	NA	NA	NA	NA	NA	NA	NA
1712	C20	Border Collie	11	M	CDL	nose_touch	Control	first 5xR	Test	3	R	10	8	NA	none	Total.duration	NA	NA	NA	NA	4.44	NA	NA	NA	NA	NA	NA	4.44	0	0	NA	NA	NA	NA	0	NA	NA	1	0	NA	NA	NA	NA
1713	C20	Border Collie	11	M	CDL	nose_touch	Control	first 5xR	Test	3	R	10	8	Right	Smell2	Number.of.occurrences	NA	NA	NA	NA	4.44	0	NA	NA	NA	NA	NA	NA	NA	NA	NA	NA	NA	NA	NA	NA	NA	NA	NA	NA	NA	NA	NA
1714	C20	Border Collie	11	M	CDL	nose_touch	Control	first 5xR	Test	3	R	10	8	Left	Smell1	Number.of.occurrences	NA	NA	NA	NA	4.44	1	NA	NA	NA	NA	NA	NA	NA	NA	NA	2.52	1	NA	NA	NA	NA	NA	NA	NA	NA	NA	NA
1715	C20	Border Collie	11	M	CDL	nose_touch	Control	first 5xR	Test	3	R	10	8	NA	none	Number.of.occurrences	NA	NA	NA	NA	4.44	NA	0	1	NA	NA	NA	NA	NA	NA	NA	NA	NA	NA	NA	NA	NA	NA	NA	NA	NA	NA	NA
1716	C20	Border Collie	11	M	CDL	nose_touch	Control	first 5xR	Test	3	R	10	8	None	none	Number.of.occurrences	NA	NA	NA	NA	4.44	NA	NA	NA	NA	NA	NA	NA	NA	NA	NA	NA	NA	NA	NA	NA	NA	NA	NA	NA	NA	NA	NA
1717	C20	Border Collie	11	M	CDL	nose_touch	Control	first 5xR	Test	3	R	10	8	None	none	Total.duration	NA	NA	NA	0	4.44	NA	NA	NA	NA	0	NA	NA	NA	NA	NA	NA	NA	NA	NA	NA	0	NA	NA	NA	NA	NA	0
1718	C20	Border Collie	11	M	CDL	nose_touch	Control	first 5xR	Test	3	R	10	8	Left	Smell1	Total.duration	NA	2.159	0.8	1.84	4.44	NA	NA	NA	NA	0	0	NA	NA	NA	NA	NA	NA	0.18018	NA	0.486261	0.414414	NA	NA	0	0	NA	0
1719	C20	Border Collie	11	M	CDL	nose_touch	Control	first 5xR	Test	3	R	10	8	Right	Smell2	Total.duration	NA	0	0	0	4.44	NA	NA	NA	NA	0	0	NA	NA	NA	NA	NA	NA	0	NA	0	0	NA	NA	NA	0	NA	0
1720	C20	Border Collie	11	M	CDL	nose_touch	Control	first 5xR	Test	4	L	10	8	NA	none	Total.duration	NA	NA	NA	NA	4.56	NA	NA	NA	NA	NA	NA	4.56	0	0	NA	NA	NA	NA	0	NA	NA	1	0	NA	NA	NA	NA
1721	C20	Border Collie	11	M	CDL	nose_touch	Control	first 5xR	Test	4	L	10	8	Right	Smell1	Number.of.occurrences	NA	NA	NA	NA	4.56	0	NA	NA	0	NA	NA	NA	NA	NA	NA	NA	NA	NA	NA	NA	NA	NA	NA	NA	NA	NA	NA
1722	C20	Border Collie	11	M	CDL	nose_touch	Control	first 5xR	Test	4	L	10	8	Left	Smell2	Number.of.occurrences	NA	NA	NA	NA	4.56	1	NA	NA	0	NA	NA	NA	NA	NA	NA	1.64	1	NA	NA	NA	NA	NA	NA	NA	NA	NA	NA
1723	C20	Border Collie	11	M	CDL	nose_touch	Control	first 5xR	Test	4	L	10	8	NA	none	Number.of.occurrences	NA	NA	NA	NA	4.56	NA	0	1	NA	NA	NA	NA	NA	NA	NA	NA	NA	NA	NA	NA	NA	NA	NA	NA	NA	NA	NA
1724	C20	Border Collie	11	M	CDL	nose_touch	Control	first 5xR	Test	4	L	10	8	None	none	Number.of.occurrences	NA	NA	NA	NA	4.56	NA	NA	NA	NA	NA	NA	NA	NA	NA	NA	NA	NA	NA	NA	NA	NA	NA	NA	NA	NA	NA	NA
1725	C20	Border Collie	11	M	CDL	nose_touch	Control	first 5xR	Test	4	L	10	8	None	none	Total.duration	NA	NA	NA	0	4.56	NA	NA	NA	NA	0	NA	NA	NA	NA	NA	NA	NA	NA	NA	NA	0	NA	NA	NA	NA	NA	0
1726	C20	Border Collie	11	M	CDL	nose_touch	Control	first 5xR	Test	4	L	10	8	Left	Smell2	Total.duration	NA	2.44	1.4	1.84	4.56	NA	NA	NA	NA	0	0.8	NA	NA	NA	NA	NA	NA	0.307018	NA	0.535088	0.403509	NA	NA	0.571429	0.175439	NA	0
1727	C20	Border Collie	11	M	CDL	nose_touch	Control	first 5xR	Test	4	L	10	8	Right	Smell1	Total.duration	NA	0	0	0	4.56	NA	NA	NA	NA	0	0	NA	NA	NA	NA	NA	NA	0	NA	0	0	NA	NA	NA	0	NA	0
1728	C20	Border Collie	11	M	CDL	nose_touch	Control	first 5xR	Test	5	L	10	8	NA	none	Total.duration	NA	NA	NA	NA	11.32	NA	NA	NA	NA	NA	NA	11.32	0	3.12	NA	NA	NA	NA	0.275618	NA	NA	1	0	NA	NA	NA	NA
1729	C20	Border Collie	11	M	CDL	nose_touch	Control	first 5xR	Test	5	L	10	8	Right	Smell1	Number.of.occurrences	NA	NA	NA	NA	11.32	1	NA	NA	0	NA	NA	NA	NA	NA	NA	8.36	1	NA	NA	NA	NA	NA	NA	NA	NA	NA	NA
1730	C20	Border Collie	11	M	CDL	nose_touch	Control	first 5xR	Test	5	L	10	8	Left	Smell2	Number.of.occurrences	NA	NA	NA	NA	11.32	0	NA	NA	0	NA	NA	NA	NA	NA	NA	NA	NA	NA	NA	NA	NA	NA	NA	NA	NA	NA	NA
1731	C20	Border Collie	11	M	CDL	nose_touch	Control	first 5xR	Test	5	L	10	8	NA	none	Number.of.occurrences	NA	NA	NA	NA	11.32	NA	0	4	NA	NA	NA	NA	NA	NA	NA	NA	NA	NA	NA	NA	NA	NA	NA	NA	NA	NA	NA
1732	C20	Border Collie	11	M	CDL	nose_touch	Control	first 5xR	Test	5	L	10	8	None	none	Number.of.occurrences	NA	NA	NA	NA	11.32	NA	NA	NA	NA	NA	NA	NA	NA	NA	NA	NA	NA	NA	NA	NA	NA	NA	NA	NA	NA	NA	NA
1733	C20	Border Collie	11	M	CDL	nose_touch	Control	first 5xR	Test	5	L	10	8	None	none	Total.duration	NA	NA	NA	0	11.32	NA	NA	NA	NA	0	NA	NA	NA	NA	NA	NA	NA	NA	NA	NA	0	NA	NA	NA	NA	NA	0
1734	C20	Border Collie	11	M	CDL	nose_touch	Control	first 5xR	Test	5	L	10	8	Left	Smell2	Total.duration	NA	1.239	0	2.879	11.32	NA	NA	NA	NA	0	0	NA	NA	NA	NA	NA	NA	0	NA	0.109452	0.254329	NA	NA	NA	0	NA	0
1735	C20	Border Collie	11	M	CDL	nose_touch	Control	first 5xR	Test	5	L	10	8	Right	Smell1	Total.duration	NA	2.718	1.6	3.919	11.32	NA	NA	NA	NA	0	1.6	NA	NA	NA	NA	NA	NA	0.141343	NA	0.240106	0.346201	NA	NA	1	0.141343	NA	0
1736	C20	Border Collie	11	M	CDL	nose_touch	Control	first 5xR	Test	6	R	10	8	NA	none	Total.duration	NA	NA	NA	NA	8	NA	NA	NA	NA	NA	NA	8	0	0	NA	NA	NA	NA	0	NA	NA	1	0	NA	NA	NA	NA
1737	C20	Border Collie	11	M	CDL	nose_touch	Control	first 5xR	Test	6	R	10	8	Right	Smell2	Number.of.occurrences	NA	NA	NA	NA	8	1	NA	NA	1	NA	NA	NA	NA	NA	NA	5.24	1	NA	NA	NA	NA	NA	NA	NA	NA	NA	NA
1738	C20	Border Collie	11	M	CDL	nose_touch	Control	first 5xR	Test	6	R	10	8	Left	Smell1	Number.of.occurrences	NA	NA	NA	NA	8	0	NA	NA	0	NA	NA	NA	NA	NA	NA	NA	NA	NA	NA	NA	NA	NA	NA	NA	NA	NA	NA
1739	C20	Border Collie	11	M	CDL	nose_touch	Control	first 5xR	Test	6	R	10	8	NA	none	Number.of.occurrences	NA	NA	NA	NA	8	NA	0	2	NA	NA	NA	NA	NA	NA	NA	NA	NA	NA	NA	NA	NA	NA	NA	NA	NA	NA	NA
1740	C20	Border Collie	11	M	CDL	nose_touch	Control	first 5xR	Test	6	R	10	8	None	none	Number.of.occurrences	NA	NA	NA	NA	8	NA	NA	NA	NA	NA	NA	NA	NA	NA	NA	NA	NA	NA	NA	NA	NA	NA	NA	NA	NA	NA	NA
1741	C20	Border Collie	11	M	CDL	nose_touch	Control	first 5xR	Test	6	R	10	8	None	none	Total.duration	NA	NA	NA	0	8	NA	NA	NA	NA	0	NA	NA	NA	NA	NA	NA	NA	NA	NA	NA	0	NA	NA	NA	NA	NA	0
1742	C20	Border Collie	11	M	CDL	nose_touch	Control	first 5xR	Test	6	R	10	8	Left	Smell1	Total.duration	NA	1.6	0	0.679	8	NA	NA	NA	NA	0	0	NA	NA	NA	NA	NA	NA	0	NA	0.2	0.084875	NA	NA	NA	0	NA	0
1743	C20	Border Collie	11	M	CDL	nose_touch	Control	first 5xR	Test	6	R	10	8	Right	Smell2	Total.duration	NA	1.839	0.84	2.6	8	NA	NA	NA	NA	0	0	NA	NA	NA	NA	NA	NA	0.105	NA	0.229875	0.325	NA	NA	0	0	NA	0
1744	C20	Border Collie	11	M	CDL	nose_touch	Control	first 5xR	Test	6	R	10	8	NA	none	Number.of.occurrences	NA	NA	NA	NA	8	NA	NA	NA	NA	NA	NA	NA	NA	NA	0	NA	NA	NA	NA	NA	NA	NA	NA	NA	NA	NA	NA
1745	C20	Border Collie	11	M	CDL	nose_touch	Control	first 5xR	Test	7	L	10	8	NA	none	Total.duration	NA	NA	NA	NA	5.68	NA	NA	NA	NA	NA	NA	5.68	0	0	NA	NA	NA	NA	0	NA	NA	1	0	NA	NA	NA	NA
1746	C20	Border Collie	11	M	CDL	nose_touch	Control	first 5xR	Test	7	L	10	8	Right	Smell1	Number.of.occurrences	NA	NA	NA	NA	5.68	1	NA	NA	0	NA	NA	NA	NA	NA	NA	1.76	1	NA	NA	NA	NA	NA	NA	NA	NA	NA	NA
1747	C20	Border Collie	11	M	CDL	nose_touch	Control	first 5xR	Test	7	L	10	8	Left	Smell2	Number.of.occurrences	NA	NA	NA	NA	5.68	0	NA	NA	0	NA	NA	NA	NA	NA	NA	NA	NA	NA	NA	NA	NA	NA	NA	NA	NA	NA	NA
1748	C20	Border Collie	11	M	CDL	nose_touch	Control	first 5xR	Test	7	L	10	8	NA	none	Number.of.occurrences	NA	NA	NA	NA	5.68	NA	0	1	NA	NA	NA	NA	NA	NA	NA	NA	NA	NA	NA	NA	NA	NA	NA	NA	NA	NA	NA
1749	C20	Border Collie	11	M	CDL	nose_touch	Control	first 5xR	Test	7	L	10	8	None	none	Number.of.occurrences	NA	NA	NA	NA	5.68	NA	NA	NA	NA	NA	NA	NA	NA	NA	NA	NA	NA	NA	NA	NA	NA	NA	NA	NA	NA	NA	NA
1750	C20	Border Collie	11	M	CDL	nose_touch	Control	first 5xR	Test	7	L	10	8	None	none	Total.duration	NA	NA	NA	0	5.68	NA	NA	NA	NA	0	NA	NA	NA	NA	NA	NA	NA	NA	NA	NA	0	NA	NA	NA	NA	NA	0
1751	C20	Border Collie	11	M	CDL	nose_touch	Control	first 5xR	Test	7	L	10	8	Left	Smell2	Total.duration	NA	0	0	0	5.68	NA	NA	NA	NA	0	0	NA	NA	NA	NA	NA	NA	0	NA	0	0	NA	NA	NA	0	NA	0
1752	C20	Border Collie	11	M	CDL	nose_touch	Control	first 5xR	Test	7	L	10	8	Right	Smell1	Total.duration	NA	3.759	2.92	1.64	5.68	NA	NA	NA	NA	0	2.28	NA	NA	NA	NA	NA	NA	0.514085	NA	0.661796	0.288732	NA	NA	0.780822	0.401408	NA	0
1753	C20	Border Collie	11	M	CDL	nose_touch	Control	first 5xR	Test	7	L	10	8	NA	none	Number.of.occurrences	NA	NA	NA	NA	5.68	NA	NA	NA	NA	NA	NA	NA	NA	NA	0	NA	NA	NA	NA	NA	NA	NA	NA	NA	NA	NA	NA
1754	C20	Border Collie	11	M	CDL	nose_touch	Control	first 5xR	Test	8	R	10	8	NA	none	Total.duration	NA	NA	NA	NA	4.92	NA	NA	NA	NA	NA	NA	4.92	0	0	NA	NA	NA	NA	0	NA	NA	1	0	NA	NA	NA	NA
1755	C20	Border Collie	11	M	CDL	nose_touch	Control	first 5xR	Test	8	R	10	8	Right	Smell2	Number.of.occurrences	NA	NA	NA	NA	4.92	1	NA	NA	0	NA	NA	NA	NA	NA	NA	1.2	1	NA	NA	NA	NA	NA	NA	NA	NA	NA	NA
1756	C20	Border Collie	11	M	CDL	nose_touch	Control	first 5xR	Test	8	R	10	8	Left	Smell1	Number.of.occurrences	NA	NA	NA	NA	4.92	0	NA	NA	0	NA	NA	NA	NA	NA	NA	NA	NA	NA	NA	NA	NA	NA	NA	NA	NA	NA	NA
1757	C20	Border Collie	11	M	CDL	nose_touch	Control	first 5xR	Test	8	R	10	8	NA	none	Number.of.occurrences	NA	NA	NA	NA	4.92	NA	0	1	NA	NA	NA	NA	NA	NA	NA	NA	NA	NA	NA	NA	NA	NA	NA	NA	NA	NA	NA
1758	C20	Border Collie	11	M	CDL	nose_touch	Control	first 5xR	Test	8	R	10	8	None	none	Number.of.occurrences	NA	NA	NA	NA	4.92	NA	NA	NA	NA	NA	NA	NA	NA	NA	NA	NA	NA	NA	NA	NA	NA	NA	NA	NA	NA	NA	NA
1759	C20	Border Collie	11	M	CDL	nose_touch	Control	first 5xR	Test	8	R	10	8	None	none	Total.duration	NA	NA	NA	0	4.92	NA	NA	NA	NA	0	NA	NA	NA	NA	NA	NA	NA	NA	NA	NA	0	NA	NA	NA	NA	NA	0
1760	C20	Border Collie	11	M	CDL	nose_touch	Control	first 5xR	Test	8	R	10	8	Left	Smell1	Total.duration	NA	0	0	0	4.92	NA	NA	NA	NA	0	0	NA	NA	NA	NA	NA	NA	0	NA	0	0	NA	NA	NA	0	NA	0
1761	C20	Border Collie	11	M	CDL	nose_touch	Control	first 5xR	Test	8	R	10	8	Right	Smell2	Total.duration	NA	2.719	1.72	2	4.92	NA	NA	NA	NA	0	1.44	NA	NA	NA	NA	NA	NA	0.349593	NA	0.552642	0.406504	NA	NA	0.837209	0.292683	NA	0
1762	C20	Border Collie	11	M	CDL	nose_touch	Control	first 5xR	Test	8	R	10	8	NA	none	Number.of.occurrences	NA	NA	NA	NA	4.92	NA	NA	NA	NA	NA	NA	NA	NA	NA	0	NA	NA	NA	NA	NA	NA	NA	NA	NA	NA	NA	NA
1763	C20	Border Collie	11	M	CDL	nose_touch	Control	first 5xR	Test	9	R	10	8	NA	none	Total.duration	NA	NA	NA	NA	4.4	NA	NA	NA	NA	NA	NA	4.4	0	0	NA	NA	NA	NA	0	NA	NA	1	0	NA	NA	NA	NA
1764	C20	Border Collie	11	M	CDL	nose_touch	Control	first 5xR	Test	9	R	10	8	Right	Smell2	Number.of.occurrences	NA	NA	NA	NA	4.4	0	NA	NA	0	NA	NA	NA	NA	NA	NA	NA	NA	NA	NA	NA	NA	NA	NA	NA	NA	NA	NA
1765	C20	Border Collie	11	M	CDL	nose_touch	Control	first 5xR	Test	9	R	10	8	Left	Smell1	Number.of.occurrences	NA	NA	NA	NA	4.4	1	NA	NA	0	NA	NA	NA	NA	NA	NA	1.44	1	NA	NA	NA	NA	NA	NA	NA	NA	NA	NA
1766	C20	Border Collie	11	M	CDL	nose_touch	Control	first 5xR	Test	9	R	10	8	NA	none	Number.of.occurrences	NA	NA	NA	NA	4.4	NA	0	1	NA	NA	NA	NA	NA	NA	NA	NA	NA	NA	NA	NA	NA	NA	NA	NA	NA	NA	NA
1767	C20	Border Collie	11	M	CDL	nose_touch	Control	first 5xR	Test	9	R	10	8	None	none	Number.of.occurrences	NA	NA	NA	NA	4.4	NA	NA	NA	NA	NA	NA	NA	NA	NA	NA	NA	NA	NA	NA	NA	NA	NA	NA	NA	NA	NA	NA
1768	C20	Border Collie	11	M	CDL	nose_touch	Control	first 5xR	Test	9	R	10	8	None	none	Total.duration	NA	NA	NA	0	4.4	NA	NA	NA	NA	0	NA	NA	NA	NA	NA	NA	NA	NA	NA	NA	0	NA	NA	NA	NA	NA	0
1769	C20	Border Collie	11	M	CDL	nose_touch	Control	first 5xR	Test	9	R	10	8	Left	Smell1	Total.duration	NA	2.359	1.56	1.88	4.4	NA	NA	NA	NA	0	1.08	NA	NA	NA	NA	NA	NA	0.354545	NA	0.536136	0.427273	NA	NA	0.692308	0.245455	NA	0
1770	C20	Border Collie	11	M	CDL	nose_touch	Control	first 5xR	Test	9	R	10	8	Right	Smell2	Total.duration	NA	0	0	0	4.4	NA	NA	NA	NA	0	0	NA	NA	NA	NA	NA	NA	0	NA	0	0	NA	NA	NA	0	NA	0
1771	C20	Border Collie	11	M	CDL	nose_touch	Control	first 5xR	Test	9	R	10	8	NA	none	Number.of.occurrences	NA	NA	NA	NA	4.4	NA	NA	NA	NA	NA	NA	NA	NA	NA	0	NA	NA	NA	NA	NA	NA	NA	NA	NA	NA	NA	NA
1772	C20	Border Collie	11	M	CDL	nose_touch	Control	first 5xR	Test	10	L	10	8	NA	none	Total.duration	NA	NA	NA	NA	3.8	NA	NA	NA	NA	NA	NA	3.8	0	0	NA	NA	NA	NA	0	NA	NA	1	0	NA	NA	NA	NA
1773	C20	Border Collie	11	M	CDL	nose_touch	Control	first 5xR	Test	10	L	10	8	Right	Smell1	Number.of.occurrences	NA	NA	NA	NA	3.8	0	NA	NA	0	NA	NA	NA	NA	NA	NA	NA	NA	NA	NA	NA	NA	NA	NA	NA	NA	NA	NA
1774	C20	Border Collie	11	M	CDL	nose_touch	Control	first 5xR	Test	10	L	10	8	Left	Smell2	Number.of.occurrences	NA	NA	NA	NA	3.8	1	NA	NA	0	NA	NA	NA	NA	NA	NA	1.68	1	NA	NA	NA	NA	NA	NA	NA	NA	NA	NA
1775	C20	Border Collie	11	M	CDL	nose_touch	Control	first 5xR	Test	10	L	10	8	NA	none	Number.of.occurrences	NA	NA	NA	NA	3.8	NA	0	1	NA	NA	NA	NA	NA	NA	NA	NA	NA	NA	NA	NA	NA	NA	NA	NA	NA	NA	NA
1776	C20	Border Collie	11	M	CDL	nose_touch	Control	first 5xR	Test	10	L	10	8	None	none	Number.of.occurrences	NA	NA	NA	NA	3.8	NA	NA	NA	NA	NA	NA	NA	NA	NA	NA	NA	NA	NA	NA	NA	NA	NA	NA	NA	NA	NA	NA
1777	C20	Border Collie	11	M	CDL	nose_touch	Control	first 5xR	Test	10	L	10	8	None	none	Total.duration	NA	NA	NA	0	3.8	NA	NA	NA	NA	0	NA	NA	NA	NA	NA	NA	NA	NA	NA	NA	0	NA	NA	NA	NA	NA	0
1778	C20	Border Collie	11	M	CDL	nose_touch	Control	first 5xR	Test	10	L	10	8	Left	Smell2	Total.duration	NA	2.519	0.84	1.28	3.8	NA	NA	NA	NA	0	0.84	NA	NA	NA	NA	NA	NA	0.221053	NA	0.662895	0.336842	NA	NA	1	0.221053	NA	0
1779	C20	Border Collie	11	M	CDL	nose_touch	Control	first 5xR	Test	10	L	10	8	Right	Smell1	Total.duration	NA	0	0	0	3.8	NA	NA	NA	NA	0	0	NA	NA	NA	NA	NA	NA	0	NA	0	0	NA	NA	NA	0	NA	0
1780	C20	Border Collie	11	M	CDL	nose_touch	Control	first 5xR	Guided	1	R	10	8	Right	Smell2	Number.of.occurrences	NA	NA	NA	NA	12.4	NA	NA	NA	NA	NA	NA	NA	NA	NA	NA	NA	NA	NA	NA	NA	NA	NA	NA	NA	NA	NA	NA
1781	C20	Border Collie	11	M	CDL	nose_touch	Control	first 5xR	Guided	1	R	10	8	Left	Smell1	Number.of.occurrences	NA	NA	NA	NA	12.4	NA	NA	NA	NA	NA	NA	NA	NA	NA	NA	NA	NA	NA	NA	NA	NA	NA	NA	NA	NA	NA	NA
1782	C20	Border Collie	11	M	CDL	nose_touch	Control	first 5xR	Guided	1	R	10	8	None	none	Number.of.occurrences	NA	NA	NA	NA	12.4	NA	NA	NA	NA	NA	NA	NA	NA	NA	NA	NA	NA	NA	NA	NA	NA	NA	NA	NA	NA	NA	NA
1783	C20	Border Collie	11	M	CDL	nose_touch	Control	first 5xR	Guided	1	R	10	8	Left	Smell1	Total.duration	0.32	0.959	2.44	4.76	12.4	NA	NA	NA	NA	NA	NA	NA	NA	NA	NA	NA	NA	0.196774	NA	0.0773387	0.383871	NA	NA	NA	NA	0.131148	NA
1784	C20	Border Collie	11	M	CDL	nose_touch	Control	first 5xR	Guided	1	R	10	8	Right	Smell2	Total.duration	0.72	2.839	2.28	2.839	12.4	NA	NA	NA	NA	NA	NA	NA	NA	NA	NA	NA	NA	0.183871	NA	0.228952	0.228952	NA	NA	NA	NA	0.315789	NA
1785	C20	Border Collie	11	M	CDL	nose_touch	Control	first 5xR	Guided	1	R	10	8	None	none	Total.duration	0	NA	NA	0	12.4	NA	NA	NA	NA	NA	NA	NA	NA	NA	NA	NA	NA	NA	NA	NA	0	NA	NA	NA	NA	NA	NA
1786	C20	Border Collie	11	M	CDL	nose_touch	Control	first 5xR	Guided	1	R	10	8	NA	none	Total.duration	NA	NA	NA	NA	12.4	NA	NA	NA	NA	NA	NA	NA	NA	NA	NA	NA	NA	NA	NA	NA	NA	NA	NA	NA	NA	NA	NA
1787	C20	Border Collie	11	M	CDL	nose_touch	Control	first 5xR	Guided	2	L	10	8	Right	Smell1	Number.of.occurrences	NA	NA	NA	NA	15.4	NA	NA	NA	NA	NA	NA	NA	NA	NA	NA	NA	NA	NA	NA	NA	NA	NA	NA	NA	NA	NA	NA
1788	C20	Border Collie	11	M	CDL	nose_touch	Control	first 5xR	Guided	2	L	10	8	Left	Smell2	Number.of.occurrences	NA	NA	NA	NA	15.4	NA	NA	NA	NA	NA	NA	NA	NA	NA	NA	NA	NA	NA	NA	NA	NA	NA	NA	NA	NA	NA	NA
1789	C20	Border Collie	11	M	CDL	nose_touch	Control	first 5xR	Guided	2	L	10	8	None	none	Number.of.occurrences	NA	NA	NA	NA	15.4	NA	NA	NA	NA	NA	NA	NA	NA	NA	NA	NA	NA	NA	NA	NA	NA	NA	NA	NA	NA	NA	NA
1790	C20	Border Collie	11	M	CDL	nose_touch	Control	first 5xR	Guided	2	L	10	8	Left	Smell2	Total.duration	4.48	6.238	7	4.919	15.4	NA	NA	NA	NA	NA	NA	NA	NA	NA	NA	NA	NA	0.454545	NA	0.405065	0.319416	NA	NA	NA	NA	0.64	NA
1791	C20	Border Collie	11	M	CDL	nose_touch	Control	first 5xR	Guided	2	L	10	8	Right	Smell1	Total.duration	0.88	1.959	1.48	1.279	15.4	NA	NA	NA	NA	NA	NA	NA	NA	NA	NA	NA	NA	0.0961039	NA	0.127208	0.0830519	NA	NA	NA	NA	0.594595	NA
1792	C20	Border Collie	11	M	CDL	nose_touch	Control	first 5xR	Guided	2	L	10	8	None	none	Total.duration	NA	NA	NA	0	15.4	NA	NA	NA	NA	NA	NA	NA	NA	NA	NA	NA	NA	NA	NA	NA	0	NA	NA	NA	NA	NA	NA
1793	C20	Border Collie	11	M	CDL	nose_touch	Control	first 5xR	Guided	2	L	10	8	NA	none	Total.duration	NA	NA	NA	NA	15.4	NA	NA	NA	NA	NA	NA	NA	NA	NA	NA	NA	NA	NA	NA	NA	NA	NA	NA	NA	NA	NA	NA
1794	C20	Border Collie	11	M	CDL	nose_touch	Control	first 5xR	Guided	3	R	10	8	Right	Smell2	Number.of.occurrences	NA	NA	NA	NA	11.76	NA	NA	NA	NA	NA	NA	NA	NA	NA	NA	NA	NA	NA	NA	NA	NA	NA	NA	NA	NA	NA	NA
1795	C20	Border Collie	11	M	CDL	nose_touch	Control	first 5xR	Guided	3	R	10	8	Left	Smell1	Number.of.occurrences	NA	NA	NA	NA	11.76	NA	NA	NA	NA	NA	NA	NA	NA	NA	NA	NA	NA	NA	NA	NA	NA	NA	NA	NA	NA	NA	NA
1796	C20	Border Collie	11	M	CDL	nose_touch	Control	first 5xR	Guided	3	R	10	8	None	none	Number.of.occurrences	NA	NA	NA	NA	11.76	NA	NA	NA	NA	NA	NA	NA	NA	NA	NA	NA	NA	NA	NA	NA	NA	NA	NA	NA	NA	NA	NA
1797	C20	Border Collie	11	M	CDL	nose_touch	Control	first 5xR	Guided	3	R	10	8	Left	Smell1	Total.duration	0	0.559	1.04	2	11.76	NA	NA	NA	NA	NA	NA	NA	NA	NA	NA	NA	NA	0.0884354	NA	0.047534	0.170068	NA	NA	NA	NA	0	NA
1798	C20	Border Collie	11	M	CDL	nose_touch	Control	first 5xR	Guided	3	R	10	8	Right	Smell2	Total.duration	0.56	3.479	2.48	1.479	11.76	NA	NA	NA	NA	NA	NA	NA	NA	NA	NA	NA	NA	0.210884	NA	0.295833	0.125765	NA	NA	NA	NA	0.225806	NA
1799	C20	Border Collie	11	M	CDL	nose_touch	Control	first 5xR	Guided	3	R	10	8	None	none	Total.duration	NA	NA	NA	0	11.76	NA	NA	NA	NA	NA	NA	NA	NA	NA	NA	NA	NA	NA	NA	NA	0	NA	NA	NA	NA	NA	NA
1800	C20	Border Collie	11	M	CDL	nose_touch	Control	first 5xR	Guided	3	R	10	8	NA	none	Total.duration	NA	NA	NA	NA	11.76	NA	NA	NA	NA	NA	NA	NA	NA	NA	NA	NA	NA	NA	NA	NA	NA	NA	NA	NA	NA	NA	NA
1801	C20	Border Collie	11	M	CDL	nose_touch	Control	first 5xR	Guided	4	L	10	8	Right	Smell1	Number.of.occurrences	NA	NA	NA	NA	11.36	NA	NA	NA	NA	NA	NA	NA	NA	NA	NA	NA	NA	NA	NA	NA	NA	NA	NA	NA	NA	NA	NA
1802	C20	Border Collie	11	M	CDL	nose_touch	Control	first 5xR	Guided	4	L	10	8	Left	Smell2	Number.of.occurrences	NA	NA	NA	NA	11.36	NA	NA	NA	NA	NA	NA	NA	NA	NA	NA	NA	NA	NA	NA	NA	NA	NA	NA	NA	NA	NA	NA
1803	C20	Border Collie	11	M	CDL	nose_touch	Control	first 5xR	Guided	4	L	10	8	None	none	Number.of.occurrences	NA	NA	NA	NA	11.36	NA	NA	NA	NA	NA	NA	NA	NA	NA	NA	NA	NA	NA	NA	NA	NA	NA	NA	NA	NA	NA	NA
1804	C20	Border Collie	11	M	CDL	nose_touch	Control	first 5xR	Guided	4	L	10	8	Left	Smell2	Total.duration	0.8	1.439	0.92	3.2	11.36	NA	NA	NA	NA	NA	NA	NA	NA	NA	NA	NA	NA	0.0809859	NA	0.126673	0.28169	NA	NA	NA	NA	0.869565	NA
1805	C20	Border Collie	11	M	CDL	nose_touch	Control	first 5xR	Guided	4	L	10	8	Right	Smell1	Total.duration	0.72	1.359	1	1.159	11.36	NA	NA	NA	NA	NA	NA	NA	NA	NA	NA	NA	NA	0.0880282	NA	0.11963	0.102025	NA	NA	NA	NA	0.72	NA
1806	C20	Border Collie	11	M	CDL	nose_touch	Control	first 5xR	Guided	4	L	10	8	None	none	Total.duration	NA	NA	NA	0	11.36	NA	NA	NA	NA	NA	NA	NA	NA	NA	NA	NA	NA	NA	NA	NA	0	NA	NA	NA	NA	NA	NA
1807	C20	Border Collie	11	M	CDL	nose_touch	Control	first 5xR	Guided	4	L	10	8	NA	none	Total.duration	NA	NA	NA	NA	11.36	NA	NA	NA	NA	NA	NA	NA	NA	NA	NA	NA	NA	NA	NA	NA	NA	NA	NA	NA	NA	NA	NA
1808	C20	Border Collie	11	M	CDL	nose_touch	Control	first 5xR	Guided	5	L	10	8	Right	Smell1	Number.of.occurrences	NA	NA	NA	NA	15.28	NA	NA	NA	NA	NA	NA	NA	NA	NA	NA	NA	NA	NA	NA	NA	NA	NA	NA	NA	NA	NA	NA
1809	C20	Border Collie	11	M	CDL	nose_touch	Control	first 5xR	Guided	5	L	10	8	Left	Smell2	Number.of.occurrences	NA	NA	NA	NA	15.28	NA	NA	NA	NA	NA	NA	NA	NA	NA	NA	NA	NA	NA	NA	NA	NA	NA	NA	NA	NA	NA	NA
1810	C20	Border Collie	11	M	CDL	nose_touch	Control	first 5xR	Guided	5	L	10	8	None	none	Number.of.occurrences	NA	NA	NA	NA	15.28	NA	NA	NA	NA	NA	NA	NA	NA	NA	NA	NA	NA	NA	NA	NA	NA	NA	NA	NA	NA	NA	NA
1811	C20	Border Collie	11	M	CDL	nose_touch	Control	first 5xR	Guided	5	L	10	8	Left	Smell2	Total.duration	0	3.839	0	3.16	15.28	NA	NA	NA	NA	NA	NA	NA	NA	NA	NA	NA	NA	0	NA	0.251243	0.206806	NA	NA	NA	NA	NA	NA
1812	C20	Border Collie	11	M	CDL	nose_touch	Control	first 5xR	Guided	5	L	10	8	Right	Smell1	Total.duration	0	2.559	0	1.519	15.28	NA	NA	NA	NA	NA	NA	NA	NA	NA	NA	NA	NA	0	NA	0.167474	0.099411	NA	NA	NA	NA	NA	NA
1813	C20	Border Collie	11	M	CDL	nose_touch	Control	first 5xR	Guided	5	L	10	8	None	none	Total.duration	NA	NA	NA	0	15.28	NA	NA	NA	NA	NA	NA	NA	NA	NA	NA	NA	NA	NA	NA	NA	0	NA	NA	NA	NA	NA	NA
1814	C20	Border Collie	11	M	CDL	nose_touch	Control	first 5xR	Guided	5	L	10	8	NA	none	Total.duration	NA	NA	NA	NA	15.28	NA	NA	NA	NA	NA	NA	NA	NA	NA	NA	NA	NA	NA	NA	NA	NA	NA	NA	NA	NA	NA	NA
1815	C20	Border Collie	11	M	CDL	nose_touch	Control	first 5xR	Guided	6	R	10	8	Right	Smell2	Number.of.occurrences	NA	NA	NA	NA	10.84	NA	NA	NA	0	NA	NA	NA	NA	NA	NA	NA	NA	NA	NA	NA	NA	NA	NA	NA	NA	NA	NA
1816	C20	Border Collie	11	M	CDL	nose_touch	Control	first 5xR	Guided	6	R	10	8	Left	Smell1	Number.of.occurrences	NA	NA	NA	NA	10.84	NA	NA	NA	NA	NA	NA	NA	NA	NA	NA	NA	NA	NA	NA	NA	NA	NA	NA	NA	NA	NA	NA
1817	C20	Border Collie	11	M	CDL	nose_touch	Control	first 5xR	Guided	6	R	10	8	None	none	Number.of.occurrences	NA	NA	NA	NA	10.84	NA	NA	NA	NA	NA	NA	NA	NA	NA	NA	NA	NA	NA	NA	NA	NA	NA	NA	NA	NA	NA	NA
1818	C20	Border Collie	11	M	CDL	nose_touch	Control	first 5xR	Guided	6	R	10	8	Left	Smell1	Total.duration	0	2.839	0	1.679	10.84	NA	NA	NA	NA	NA	NA	NA	NA	NA	NA	NA	NA	0	NA	0.2619	0.154889	NA	NA	NA	NA	NA	NA
1819	C20	Border Collie	11	M	CDL	nose_touch	Control	first 5xR	Guided	6	R	10	8	Right	Smell2	Total.duration	0	1.639	0	2.32	10.84	NA	NA	NA	NA	NA	NA	NA	NA	NA	NA	NA	NA	0	NA	0.151199	0.214022	NA	NA	NA	NA	NA	NA
1820	C20	Border Collie	11	M	CDL	nose_touch	Control	first 5xR	Guided	6	R	10	8	None	none	Total.duration	NA	NA	NA	0	10.84	NA	NA	NA	NA	NA	NA	NA	NA	NA	NA	NA	NA	NA	NA	NA	0	NA	NA	NA	NA	NA	NA
1821	C20	Border Collie	11	M	CDL	nose_touch	Control	first 5xR	Guided	6	R	10	8	NA	none	Total.duration	NA	NA	NA	NA	10.84	NA	NA	NA	NA	NA	NA	NA	NA	NA	NA	NA	NA	NA	NA	NA	NA	NA	NA	NA	NA	NA	NA
1822	C20	Border Collie	11	M	CDL	nose_touch	Control	first 5xR	Guided	7	L	10	8	Right	Smell1	Number.of.occurrences	NA	NA	NA	NA	13.56	NA	NA	NA	NA	NA	NA	NA	NA	NA	NA	NA	NA	NA	NA	NA	NA	NA	NA	NA	NA	NA	NA
1823	C20	Border Collie	11	M	CDL	nose_touch	Control	first 5xR	Guided	7	L	10	8	Left	Smell2	Number.of.occurrences	NA	NA	NA	NA	13.56	NA	NA	NA	NA	NA	NA	NA	NA	NA	NA	NA	NA	NA	NA	NA	NA	NA	NA	NA	NA	NA	NA
1824	C20	Border Collie	11	M	CDL	nose_touch	Control	first 5xR	Guided	7	L	10	8	None	none	Number.of.occurrences	NA	NA	NA	NA	13.56	NA	NA	NA	NA	NA	NA	NA	NA	NA	NA	NA	NA	NA	NA	NA	NA	NA	NA	NA	NA	NA	NA
1825	C20	Border Collie	11	M	CDL	nose_touch	Control	first 5xR	Guided	7	L	10	8	Left	Smell2	Total.duration	1.28	3.639	1.96	2.759	13.56	NA	NA	NA	NA	NA	NA	NA	NA	NA	NA	NA	NA	0.144543	NA	0.268363	0.203466	NA	NA	NA	NA	0.653061	NA
1826	C20	Border Collie	11	M	CDL	nose_touch	Control	first 5xR	Guided	7	L	10	8	Right	Smell1	Total.duration	2.68	2.679	3.48	2.8	13.56	NA	NA	NA	NA	NA	NA	NA	NA	NA	NA	NA	NA	0.256637	NA	0.197566	0.20649	NA	NA	NA	NA	0.770115	NA
1827	C20	Border Collie	11	M	CDL	nose_touch	Control	first 5xR	Guided	7	L	10	8	None	none	Total.duration	NA	NA	NA	0	13.56	NA	NA	NA	NA	NA	NA	NA	NA	NA	NA	NA	NA	NA	NA	NA	0	NA	NA	NA	NA	NA	NA
1828	C20	Border Collie	11	M	CDL	nose_touch	Control	first 5xR	Guided	7	L	10	8	NA	none	Total.duration	NA	NA	NA	NA	13.56	NA	NA	NA	NA	NA	NA	NA	NA	NA	NA	NA	NA	NA	NA	NA	NA	NA	NA	NA	NA	NA	NA
1829	C20	Border Collie	11	M	CDL	nose_touch	Control	first 5xR	Guided	8	R	10	8	Right	Smell2	Number.of.occurrences	NA	NA	NA	NA	12.44	NA	NA	NA	NA	NA	NA	NA	NA	NA	NA	NA	NA	NA	NA	NA	NA	NA	NA	NA	NA	NA	NA
1830	C20	Border Collie	11	M	CDL	nose_touch	Control	first 5xR	Guided	8	R	10	8	Left	Smell1	Number.of.occurrences	NA	NA	NA	NA	12.44	NA	NA	NA	NA	NA	NA	NA	NA	NA	NA	NA	NA	NA	NA	NA	NA	NA	NA	NA	NA	NA	NA
1831	C20	Border Collie	11	M	CDL	nose_touch	Control	first 5xR	Guided	8	R	10	8	None	none	Number.of.occurrences	NA	NA	NA	NA	12.44	NA	NA	NA	NA	NA	NA	NA	NA	NA	NA	NA	NA	NA	NA	NA	NA	NA	NA	NA	NA	NA	NA
1832	C20	Border Collie	11	M	CDL	nose_touch	Control	first 5xR	Guided	8	R	10	8	Left	Smell1	Total.duration	1.36	2.399	1.36	1.439	12.44	NA	NA	NA	NA	NA	NA	NA	NA	NA	NA	NA	NA	0.109325	NA	0.192846	0.115675	NA	NA	NA	NA	1	NA
1833	C20	Border Collie	11	M	CDL	nose_touch	Control	first 5xR	Guided	8	R	10	8	Right	Smell2	Total.duration	3.08	3.759	3.76	3.16	12.44	NA	NA	NA	NA	NA	NA	NA	NA	NA	NA	NA	NA	0.302251	NA	0.30217	0.254019	NA	NA	NA	NA	0.819149	NA
1834	C20	Border Collie	11	M	CDL	nose_touch	Control	first 5xR	Guided	8	R	10	8	None	none	Total.duration	NA	NA	NA	0	12.44	NA	NA	NA	NA	NA	NA	NA	NA	NA	NA	NA	NA	NA	NA	NA	0	NA	NA	NA	NA	NA	NA
1835	C20	Border Collie	11	M	CDL	nose_touch	Control	first 5xR	Guided	8	R	10	8	NA	none	Total.duration	NA	NA	NA	NA	12.44	NA	NA	NA	NA	NA	NA	NA	NA	NA	NA	NA	NA	NA	NA	NA	NA	NA	NA	NA	NA	NA	NA
1836	C20	Border Collie	11	M	CDL	nose_touch	Control	first 5xR	Guided	9	R	10	8	Left	Smell1	Number.of.occurrences	NA	NA	NA	NA	11.6	NA	NA	NA	NA	NA	NA	NA	NA	NA	NA	NA	NA	NA	NA	NA	NA	NA	NA	NA	NA	NA	NA
1837	C20	Border Collie	11	M	CDL	nose_touch	Control	first 5xR	Guided	9	R	10	8	None	none	Number.of.occurrences	NA	NA	NA	NA	11.6	NA	NA	NA	NA	NA	NA	NA	NA	NA	NA	NA	NA	NA	NA	NA	NA	NA	NA	NA	NA	NA	NA
1838	C20	Border Collie	11	M	CDL	nose_touch	Control	first 5xR	Guided	9	R	10	8	Left	Smell1	Total.duration	0	0.68	0	2.039	11.6	NA	NA	NA	NA	NA	NA	NA	NA	NA	NA	NA	NA	0	NA	0.0586207	0.175776	NA	NA	NA	NA	NA	NA
1839	C20	Border Collie	11	M	CDL	nose_touch	Control	first 5xR	Guided	9	R	10	8	Right	Smell2	Total.duration	1.16	2.519	1.16	2.68	11.6	NA	NA	NA	NA	NA	NA	NA	NA	NA	NA	NA	NA	0.1	NA	0.217155	0.231034	NA	NA	NA	NA	1	NA
1840	C20	Border Collie	11	M	CDL	nose_touch	Control	first 5xR	Guided	9	R	10	8	None	none	Total.duration	NA	NA	NA	0	11.6	NA	NA	NA	NA	NA	NA	NA	NA	NA	NA	NA	NA	NA	NA	NA	0	NA	NA	NA	NA	NA	NA
1841	C20	Border Collie	11	M	CDL	nose_touch	Control	first 5xR	Guided	9	R	10	8	NA	none	Total.duration	NA	NA	NA	NA	11.6	NA	NA	NA	NA	NA	NA	NA	NA	NA	NA	NA	NA	NA	NA	NA	NA	NA	NA	NA	NA	NA	NA
1842	C20	Border Collie	11	M	CDL	nose_touch	Control	first 5xR	Guided	10	L	10	8	Right	Smell1	Number.of.occurrences	NA	NA	NA	NA	15.4	NA	NA	NA	NA	NA	NA	NA	NA	NA	NA	NA	NA	NA	NA	NA	NA	NA	NA	NA	NA	NA	NA
1843	C20	Border Collie	11	M	CDL	nose_touch	Control	first 5xR	Guided	10	L	10	8	Left	Smell2	Number.of.occurrences	NA	NA	NA	NA	15.4	NA	NA	NA	NA	NA	NA	NA	NA	NA	NA	NA	NA	NA	NA	NA	NA	NA	NA	NA	NA	NA	NA
1844	C20	Border Collie	11	M	CDL	nose_touch	Control	first 5xR	Guided	10	L	10	8	None	none	Number.of.occurrences	NA	NA	NA	NA	15.4	NA	NA	NA	NA	NA	NA	NA	NA	NA	NA	NA	NA	NA	NA	NA	NA	NA	NA	NA	NA	NA	NA
1845	C20	Border Collie	11	M	CDL	nose_touch	Control	first 5xR	Guided	10	L	10	8	Left	Smell2	Total.duration	0.8	2.239	1.08	1.839	15.4	NA	NA	NA	NA	NA	NA	NA	NA	NA	NA	NA	NA	0.0701299	NA	0.14539	0.119416	NA	NA	NA	NA	0.740741	NA
1846	C20	Border Collie	11	M	CDL	nose_touch	Control	first 5xR	Guided	10	L	10	8	Right	Smell1	Total.duration	1.72	3.12	4.52	2.44	15.4	NA	NA	NA	NA	NA	NA	NA	NA	NA	NA	NA	NA	0.293506	NA	0.202597	0.158442	NA	NA	NA	NA	0.380531	NA
1847	C20	Border Collie	11	M	CDL	nose_touch	Control	first 5xR	Guided	10	L	10	8	None	none	Total.duration	NA	NA	NA	0	15.4	NA	NA	NA	NA	NA	NA	NA	NA	NA	NA	NA	NA	NA	NA	NA	0	NA	NA	NA	NA	NA	NA
1848	C20	Border Collie	11	M	CDL	nose_touch	Control	first 5xR	Guided	10	L	10	8	NA	none	Total.duration	NA	NA	NA	NA	15.4	NA	NA	NA	NA	NA	NA	NA	NA	NA	NA	NA	NA	NA	NA	NA	NA	NA	NA	NA	NA	NA	NA
1849	C21	Working Cocker Spaniel	2	M	CDL	nose_touch	Control	first 5xR	Test	1	L	10	8	NA	none	Total.duration	NA	NA	NA	NA	6.32	NA	NA	NA	NA	NA	NA	6.32	0	0	NA	NA	NA	NA	0	NA	NA	1	0	NA	NA	NA	NA
1850	C21	Working Cocker Spaniel	2	M	CDL	nose_touch	Control	first 5xR	Test	1	L	10	8	Right	Smell1	Number.of.occurrences	NA	NA	NA	NA	6.32	0	NA	NA	1	NA	NA	NA	NA	NA	NA	NA	NA	NA	NA	NA	NA	NA	NA	NA	NA	NA	NA
1851	C21	Working Cocker Spaniel	2	M	CDL	nose_touch	Control	first 5xR	Test	1	L	10	8	Left	Smell2	Number.of.occurrences	NA	NA	NA	NA	6.32	1	NA	NA	0	NA	NA	NA	NA	NA	NA	4.48	1	NA	NA	NA	NA	NA	NA	NA	NA	NA	NA
1852	C21	Working Cocker Spaniel	2	M	CDL	nose_touch	Control	first 5xR	Test	1	L	10	8	NA	none	Number.of.occurrences	NA	NA	NA	NA	6.32	NA	0	2	NA	NA	NA	NA	NA	NA	NA	NA	NA	NA	NA	NA	NA	NA	NA	NA	NA	NA	NA
1853	C21	Working Cocker Spaniel	2	M	CDL	nose_touch	Control	first 5xR	Test	1	L	10	8	None	none	Number.of.occurrences	NA	NA	NA	NA	6.32	NA	NA	NA	NA	NA	NA	NA	NA	NA	NA	NA	NA	NA	NA	NA	NA	NA	NA	NA	NA	NA	NA
1854	C21	Working Cocker Spaniel	2	M	CDL	nose_touch	Control	first 5xR	Test	1	L	10	8	None	none	Total.duration	NA	NA	NA	3.839	6.32	NA	NA	NA	NA	0	NA	NA	NA	NA	NA	NA	NA	NA	NA	NA	0.607437	NA	NA	NA	NA	NA	0
1855	C21	Working Cocker Spaniel	2	M	CDL	nose_touch	Control	first 5xR	Test	1	L	10	8	Left	Smell2	Total.duration	NA	0.4	0.88	0.799	6.32	NA	NA	NA	NA	0	0	NA	NA	NA	NA	NA	NA	0.139241	NA	0.0632911	0.126424	NA	NA	0	0	NA	0
1856	C21	Working Cocker Spaniel	2	M	CDL	nose_touch	Control	first 5xR	Test	1	L	10	8	Right	Smell1	Total.duration	NA	0	0	0	6.32	NA	NA	NA	NA	0	0	NA	NA	NA	NA	NA	NA	0	NA	0	0	NA	NA	NA	0	NA	0
1857	C21	Working Cocker Spaniel	2	M	CDL	nose_touch	Control	first 5xR	Test	2	R	10	8	NA	none	Total.duration	NA	NA	NA	NA	8.4	NA	NA	NA	NA	NA	NA	8.4	0	0	NA	NA	NA	NA	0	NA	NA	1	0	NA	NA	NA	NA
1858	C21	Working Cocker Spaniel	2	M	CDL	nose_touch	Control	first 5xR	Test	2	R	10	8	Right	Smell2	Number.of.occurrences	NA	NA	NA	NA	8.4	0	NA	NA	0	NA	NA	NA	NA	NA	NA	NA	NA	NA	NA	NA	NA	NA	NA	NA	NA	NA	NA
1859	C21	Working Cocker Spaniel	2	M	CDL	nose_touch	Control	first 5xR	Test	2	R	10	8	Left	Smell1	Number.of.occurrences	NA	NA	NA	NA	8.4	1	NA	NA	0	NA	NA	NA	NA	NA	NA	3.52	1	NA	NA	NA	NA	NA	NA	NA	NA	NA	NA
1860	C21	Working Cocker Spaniel	2	M	CDL	nose_touch	Control	first 5xR	Test	2	R	10	8	NA	none	Number.of.occurrences	NA	NA	NA	NA	8.4	NA	0	2	NA	NA	NA	NA	NA	NA	NA	NA	NA	NA	NA	NA	NA	NA	NA	NA	NA	NA	NA
1861	C21	Working Cocker Spaniel	2	M	CDL	nose_touch	Control	first 5xR	Test	2	R	10	8	None	none	Number.of.occurrences	NA	NA	NA	NA	8.4	NA	NA	NA	NA	NA	NA	NA	NA	NA	NA	NA	NA	NA	NA	NA	NA	NA	NA	NA	NA	NA	NA
1862	C21	Working Cocker Spaniel	2	M	CDL	nose_touch	Control	first 5xR	Test	2	R	10	8	None	none	Total.duration	NA	NA	NA	3.679	8.4	NA	NA	NA	NA	0.521	NA	NA	NA	NA	NA	NA	NA	NA	NA	NA	0.437976	NA	NA	NA	NA	NA	0.0620238
1863	C21	Working Cocker Spaniel	2	M	CDL	nose_touch	Control	first 5xR	Test	2	R	10	8	Left	Smell1	Total.duration	NA	0	0	0.359	8.4	NA	NA	NA	NA	0	0	NA	NA	NA	NA	NA	NA	0	NA	0	0.0427381	NA	NA	NA	0	NA	0
1864	C21	Working Cocker Spaniel	2	M	CDL	nose_touch	Control	first 5xR	Test	2	R	10	8	Right	Smell2	Total.duration	NA	0.959	0	0	8.4	NA	NA	NA	NA	0	NA	NA	NA	NA	NA	NA	NA	0	NA	0.114167	0	NA	NA	NA	NA	NA	0
1865	C21	Working Cocker Spaniel	2	M	CDL	nose_touch	Control	first 5xR	Test	2	R	10	8	NA	none	Number.of.occurrences	NA	NA	NA	NA	8.4	NA	NA	NA	NA	NA	NA	NA	NA	NA	0	NA	NA	NA	NA	NA	NA	NA	NA	NA	NA	NA	NA
1866	C21	Working Cocker Spaniel	2	M	CDL	nose_touch	Control	first 5xR	Test	3	R	10	8	NA	none	Total.duration	NA	NA	NA	NA	16.12	NA	NA	NA	NA	NA	NA	3.96	0	0	NA	NA	NA	NA	0	NA	NA	0.245658	0	NA	NA	NA	NA
1867	C21	Working Cocker Spaniel	2	M	CDL	nose_touch	Control	first 5xR	Test	3	R	10	8	Right	Smell2	Number.of.occurrences	NA	NA	NA	NA	16.12	1	NA	NA	NA	NA	NA	NA	NA	NA	NA	2.32	1	NA	NA	NA	NA	NA	NA	NA	NA	NA	NA
1868	C21	Working Cocker Spaniel	2	M	CDL	nose_touch	Control	first 5xR	Test	3	R	10	8	Left	Smell1	Number.of.occurrences	NA	NA	NA	NA	16.12	0	NA	NA	NA	NA	NA	NA	NA	NA	NA	NA	NA	NA	NA	NA	NA	NA	NA	NA	NA	NA	NA
1869	C21	Working Cocker Spaniel	2	M	CDL	nose_touch	Control	first 5xR	Test	3	R	10	8	NA	none	Number.of.occurrences	NA	NA	NA	NA	16.12	NA	0	1	NA	NA	NA	NA	NA	NA	NA	NA	NA	NA	NA	NA	NA	NA	NA	NA	NA	NA	NA
1870	C21	Working Cocker Spaniel	2	M	CDL	nose_touch	Control	first 5xR	Test	3	R	10	8	None	none	Number.of.occurrences	NA	NA	NA	NA	16.12	NA	NA	NA	NA	NA	NA	NA	NA	NA	NA	NA	NA	NA	NA	NA	NA	NA	NA	NA	NA	NA	NA
1871	C21	Working Cocker Spaniel	2	M	CDL	nose_touch	Control	first 5xR	Test	3	R	10	8	None	none	Total.duration	NA	NA	NA	1.359	16.12	NA	NA	NA	NA	0	NA	NA	NA	NA	NA	NA	NA	NA	NA	NA	0.0843052	NA	NA	NA	NA	NA	0
1872	C21	Working Cocker Spaniel	2	M	CDL	nose_touch	Control	first 5xR	Test	3	R	10	8	Left	Smell1	Total.duration	NA	2.958	2.8	3.038	16.12	NA	NA	NA	NA	0	0	NA	NA	NA	NA	NA	NA	0.173697	NA	0.183499	0.188462	NA	NA	0	0	NA	0
1873	C21	Working Cocker Spaniel	2	M	CDL	nose_touch	Control	first 5xR	Test	3	R	10	8	Right	Smell2	Total.duration	NA	3.756	2.4	3.637	16.12	NA	NA	NA	NA	0	0	NA	NA	NA	NA	NA	NA	0.148883	NA	0.233002	0.22562	NA	NA	0	0	NA	0
1874	C21	Working Cocker Spaniel	2	M	CDL	nose_touch	Control	first 5xR	Test	4	L	10	8	NA	none	Total.duration	NA	NA	NA	NA	3.28	NA	NA	NA	NA	NA	NA	3.28	0	0	NA	NA	NA	NA	0	NA	NA	1	0	NA	NA	NA	NA
1875	C21	Working Cocker Spaniel	2	M	CDL	nose_touch	Control	first 5xR	Test	4	L	10	8	Right	Smell1	Number.of.occurrences	NA	NA	NA	NA	3.28	1	NA	NA	0	NA	NA	NA	NA	NA	NA	0.88	1	NA	NA	NA	NA	NA	NA	NA	NA	NA	NA
1876	C21	Working Cocker Spaniel	2	M	CDL	nose_touch	Control	first 5xR	Test	4	L	10	8	Left	Smell2	Number.of.occurrences	NA	NA	NA	NA	3.28	0	NA	NA	0	NA	NA	NA	NA	NA	NA	NA	NA	NA	NA	NA	NA	NA	NA	NA	NA	NA	NA
1877	C21	Working Cocker Spaniel	2	M	CDL	nose_touch	Control	first 5xR	Test	4	L	10	8	NA	none	Number.of.occurrences	NA	NA	NA	NA	3.28	NA	0	1	NA	NA	NA	NA	NA	NA	NA	NA	NA	NA	NA	NA	NA	NA	NA	NA	NA	NA	NA
1878	C21	Working Cocker Spaniel	2	M	CDL	nose_touch	Control	first 5xR	Test	4	L	10	8	None	none	Number.of.occurrences	NA	NA	NA	NA	3.28	NA	NA	NA	NA	NA	NA	NA	NA	NA	NA	NA	NA	NA	NA	NA	NA	NA	NA	NA	NA	NA	NA
1879	C21	Working Cocker Spaniel	2	M	CDL	nose_touch	Control	first 5xR	Test	4	L	10	8	None	none	Total.duration	NA	NA	NA	0.84	3.28	NA	NA	NA	NA	0	NA	NA	NA	NA	NA	NA	NA	NA	NA	NA	0.256098	NA	NA	NA	NA	NA	0
1880	C21	Working Cocker Spaniel	2	M	CDL	nose_touch	Control	first 5xR	Test	4	L	10	8	Left	Smell2	Total.duration	NA	0	0	0	3.28	NA	NA	NA	NA	0	0	NA	NA	NA	NA	NA	NA	0	NA	0	0	NA	NA	NA	0	NA	0
1881	C21	Working Cocker Spaniel	2	M	CDL	nose_touch	Control	first 5xR	Test	4	L	10	8	Right	Smell1	Total.duration	NA	0.64	0.2	0.68	3.28	NA	NA	NA	NA	0	0	NA	NA	NA	NA	NA	NA	0.0609756	NA	0.195122	0.207317	NA	NA	0	0	NA	0
1882	C21	Working Cocker Spaniel	2	M	CDL	nose_touch	Control	first 5xR	Test	5	R	10	8	NA	none	Total.duration	NA	NA	NA	NA	4.68	NA	NA	NA	NA	NA	NA	4.68	0	0	NA	NA	NA	NA	0	NA	NA	1	0	NA	NA	NA	NA
1883	C21	Working Cocker Spaniel	2	M	CDL	nose_touch	Control	first 5xR	Test	5	R	10	8	Right	Smell2	Number.of.occurrences	NA	NA	NA	NA	4.68	0	NA	NA	1	NA	NA	NA	NA	NA	NA	NA	NA	NA	NA	NA	NA	NA	NA	NA	NA	NA	NA
1884	C21	Working Cocker Spaniel	2	M	CDL	nose_touch	Control	first 5xR	Test	5	R	10	8	Left	Smell1	Number.of.occurrences	NA	NA	NA	NA	4.68	1	NA	NA	0	NA	NA	NA	NA	NA	NA	2.88	1	NA	NA	NA	NA	NA	NA	NA	NA	NA	NA
1885	C21	Working Cocker Spaniel	2	M	CDL	nose_touch	Control	first 5xR	Test	5	R	10	8	NA	none	Number.of.occurrences	NA	NA	NA	NA	4.68	NA	0	2	NA	NA	NA	NA	NA	NA	NA	NA	NA	NA	NA	NA	NA	NA	NA	NA	NA	NA	NA
1886	C21	Working Cocker Spaniel	2	M	CDL	nose_touch	Control	first 5xR	Test	5	R	10	8	None	none	Number.of.occurrences	NA	NA	NA	NA	4.68	NA	NA	NA	NA	NA	NA	NA	NA	NA	NA	NA	NA	NA	NA	NA	NA	NA	NA	NA	NA	NA	NA
1887	C21	Working Cocker Spaniel	2	M	CDL	nose_touch	Control	first 5xR	Test	5	R	10	8	None	none	Total.duration	NA	NA	NA	0	4.68	NA	NA	NA	NA	0	NA	NA	NA	NA	NA	NA	NA	NA	NA	NA	0	NA	NA	NA	NA	NA	0
1888	C21	Working Cocker Spaniel	2	M	CDL	nose_touch	Control	first 5xR	Test	5	R	10	8	Left	Smell1	Total.duration	NA	0	0.6	1.4	4.68	NA	NA	NA	NA	0	0	NA	NA	NA	NA	NA	NA	0.128205	NA	0	0.299145	NA	NA	0	0	NA	0
1889	C21	Working Cocker Spaniel	2	M	CDL	nose_touch	Control	first 5xR	Test	5	R	10	8	Right	Smell2	Total.duration	NA	0.639	0.879	1.959	4.68	NA	NA	NA	NA	0	0	NA	NA	NA	NA	NA	NA	0.187821	NA	0.136538	0.41859	NA	NA	0	0	NA	0
1890	C21	Working Cocker Spaniel	2	M	CDL	nose_touch	Control	first 5xR	Test	6	L	10	8	NA	none	Total.duration	NA	NA	NA	NA	3.16	NA	NA	NA	NA	NA	NA	3.16	0	0	NA	NA	NA	NA	0	NA	NA	1	0	NA	NA	NA	NA
1891	C21	Working Cocker Spaniel	2	M	CDL	nose_touch	Control	first 5xR	Test	6	L	10	8	Right	Smell1	Number.of.occurrences	NA	NA	NA	NA	3.16	1	NA	NA	0	NA	NA	NA	NA	NA	NA	1.2	1	NA	NA	NA	NA	NA	NA	NA	NA	NA	NA
1892	C21	Working Cocker Spaniel	2	M	CDL	nose_touch	Control	first 5xR	Test	6	L	10	8	Left	Smell2	Number.of.occurrences	NA	NA	NA	NA	3.16	0	NA	NA	0	NA	NA	NA	NA	NA	NA	NA	NA	NA	NA	NA	NA	NA	NA	NA	NA	NA	NA
1893	C21	Working Cocker Spaniel	2	M	CDL	nose_touch	Control	first 5xR	Test	6	L	10	8	NA	none	Number.of.occurrences	NA	NA	NA	NA	3.16	NA	0	1	NA	NA	NA	NA	NA	NA	NA	NA	NA	NA	NA	NA	NA	NA	NA	NA	NA	NA	NA
1894	C21	Working Cocker Spaniel	2	M	CDL	nose_touch	Control	first 5xR	Test	6	L	10	8	None	none	Number.of.occurrences	NA	NA	NA	NA	3.16	NA	NA	NA	NA	NA	NA	NA	NA	NA	NA	NA	NA	NA	NA	NA	NA	NA	NA	NA	NA	NA	NA
1895	C21	Working Cocker Spaniel	2	M	CDL	nose_touch	Control	first 5xR	Test	6	L	10	8	None	none	Total.duration	NA	NA	NA	0	3.16	NA	NA	NA	NA	0	NA	NA	NA	NA	NA	NA	NA	NA	NA	NA	0	NA	NA	NA	NA	NA	0
1896	C21	Working Cocker Spaniel	2	M	CDL	nose_touch	Control	first 5xR	Test	6	L	10	8	Left	Smell2	Total.duration	NA	0	0	0	3.16	NA	NA	NA	NA	0	0	NA	NA	NA	NA	NA	NA	0	NA	0	0	NA	NA	NA	0	NA	0
1897	C21	Working Cocker Spaniel	2	M	CDL	nose_touch	Control	first 5xR	Test	6	L	10	8	Right	Smell1	Total.duration	NA	0.999	0.44	1.56	3.16	NA	NA	NA	NA	0	0	NA	NA	NA	NA	NA	NA	0.139241	NA	0.316139	0.493671	NA	NA	0	0	NA	0
1898	C21	Working Cocker Spaniel	2	M	CDL	nose_touch	Control	first 5xR	Test	6	L	10	8	NA	none	Number.of.occurrences	NA	NA	NA	NA	3.16	NA	NA	NA	NA	NA	NA	NA	NA	NA	0	NA	NA	NA	NA	NA	NA	NA	NA	NA	NA	NA	NA
1899	C21	Working Cocker Spaniel	2	M	CDL	nose_touch	Control	first 5xR	Test	7	R	10	8	NA	none	Total.duration	NA	NA	NA	NA	10.84	NA	NA	NA	NA	NA	NA	10.84	0	0	NA	NA	NA	NA	0	NA	NA	1	0	NA	NA	NA	NA
1900	C21	Working Cocker Spaniel	2	M	CDL	nose_touch	Control	first 5xR	Test	7	R	10	8	Right	Smell2	Number.of.occurrences	NA	NA	NA	NA	10.84	1	NA	NA	0	NA	NA	NA	NA	NA	NA	1.88	1	NA	NA	NA	NA	NA	NA	NA	NA	NA	NA
1901	C21	Working Cocker Spaniel	2	M	CDL	nose_touch	Control	first 5xR	Test	7	R	10	8	Left	Smell1	Number.of.occurrences	NA	NA	NA	NA	10.84	0	NA	NA	0	NA	NA	NA	NA	NA	NA	NA	NA	NA	NA	NA	NA	NA	NA	NA	NA	NA	NA
1902	C21	Working Cocker Spaniel	2	M	CDL	nose_touch	Control	first 5xR	Test	7	R	10	8	NA	none	Number.of.occurrences	NA	NA	NA	NA	10.84	NA	0	2	NA	NA	NA	NA	NA	NA	NA	NA	NA	NA	NA	NA	NA	NA	NA	NA	NA	NA	NA
1903	C21	Working Cocker Spaniel	2	M	CDL	nose_touch	Control	first 5xR	Test	7	R	10	8	None	none	Number.of.occurrences	NA	NA	NA	NA	10.84	NA	NA	NA	NA	NA	NA	NA	NA	NA	NA	NA	NA	NA	NA	NA	NA	NA	NA	NA	NA	NA	NA
1904	C21	Working Cocker Spaniel	2	M	CDL	nose_touch	Control	first 5xR	Test	7	R	10	8	None	none	Total.duration	NA	NA	NA	1.759	10.84	NA	NA	NA	NA	1.84	NA	NA	NA	NA	NA	NA	NA	NA	NA	NA	0.162269	NA	NA	NA	NA	NA	0.169742
1905	C21	Working Cocker Spaniel	2	M	CDL	nose_touch	Control	first 5xR	Test	7	R	10	8	Left	Smell1	Total.duration	NA	0	1.12	0	10.84	NA	NA	NA	NA	0	0	NA	NA	NA	NA	NA	NA	0.103321	NA	0	0	NA	NA	0	0	NA	0
1906	C21	Working Cocker Spaniel	2	M	CDL	nose_touch	Control	first 5xR	Test	7	R	10	8	Right	Smell2	Total.duration	NA	1.079	0.36	0	10.84	NA	NA	NA	NA	0	0	NA	NA	NA	NA	NA	NA	0.0332103	NA	0.0995387	0	NA	NA	0	0	NA	0
1907	C21	Working Cocker Spaniel	2	M	CDL	nose_touch	Control	first 5xR	Test	7	R	10	8	NA	none	Number.of.occurrences	NA	NA	NA	NA	10.84	NA	NA	NA	NA	NA	NA	NA	NA	NA	0	NA	NA	NA	NA	NA	NA	NA	NA	NA	NA	NA	NA
1908	C21	Working Cocker Spaniel	2	M	CDL	nose_touch	Control	first 5xR	Test	8	L	10	8	NA	none	Total.duration	NA	NA	NA	NA	3.48	NA	NA	NA	NA	NA	NA	3.48	0	0	NA	NA	NA	NA	0	NA	NA	1	0	NA	NA	NA	NA
1909	C21	Working Cocker Spaniel	2	M	CDL	nose_touch	Control	first 5xR	Test	8	L	10	8	Right	Smell1	Number.of.occurrences	NA	NA	NA	NA	3.48	1	NA	NA	0	NA	NA	NA	NA	NA	NA	1.88	1	NA	NA	NA	NA	NA	NA	NA	NA	NA	NA
1910	C21	Working Cocker Spaniel	2	M	CDL	nose_touch	Control	first 5xR	Test	8	L	10	8	Left	Smell2	Number.of.occurrences	NA	NA	NA	NA	3.48	0	NA	NA	0	NA	NA	NA	NA	NA	NA	NA	NA	NA	NA	NA	NA	NA	NA	NA	NA	NA	NA
1911	C21	Working Cocker Spaniel	2	M	CDL	nose_touch	Control	first 5xR	Test	8	L	10	8	NA	none	Number.of.occurrences	NA	NA	NA	NA	3.48	NA	0	1	NA	NA	NA	NA	NA	NA	NA	NA	NA	NA	NA	NA	NA	NA	NA	NA	NA	NA	NA
1912	C21	Working Cocker Spaniel	2	M	CDL	nose_touch	Control	first 5xR	Test	8	L	10	8	None	none	Number.of.occurrences	NA	NA	NA	NA	3.48	NA	NA	NA	NA	NA	NA	NA	NA	NA	NA	NA	NA	NA	NA	NA	NA	NA	NA	NA	NA	NA	NA
1913	C21	Working Cocker Spaniel	2	M	CDL	nose_touch	Control	first 5xR	Test	8	L	10	8	None	none	Total.duration	NA	NA	NA	0.759	3.48	NA	NA	NA	NA	0	NA	NA	NA	NA	NA	NA	NA	NA	NA	NA	0.218103	NA	NA	NA	NA	NA	0
1914	C21	Working Cocker Spaniel	2	M	CDL	nose_touch	Control	first 5xR	Test	8	L	10	8	Left	Smell2	Total.duration	NA	0.199	0	0	3.48	NA	NA	NA	NA	0	0	NA	NA	NA	NA	NA	NA	0	NA	0.0571839	0	NA	NA	NA	0	NA	0
1915	C21	Working Cocker Spaniel	2	M	CDL	nose_touch	Control	first 5xR	Test	8	L	10	8	Right	Smell1	Total.duration	NA	0.72	0.4	1	3.48	NA	NA	NA	NA	0	0	NA	NA	NA	NA	NA	NA	0.114943	NA	0.206897	0.287356	NA	NA	0	0	NA	0
1916	C21	Working Cocker Spaniel	2	M	CDL	nose_touch	Control	first 5xR	Test	8	L	10	8	NA	none	Number.of.occurrences	NA	NA	NA	NA	3.48	NA	NA	NA	NA	NA	NA	NA	NA	NA	0	NA	NA	NA	NA	NA	NA	NA	NA	NA	NA	NA	NA
1917	C21	Working Cocker Spaniel	2	M	CDL	nose_touch	Control	first 5xR	Test	9	L	10	8	NA	none	Total.duration	NA	NA	NA	NA	14.68	NA	NA	NA	NA	NA	NA	14.68	0	0	NA	NA	NA	NA	0	NA	NA	1	0	NA	NA	NA	NA
1918	C21	Working Cocker Spaniel	2	M	CDL	nose_touch	Control	first 5xR	Test	9	L	10	8	Right	Smell1	Number.of.occurrences	NA	NA	NA	NA	14.68	1	NA	NA	0	NA	NA	NA	NA	NA	NA	4.52	1	NA	NA	NA	NA	NA	NA	NA	NA	NA	NA
1919	C21	Working Cocker Spaniel	2	M	CDL	nose_touch	Control	first 5xR	Test	9	L	10	8	Left	Smell2	Number.of.occurrences	NA	NA	NA	NA	14.68	0	NA	NA	0	NA	NA	NA	NA	NA	NA	NA	NA	NA	NA	NA	NA	NA	NA	NA	NA	NA	NA
1920	C21	Working Cocker Spaniel	2	M	CDL	nose_touch	Control	first 5xR	Test	9	L	10	8	NA	none	Number.of.occurrences	NA	NA	NA	NA	14.68	NA	0	2	NA	NA	NA	NA	NA	NA	NA	NA	NA	NA	NA	NA	NA	NA	NA	NA	NA	NA	NA
1921	C21	Working Cocker Spaniel	2	M	CDL	nose_touch	Control	first 5xR	Test	9	L	10	8	None	none	Number.of.occurrences	NA	NA	NA	NA	14.68	NA	NA	NA	NA	NA	NA	NA	NA	NA	NA	NA	NA	NA	NA	NA	NA	NA	NA	NA	NA	NA	NA
1922	C21	Working Cocker Spaniel	2	M	CDL	nose_touch	Control	first 5xR	Test	9	L	10	8	None	none	Total.duration	NA	NA	NA	2.758	14.68	NA	NA	NA	NA	0	NA	NA	NA	NA	NA	NA	NA	NA	NA	NA	0.187875	NA	NA	NA	NA	NA	0
1923	C21	Working Cocker Spaniel	2	M	CDL	nose_touch	Control	first 5xR	Test	9	L	10	8	Left	Smell2	Total.duration	NA	0	0	0	14.68	NA	NA	NA	NA	0	0	NA	NA	NA	NA	NA	NA	0	NA	0	0	NA	NA	NA	0	NA	0
1924	C21	Working Cocker Spaniel	2	M	CDL	nose_touch	Control	first 5xR	Test	9	L	10	8	Right	Smell1	Total.duration	NA	3.919	3.56	1.44	14.68	NA	NA	NA	NA	2.36	0	NA	NA	NA	NA	NA	NA	0.242507	NA	0.266962	0.0980926	NA	NA	0	0	NA	0.160763
1925	C21	Working Cocker Spaniel	2	M	CDL	nose_touch	Control	first 5xR	Test	9	L	10	8	NA	none	Number.of.occurrences	NA	NA	NA	NA	14.68	NA	NA	NA	NA	NA	NA	NA	NA	NA	0	NA	NA	NA	NA	NA	NA	NA	NA	NA	NA	NA	NA
1926	C21	Working Cocker Spaniel	2	M	CDL	nose_touch	Control	first 5xR	Test	10	R	10	8	NA	none	Total.duration	NA	NA	NA	NA	3.12	NA	NA	NA	NA	NA	NA	3.12	0	0	NA	NA	NA	NA	0	NA	NA	1	0	NA	NA	NA	NA
1927	C21	Working Cocker Spaniel	2	M	CDL	nose_touch	Control	first 5xR	Test	10	R	10	8	Right	Smell2	Number.of.occurrences	NA	NA	NA	NA	3.12	1	NA	NA	0	NA	NA	NA	NA	NA	NA	1.12	1	NA	NA	NA	NA	NA	NA	NA	NA	NA	NA
1928	C21	Working Cocker Spaniel	2	M	CDL	nose_touch	Control	first 5xR	Test	10	R	10	8	Left	Smell1	Number.of.occurrences	NA	NA	NA	NA	3.12	0	NA	NA	0	NA	NA	NA	NA	NA	NA	NA	NA	NA	NA	NA	NA	NA	NA	NA	NA	NA	NA
1929	C21	Working Cocker Spaniel	2	M	CDL	nose_touch	Control	first 5xR	Test	10	R	10	8	NA	none	Number.of.occurrences	NA	NA	NA	NA	3.12	NA	0	1	NA	NA	NA	NA	NA	NA	NA	NA	NA	NA	NA	NA	NA	NA	NA	NA	NA	NA	NA
1930	C21	Working Cocker Spaniel	2	M	CDL	nose_touch	Control	first 5xR	Test	10	R	10	8	None	none	Number.of.occurrences	NA	NA	NA	NA	3.12	NA	NA	NA	NA	NA	NA	NA	NA	NA	NA	NA	NA	NA	NA	NA	NA	NA	NA	NA	NA	NA	NA
1931	C21	Working Cocker Spaniel	2	M	CDL	nose_touch	Control	first 5xR	Test	10	R	10	8	None	none	Total.duration	NA	NA	NA	0	3.12	NA	NA	NA	NA	0	NA	NA	NA	NA	NA	NA	NA	NA	NA	NA	0	NA	NA	NA	NA	NA	0
1932	C21	Working Cocker Spaniel	2	M	CDL	nose_touch	Control	first 5xR	Test	10	R	10	8	Left	Smell1	Total.duration	NA	0	0	0	3.12	NA	NA	NA	NA	0	0	NA	NA	NA	NA	NA	NA	0	NA	0	0	NA	NA	NA	0	NA	0
1933	C21	Working Cocker Spaniel	2	M	CDL	nose_touch	Control	first 5xR	Test	10	R	10	8	Right	Smell2	Total.duration	NA	0.88	0.12	1.28	3.12	NA	NA	NA	NA	0	0	NA	NA	NA	NA	NA	NA	0.0384615	NA	0.282051	0.410256	NA	NA	0	0	NA	0
1934	C21	Working Cocker Spaniel	2	M	CDL	nose_touch	Control	first 5xR	Guided	1	L	10	8	Right	Smell1	Number.of.occurrences	NA	NA	NA	NA	14.68	NA	NA	NA	NA	NA	NA	NA	NA	NA	NA	NA	NA	NA	NA	NA	NA	NA	NA	NA	NA	NA	NA
1935	C21	Working Cocker Spaniel	2	M	CDL	nose_touch	Control	first 5xR	Guided	1	L	10	8	Left	Smell2	Number.of.occurrences	NA	NA	NA	NA	14.68	NA	NA	NA	NA	NA	NA	NA	NA	NA	NA	NA	NA	NA	NA	NA	NA	NA	NA	NA	NA	NA	NA
1936	C21	Working Cocker Spaniel	2	M	CDL	nose_touch	Control	first 5xR	Guided	1	L	10	8	None	none	Number.of.occurrences	NA	NA	NA	NA	14.68	NA	NA	NA	NA	NA	NA	NA	NA	NA	NA	NA	NA	NA	NA	NA	NA	NA	NA	NA	NA	NA	NA
1937	C21	Working Cocker Spaniel	2	M	CDL	nose_touch	Control	first 5xR	Guided	1	L	10	8	Left	Smell2	Total.duration	2	2.2	4.24	1.239	14.68	NA	NA	NA	NA	NA	NA	NA	NA	NA	NA	NA	NA	0.288828	NA	0.149864	0.0844005	NA	NA	NA	NA	0.471698	NA
1938	C21	Working Cocker Spaniel	2	M	CDL	nose_touch	Control	first 5xR	Guided	1	L	10	8	Right	Smell1	Total.duration	0.64	2.398	1.399	0.559	14.68	NA	NA	NA	NA	NA	NA	NA	NA	NA	NA	NA	NA	0.0952997	NA	0.163351	0.038079	NA	NA	NA	NA	0.45747	NA
1939	C21	Working Cocker Spaniel	2	M	CDL	nose_touch	Control	first 5xR	Guided	1	L	10	8	None	none	Total.duration	0	NA	NA	1.119	14.68	NA	NA	NA	NA	NA	NA	NA	NA	NA	NA	NA	NA	NA	NA	NA	0.0762262	NA	NA	NA	NA	NA	NA
1940	C21	Working Cocker Spaniel	2	M	CDL	nose_touch	Control	first 5xR	Guided	1	L	10	8	NA	none	Total.duration	NA	NA	NA	NA	14.68	NA	NA	NA	NA	NA	NA	NA	NA	NA	NA	NA	NA	NA	NA	NA	NA	NA	NA	NA	NA	NA	NA
1941	C21	Working Cocker Spaniel	2	M	CDL	nose_touch	Control	first 5xR	Guided	2	R	10	8	Right	Smell2	Number.of.occurrences	NA	NA	NA	NA	10.28	NA	NA	NA	NA	NA	NA	NA	NA	NA	NA	NA	NA	NA	NA	NA	NA	NA	NA	NA	NA	NA	NA
1942	C21	Working Cocker Spaniel	2	M	CDL	nose_touch	Control	first 5xR	Guided	2	R	10	8	Left	Smell1	Number.of.occurrences	NA	NA	NA	NA	10.28	NA	NA	NA	NA	NA	NA	NA	NA	NA	NA	NA	NA	NA	NA	NA	NA	NA	NA	NA	NA	NA	NA
1943	C21	Working Cocker Spaniel	2	M	CDL	nose_touch	Control	first 5xR	Guided	2	R	10	8	None	none	Number.of.occurrences	NA	NA	NA	NA	10.28	NA	NA	NA	NA	NA	NA	NA	NA	NA	NA	NA	NA	NA	NA	NA	NA	NA	NA	NA	NA	NA	NA
1944	C21	Working Cocker Spaniel	2	M	CDL	nose_touch	Control	first 5xR	Guided	2	R	10	8	Left	Smell1	Total.duration	0.32	1.399	1.72	1.52	10.28	NA	NA	NA	NA	NA	NA	NA	NA	NA	NA	NA	NA	0.167315	NA	0.136089	0.14786	NA	NA	NA	NA	0.186047	NA
1945	C21	Working Cocker Spaniel	2	M	CDL	nose_touch	Control	first 5xR	Guided	2	R	10	8	Right	Smell2	Total.duration	0.28	1.919	0.88	1.118	10.28	NA	NA	NA	NA	NA	NA	NA	NA	NA	NA	NA	NA	0.0856031	NA	0.186673	0.108755	NA	NA	NA	NA	0.318182	NA
1946	C21	Working Cocker Spaniel	2	M	CDL	nose_touch	Control	first 5xR	Guided	2	R	10	8	None	none	Total.duration	NA	NA	NA	0.56	10.28	NA	NA	NA	NA	NA	NA	NA	NA	NA	NA	NA	NA	NA	NA	NA	0.0544747	NA	NA	NA	NA	NA	NA
1947	C21	Working Cocker Spaniel	2	M	CDL	nose_touch	Control	first 5xR	Guided	2	R	10	8	NA	none	Total.duration	NA	NA	NA	NA	10.28	NA	NA	NA	NA	NA	NA	NA	NA	NA	NA	NA	NA	NA	NA	NA	NA	NA	NA	NA	NA	NA	NA
1948	C21	Working Cocker Spaniel	2	M	CDL	nose_touch	Control	first 5xR	Guided	3	R	10	8	Right	Smell2	Number.of.occurrences	NA	NA	NA	NA	9.08	NA	NA	NA	NA	NA	NA	NA	NA	NA	NA	NA	NA	NA	NA	NA	NA	NA	NA	NA	NA	NA	NA
1949	C21	Working Cocker Spaniel	2	M	CDL	nose_touch	Control	first 5xR	Guided	3	R	10	8	Left	Smell1	Number.of.occurrences	NA	NA	NA	NA	9.08	NA	NA	NA	NA	NA	NA	NA	NA	NA	NA	NA	NA	NA	NA	NA	NA	NA	NA	NA	NA	NA	NA
1950	C21	Working Cocker Spaniel	2	M	CDL	nose_touch	Control	first 5xR	Guided	3	R	10	8	None	none	Number.of.occurrences	NA	NA	NA	NA	9.08	NA	NA	NA	NA	NA	NA	NA	NA	NA	NA	NA	NA	NA	NA	NA	NA	NA	NA	NA	NA	NA	NA
1951	C21	Working Cocker Spaniel	2	M	CDL	nose_touch	Control	first 5xR	Guided	3	R	10	8	Left	Smell1	Total.duration	0.48	1.039	1.28	4.04	9.08	NA	NA	NA	NA	NA	NA	NA	NA	NA	NA	NA	NA	0.140969	NA	0.114427	0.444934	NA	NA	NA	NA	0.375	NA
1952	C21	Working Cocker Spaniel	2	M	CDL	nose_touch	Control	first 5xR	Guided	3	R	10	8	Right	Smell2	Total.duration	0.4	2.598	1.92	1.238	9.08	NA	NA	NA	NA	NA	NA	NA	NA	NA	NA	NA	NA	0.211454	NA	0.286123	0.136344	NA	NA	NA	NA	0.208333	NA
1953	C21	Working Cocker Spaniel	2	M	CDL	nose_touch	Control	first 5xR	Guided	3	R	10	8	None	none	Total.duration	NA	NA	NA	0	9.08	NA	NA	NA	NA	NA	NA	NA	NA	NA	NA	NA	NA	NA	NA	NA	0	NA	NA	NA	NA	NA	NA
1954	C21	Working Cocker Spaniel	2	M	CDL	nose_touch	Control	first 5xR	Guided	3	R	10	8	NA	none	Total.duration	NA	NA	NA	NA	9.08	NA	NA	NA	NA	NA	NA	NA	NA	NA	NA	NA	NA	NA	NA	NA	NA	NA	NA	NA	NA	NA	NA
1955	C21	Working Cocker Spaniel	2	M	CDL	nose_touch	Control	first 5xR	Guided	4	L	10	8	Right	Smell1	Number.of.occurrences	NA	NA	NA	NA	0	NA	NA	NA	NA	NA	NA	NA	NA	NA	NA	NA	NA	NA	NA	NA	NA	NA	NA	NA	NA	NA	NA
1956	C21	Working Cocker Spaniel	2	M	CDL	nose_touch	Control	first 5xR	Guided	4	L	10	8	Left	Smell2	Number.of.occurrences	NA	NA	NA	NA	0	NA	NA	NA	NA	NA	NA	NA	NA	NA	NA	NA	NA	NA	NA	NA	NA	NA	NA	NA	NA	NA	NA
1957	C21	Working Cocker Spaniel	2	M	CDL	nose_touch	Control	first 5xR	Guided	4	L	10	8	None	none	Number.of.occurrences	NA	NA	NA	NA	0	NA	NA	NA	NA	NA	NA	NA	NA	NA	NA	NA	NA	NA	NA	NA	NA	NA	NA	NA	NA	NA	NA
1958	C21	Working Cocker Spaniel	2	M	CDL	nose_touch	Control	first 5xR	Guided	4	L	10	8	Left	Smell2	Total.duration	0	0	0	0	0	NA	NA	NA	NA	NA	NA	NA	NA	NA	NA	NA	NA	NA	NA	NA	NA	NA	NA	NA	NA	NA	NA
1959	C21	Working Cocker Spaniel	2	M	CDL	nose_touch	Control	first 5xR	Guided	4	L	10	8	Right	Smell1	Total.duration	0	0	0	0	0	NA	NA	NA	NA	NA	NA	NA	NA	NA	NA	NA	NA	NA	NA	NA	NA	NA	NA	NA	NA	NA	NA
1960	C21	Working Cocker Spaniel	2	M	CDL	nose_touch	Control	first 5xR	Guided	4	L	10	8	None	none	Total.duration	NA	NA	NA	0	0	NA	NA	NA	NA	NA	NA	NA	NA	NA	NA	NA	NA	NA	NA	NA	NA	NA	NA	NA	NA	NA	NA
1961	C21	Working Cocker Spaniel	2	M	CDL	nose_touch	Control	first 5xR	Guided	4	L	10	8	NA	none	Total.duration	NA	NA	NA	NA	0	NA	NA	NA	NA	NA	NA	NA	NA	NA	NA	NA	NA	NA	NA	NA	NA	NA	NA	NA	NA	NA	NA
1962	C21	Working Cocker Spaniel	2	M	CDL	nose_touch	Control	first 5xR	Guided	5	R	10	8	Right	Smell2	Number.of.occurrences	NA	NA	NA	NA	11.32	NA	NA	NA	NA	NA	NA	NA	NA	NA	NA	NA	NA	NA	NA	NA	NA	NA	NA	NA	NA	NA	NA
1963	C21	Working Cocker Spaniel	2	M	CDL	nose_touch	Control	first 5xR	Guided	5	R	10	8	Left	Smell1	Number.of.occurrences	NA	NA	NA	NA	11.32	NA	NA	NA	NA	NA	NA	NA	NA	NA	NA	NA	NA	NA	NA	NA	NA	NA	NA	NA	NA	NA	NA
1964	C21	Working Cocker Spaniel	2	M	CDL	nose_touch	Control	first 5xR	Guided	5	R	10	8	None	none	Number.of.occurrences	NA	NA	NA	NA	11.32	NA	NA	NA	NA	NA	NA	NA	NA	NA	NA	NA	NA	NA	NA	NA	NA	NA	NA	NA	NA	NA	NA
1965	C21	Working Cocker Spaniel	2	M	CDL	nose_touch	Control	first 5xR	Guided	5	R	10	8	Left	Smell1	Total.duration	1.76	2.078	2	2.558	11.32	NA	NA	NA	NA	NA	NA	NA	NA	NA	NA	NA	NA	0.176678	NA	0.183569	0.225972	NA	NA	NA	NA	0.88	NA
1966	C21	Working Cocker Spaniel	2	M	CDL	nose_touch	Control	first 5xR	Guided	5	R	10	8	Right	Smell2	Total.duration	0.44	2.478	2.36	0.878	11.32	NA	NA	NA	NA	NA	NA	NA	NA	NA	NA	NA	NA	0.208481	NA	0.218905	0.0775618	NA	NA	NA	NA	0.186441	NA
1967	C21	Working Cocker Spaniel	2	M	CDL	nose_touch	Control	first 5xR	Guided	5	R	10	8	None	none	Total.duration	NA	NA	NA	0.32	11.32	NA	NA	NA	NA	NA	NA	NA	NA	NA	NA	NA	NA	NA	NA	NA	0.0282686	NA	NA	NA	NA	NA	NA
1968	C21	Working Cocker Spaniel	2	M	CDL	nose_touch	Control	first 5xR	Guided	5	R	10	8	NA	none	Total.duration	NA	NA	NA	NA	11.32	NA	NA	NA	NA	NA	NA	NA	NA	NA	NA	NA	NA	NA	NA	NA	NA	NA	NA	NA	NA	NA	NA
1969	C21	Working Cocker Spaniel	2	M	CDL	nose_touch	Control	first 5xR	Guided	6	L	10	8	Right	Smell1	Number.of.occurrences	NA	NA	NA	NA	13.16	NA	NA	NA	0	NA	NA	NA	NA	NA	NA	NA	NA	NA	NA	NA	NA	NA	NA	NA	NA	NA	NA
1970	C21	Working Cocker Spaniel	2	M	CDL	nose_touch	Control	first 5xR	Guided	6	L	10	8	Left	Smell2	Number.of.occurrences	NA	NA	NA	NA	13.16	NA	NA	NA	NA	NA	NA	NA	NA	NA	NA	NA	NA	NA	NA	NA	NA	NA	NA	NA	NA	NA	NA
1971	C21	Working Cocker Spaniel	2	M	CDL	nose_touch	Control	first 5xR	Guided	6	L	10	8	None	none	Number.of.occurrences	NA	NA	NA	NA	13.16	NA	NA	NA	NA	NA	NA	NA	NA	NA	NA	NA	NA	NA	NA	NA	NA	NA	NA	NA	NA	NA	NA
1972	C21	Working Cocker Spaniel	2	M	CDL	nose_touch	Control	first 5xR	Guided	6	L	10	8	Left	Smell2	Total.duration	1.24	2.518	1.96	1.358	13.16	NA	NA	NA	NA	NA	NA	NA	NA	NA	NA	NA	NA	0.148936	NA	0.191337	0.103191	NA	NA	NA	NA	0.632653	NA
1973	C21	Working Cocker Spaniel	2	M	CDL	nose_touch	Control	first 5xR	Guided	6	L	10	8	Right	Smell1	Total.duration	1.24	3.397	3.6	1.959	13.16	NA	NA	NA	NA	NA	NA	NA	NA	NA	NA	NA	NA	0.273556	NA	0.258131	0.14886	NA	NA	NA	NA	0.344444	NA
1974	C21	Working Cocker Spaniel	2	M	CDL	nose_touch	Control	first 5xR	Guided	6	L	10	8	None	none	Total.duration	NA	NA	NA	0.839	13.16	NA	NA	NA	NA	NA	NA	NA	NA	NA	NA	NA	NA	NA	NA	NA	0.0637538	NA	NA	NA	NA	NA	NA
1975	C21	Working Cocker Spaniel	2	M	CDL	nose_touch	Control	first 5xR	Guided	6	L	10	8	NA	none	Total.duration	NA	NA	NA	NA	13.16	NA	NA	NA	NA	NA	NA	NA	NA	NA	NA	NA	NA	NA	NA	NA	NA	NA	NA	NA	NA	NA	NA
1976	C21	Working Cocker Spaniel	2	M	CDL	nose_touch	Control	first 5xR	Guided	7	R	10	8	Right	Smell2	Number.of.occurrences	NA	NA	NA	NA	11.8	NA	NA	NA	NA	NA	NA	NA	NA	NA	NA	NA	NA	NA	NA	NA	NA	NA	NA	NA	NA	NA	NA
1977	C21	Working Cocker Spaniel	2	M	CDL	nose_touch	Control	first 5xR	Guided	7	R	10	8	Left	Smell1	Number.of.occurrences	NA	NA	NA	NA	11.8	NA	NA	NA	NA	NA	NA	NA	NA	NA	NA	NA	NA	NA	NA	NA	NA	NA	NA	NA	NA	NA	NA
1978	C21	Working Cocker Spaniel	2	M	CDL	nose_touch	Control	first 5xR	Guided	7	R	10	8	None	none	Number.of.occurrences	NA	NA	NA	NA	11.8	NA	NA	NA	NA	NA	NA	NA	NA	NA	NA	NA	NA	NA	NA	NA	NA	NA	NA	NA	NA	NA	NA
1979	C21	Working Cocker Spaniel	2	M	CDL	nose_touch	Control	first 5xR	Guided	7	R	10	8	Left	Smell1	Total.duration	0.4	1.799	1.16	0	11.8	NA	NA	NA	NA	NA	NA	NA	NA	NA	NA	NA	NA	0.0983051	NA	0.152458	0	NA	NA	NA	NA	0.344828	NA
1980	C21	Working Cocker Spaniel	2	M	CDL	nose_touch	Control	first 5xR	Guided	7	R	10	8	Right	Smell2	Total.duration	1.64	1.639	3.04	1.319	11.8	NA	NA	NA	NA	NA	NA	NA	NA	NA	NA	NA	NA	0.257627	NA	0.138898	0.11178	NA	NA	NA	NA	0.539474	NA
1981	C21	Working Cocker Spaniel	2	M	CDL	nose_touch	Control	first 5xR	Guided	7	R	10	8	None	none	Total.duration	NA	NA	NA	1.678	11.8	NA	NA	NA	NA	NA	NA	NA	NA	NA	NA	NA	NA	NA	NA	NA	0.142203	NA	NA	NA	NA	NA	NA
1982	C21	Working Cocker Spaniel	2	M	CDL	nose_touch	Control	first 5xR	Guided	7	R	10	8	NA	none	Total.duration	NA	NA	NA	NA	11.8	NA	NA	NA	NA	NA	NA	NA	NA	NA	NA	NA	NA	NA	NA	NA	NA	NA	NA	NA	NA	NA	NA
1983	C21	Working Cocker Spaniel	2	M	CDL	nose_touch	Control	first 5xR	Guided	8	L	10	8	Right	Smell1	Number.of.occurrences	NA	NA	NA	NA	10.44	NA	NA	NA	NA	NA	NA	NA	NA	NA	NA	NA	NA	NA	NA	NA	NA	NA	NA	NA	NA	NA	NA
1984	C21	Working Cocker Spaniel	2	M	CDL	nose_touch	Control	first 5xR	Guided	8	L	10	8	Left	Smell2	Number.of.occurrences	NA	NA	NA	NA	10.44	NA	NA	NA	NA	NA	NA	NA	NA	NA	NA	NA	NA	NA	NA	NA	NA	NA	NA	NA	NA	NA	NA
1985	C21	Working Cocker Spaniel	2	M	CDL	nose_touch	Control	first 5xR	Guided	8	L	10	8	None	none	Number.of.occurrences	NA	NA	NA	NA	10.44	NA	NA	NA	NA	NA	NA	NA	NA	NA	NA	NA	NA	NA	NA	NA	NA	NA	NA	NA	NA	NA	NA
1986	C21	Working Cocker Spaniel	2	M	CDL	nose_touch	Control	first 5xR	Guided	8	L	10	8	Left	Smell2	Total.duration	0.4	1.758	0.76	0.879	10.44	NA	NA	NA	NA	NA	NA	NA	NA	NA	NA	NA	NA	0.0727969	NA	0.168391	0.0841954	NA	NA	NA	NA	0.526316	NA
1987	C21	Working Cocker Spaniel	2	M	CDL	nose_touch	Control	first 5xR	Guided	8	L	10	8	Right	Smell1	Total.duration	1.2	3.438	2.88	0.12	10.44	NA	NA	NA	NA	NA	NA	NA	NA	NA	NA	NA	NA	0.275862	NA	0.32931	0.0114943	NA	NA	NA	NA	0.416667	NA
1988	C21	Working Cocker Spaniel	2	M	CDL	nose_touch	Control	first 5xR	Guided	8	L	10	8	None	none	Total.duration	NA	NA	NA	3.119	10.44	NA	NA	NA	NA	NA	NA	NA	NA	NA	NA	NA	NA	NA	NA	NA	0.298755	NA	NA	NA	NA	NA	NA
1989	C21	Working Cocker Spaniel	2	M	CDL	nose_touch	Control	first 5xR	Guided	8	L	10	8	NA	none	Total.duration	NA	NA	NA	NA	10.44	NA	NA	NA	NA	NA	NA	NA	NA	NA	NA	NA	NA	NA	NA	NA	NA	NA	NA	NA	NA	NA	NA
1990	C21	Working Cocker Spaniel	2	M	CDL	nose_touch	Control	first 5xR	Guided	9	L	10	8	Left	Smell2	Number.of.occurrences	NA	NA	NA	NA	10.52	NA	NA	NA	NA	NA	NA	NA	NA	NA	NA	NA	NA	NA	NA	NA	NA	NA	NA	NA	NA	NA	NA
1991	C21	Working Cocker Spaniel	2	M	CDL	nose_touch	Control	first 5xR	Guided	9	L	10	8	None	none	Number.of.occurrences	NA	NA	NA	NA	10.52	NA	NA	NA	NA	NA	NA	NA	NA	NA	NA	NA	NA	NA	NA	NA	NA	NA	NA	NA	NA	NA	NA
1992	C21	Working Cocker Spaniel	2	M	CDL	nose_touch	Control	first 5xR	Guided	9	L	10	8	Left	Smell2	Total.duration	0.92	1.998	2.6	1.718	10.52	NA	NA	NA	NA	NA	NA	NA	NA	NA	NA	NA	NA	0.247148	NA	0.189924	0.163308	NA	NA	NA	NA	0.353846	NA
1993	C21	Working Cocker Spaniel	2	M	CDL	nose_touch	Control	first 5xR	Guided	9	L	10	8	Right	Smell1	Total.duration	1.36	1.759	3.08	2.039	10.52	NA	NA	NA	NA	NA	NA	NA	NA	NA	NA	NA	NA	0.292776	NA	0.167205	0.193821	NA	NA	NA	NA	0.441558	NA
1994	C21	Working Cocker Spaniel	2	M	CDL	nose_touch	Control	first 5xR	Guided	9	L	10	8	None	none	Total.duration	NA	NA	NA	1.919	10.52	NA	NA	NA	NA	NA	NA	NA	NA	NA	NA	NA	NA	NA	NA	NA	0.182414	NA	NA	NA	NA	NA	NA
1995	C21	Working Cocker Spaniel	2	M	CDL	nose_touch	Control	first 5xR	Guided	9	L	10	8	NA	none	Total.duration	NA	NA	NA	NA	10.52	NA	NA	NA	NA	NA	NA	NA	NA	NA	NA	NA	NA	NA	NA	NA	NA	NA	NA	NA	NA	NA	NA
1996	C21	Working Cocker Spaniel	2	M	CDL	nose_touch	Control	first 5xR	Guided	10	R	10	8	Right	Smell2	Number.of.occurrences	NA	NA	NA	NA	13.08	NA	NA	NA	NA	NA	NA	NA	NA	NA	NA	NA	NA	NA	NA	NA	NA	NA	NA	NA	NA	NA	NA
1997	C21	Working Cocker Spaniel	2	M	CDL	nose_touch	Control	first 5xR	Guided	10	R	10	8	Left	Smell1	Number.of.occurrences	NA	NA	NA	NA	13.08	NA	NA	NA	NA	NA	NA	NA	NA	NA	NA	NA	NA	NA	NA	NA	NA	NA	NA	NA	NA	NA	NA
1998	C21	Working Cocker Spaniel	2	M	CDL	nose_touch	Control	first 5xR	Guided	10	R	10	8	None	none	Number.of.occurrences	NA	NA	NA	NA	13.08	NA	NA	NA	NA	NA	NA	NA	NA	NA	NA	NA	NA	NA	NA	NA	NA	NA	NA	NA	NA	NA	NA
1999	C21	Working Cocker Spaniel	2	M	CDL	nose_touch	Control	first 5xR	Guided	10	R	10	8	Left	Smell1	Total.duration	0.92	2.12	0.92	1.279	13.08	NA	NA	NA	NA	NA	NA	NA	NA	NA	NA	NA	NA	0.0703364	NA	0.16208	0.0977829	NA	NA	NA	NA	1	NA
[truncated: 7,395 more rows]
