# Supplementary material for: Not just avoidance: dogs show subtle individual differences in reacting to human fear chemosignals
Source: Front Vet Sci. 2025 Sep 15;12:1679991. doi: 10.3389/fvets.2025.1679991 (PMC12477697; doi:10.3389/fvets.2025.1679991)
Supplement: Supplementary file 2 [file Table_2.XLSX]

## Sheet: Metadata
Title
Not just avoidance: Dogs show subtle individual differences in reacting to human fear chemosignals
Authors
Svenja Capitain, Friederike Range, Sarah Marshall-Pescini
Affiliation
Domestication Lab, Konrad Lorenz Institute of Ethology, University of Veterinary Medicine Vienna, 1210 Vienna, Austria
Corresponding author
svenja.capitain@vetmeduni.ac.at
Data description
Absolute mean difference of how much each individual directed a behaviour towards one smell compared to the other smell across all trials (Control group: neutral1 vs neutral2, Experimental group: neutral1 vs fear)
As input for the analysis whether the Experimental group showed more individual variation between smells than the Control group
Column description
AnimalID	Unique ID for each dog participant
Age	The age of the dog in years
Sex	The animal's sex (m = male, f=female)
Group	Whether the dog belonged to the Control group (human neutral smell in both targets) or the Experimental group (one target with human fear smell, one with human neutral smell)
E to L	Absolute difference between the mean time/number an animal directed a behaviour towards Smell1 compared to Smell 2 across all trials

## Sheet: Capitain2025_FVets_ScentPref
AnimalID	Age	Sex	Group	Abs_Mean_Prox.target.GT.Prop_Test	Abs_Mean_Engaging.with.target.PropP_Test	Abs_Mean_Looking.at.target.GT.Prop_Test	Abs_Mean_Sniffing.target.PropP_Guided	Abs_Mean_Looking.at.target.GT.Prop_Guided	Abs_Tot_Choice_Diff	Abs_Mean_Number.of.commands_Diff	Abs_Mean_LatencySmell_Test
C1	1	M	Control	1.068	0.458176	0.102241	0.371664	0.148263	3	1	1.92
C10	4	F	Control	1.352	0.469998	0.454034	0.405887	0.0568905	0	0.2	0.744
C11	2	M	Control	1.03111	0.198515	0.244119	0.201762	0.0400855	2	0.75	5.23
C12	4	F	Control	1.096	0	0.189228	0.171046	0.131448	4	1.04762	11.1638
C13	9	M	Control	2.2479	0.227824	0.348518	0.237974	0.0991741	0	0.2	0.232
C14	2	M	Control	1.008	0.258273	0.443214	0.11405	0.0871116	2	0.25	0.09
C15	12	M	Control	1.024	0.245014	0.37775	0.178042	0.0640001	3	0	0.0266667
C16	4	F	Control	0.824	0.367565	0.15505	0.11576	0.045899	2	0	1.56667
C17	2	M	Control	1.14	0.394734	0.365139	0.411019	0.101282	2	0.166667	3.8
C18	10	F	Control	0.8	0.0529412	0.211721	0.084902	0.0331828	4	1	1.29905
C2	3	F	Control	0.672	0	0.337346	0.453375	0.150938	2	0	0.0833333
C20	11	M	Control	1.74	0.638823	0.492306	0.226353	0.127515	2	0.416667	1.33333
C21	2	M	Control	0.7039	0	0.167303	0.245151	0.0556654	2	0	0.03
C3	3	F	Control	1.0679	0	0.121449	0.254271	0.132203	0	0.4	2.096
C4	6	M	Control	0.885	0.0837862	0.186352	0.127128	0.109238	2	0.4	0.0133333
C5	12	M	Control	1.212	0.0148936	0.196811	0.106285	0.0778168	3	0.333333	2.48
C6	7	F	Control	3.404	0.044186	0.0590154	0.174739	0.132263	2	0	9.52
C7	8	F	Control	1.128	0.0897829	0.121285	0.239743	0.0550269	1	0.7	0.502
C8	3	F	Control	1.604	0.176622	0.277577	0.72638	0.0566827	6	0.25	0.515
C9	12	F	Control	1.524	0.207072	0.338166	0.154061	0.0762648	1	0.75	0.374
T1	7	F	Experimental	0.939875	0	0.394284	0.0438747	0.11899	4	0.833333	2.97333
T10	3	F	Experimental	0.944	0.0772204	0.280805	0.22718	0.0915793	2	0.333333	1.18
T11	3	F	Experimental	1.232	0.126779	0.325839	0.128348	0.0882868	2	0.0833333	0.63
T12	6	F	Experimental	1.92	0.097741	0.405988	0.291144	0.123155	2	0.0833333	1.28667
T13	5	F	Experimental	3.66	0.714153	0.545472	0.261368	0.103599	4	0.666667	2.17524
T14	7	F	Experimental	2.13	0.00714286	0.105496	0.247563	0.101932	0	0.5	5.58
T15	7	M	Experimental	2.556	0.45183	0.448818	0.117972	0.0786884	4	0.0952381	1.44952
T16	8	F	Experimental	0.9	0	0.308699	0.0659759	0.0604522	2	0.166667	2.50333
T17	2	M	Experimental	1.005	0.171114	0.160971	0.153364	0.0733516	2	1.75	7.76
T18	4	F	Experimental	2.27333	0.23509	0.171595	0.107224	0.0589881	1	0	10.2733
T19	7	M	Experimental	1.66	0.385542	0.290242	0.0807007	0.0607743	1	5	1
T2	7	M	Experimental	2.448	0.444196	0.31405	0.450926	0.226115	2	0.333333	1.78
T20	7	M	Experimental	2.8039	Inf	0.20223	0.245388	0.101339	4	0.714286	11.099
T21	6	F	Experimental	1.35111	0	0.16558	0.151323	0.113096	1	0.55	2.936
T22	4	F	Experimental	1.22	0.207439	0.319276	0.272842	0.096255	0	1	2.632
T23	7	F	Experimental	0.311111	0	0.0625583	0.254974	0.0790115	1	0.1	0.966
T24	1	M	Experimental	0.456	0	0.182207	0.0459711	0.110224	2	0.416667	1.04667
T25	3	F	Experimental	1.392	0.180475	0.258835	0.215502	0.100647	2	0.0833333	5.17667
T26	9	F	Experimental	0.916	0	0.116869	0.113472	0.0750402	4	0.333333	12.5429
T27	3	F	Experimental	1.208	0.3207	0.322147	0.16205	0.0962751	2	0.5	2.54667
T28	7	M	Experimental	1.108	0.0676379	0.220253	0.240309	0.0653318	2	0.75	0.606667
T29	4	F	Experimental	1.13143	0.179815	0.104137	0.200237	0.060244	2	0.666667	2.56
T3	8	F	Experimental	1.245	0	0.0415322	0.266284	0.129663	4	26.09	2.25
T30	2	M	Experimental	1.424	0.122267	0.328464	0.285132	0.195001	2	0	0.156667
T31	5	F	Experimental	0.952	0.047619	0.395525	0.197142	0.0898426	4	0.142857	0.287619
T32	11	M	Experimental	1.416	0.540068	0.391884	0.206447	0.0995305	0	0.8	0.384
T33	7	F	Experimental	0.88	0.328831	0.252017	0.357299	0.0886496	1	1.1	9.468
T34	7	F	Experimental	1.328	0.344499	0.237089	0.221402	0.101462	2	0.8	2.89067
T35	2	F	Experimental	1.888	0.333756	0.372866	0.290258	0.122068	4	0	0.891429
T38	9	M	Experimental	0.812	0.184726	0.15899	0.156957	0.0746371	0	2	5.992
T39	7	M	Experimental	1.472	0.364689	0.433567	0.227879	0.105831	0	0.2	0.736
T4	10	F	Experimental	1.156	0.213795	0.253399	0.173677	0.0876811	1	1.15	6.68
T40	4	M	Experimental	0.812	0.1787	0.187163	0.143411	0.104459	2	0.75	2.87333
T41	7	F	Experimental	0.824	0.133438	0.184133	0.144484	0.054976	1	0.85	1.362
T42	8	F	Experimental	1.276	0.0161145	0.254008	0.187175	0.0553882	0	0.6	0.704
T43	5	M	Experimental	0.54	0.0457516	0.0446417	0.137743	0.0765843	0	0.5	4.3
T5	8	F	Experimental	1.91111	0.129915	0.255846	0.257847	0.113973	0	1.33333	6.62667
T6	6	F	Experimental	1.644	0.312762	0.271655	0.160749	0.0721331	2	0.833333	0.326667
T7	6	F	Experimental	1.808	0.448135	0.475932	0.34775	0.149775	6	0	0.465
T8	9	M	Experimental	0.628	0	0.122715	0	0.0512704	3	0.9	9.132
T9	5	M	Experimental	1.68	0.633381	0.56384	0.189344	0.0842771	2	0.833333	0.33
