# Supplementary material for: Not just avoidance: dogs show subtle individual differences in reacting to human fear chemosignals
Source: Front Vet Sci. 2025 Sep 15;12:1679991. doi: 10.3389/fvets.2025.1679991 (PMC12477697; doi:10.3389/fvets.2025.1679991)
Supplement: Supplementary file 3 [file Table_3.XLSX]

## Sheet: Metadata
Title
Not just avoidance: Dogs show subtle individual differences in reacting to human fear chemosignals
Authors
Svenja Capitain, Friederike Range, Sarah Marshall-Pescini
Affiliation
Domestication Lab, Konrad Lorenz Institute of Ethology, University of Veterinary Medicine Vienna, 1210 Vienna, Austria
Corresponding author
svenja.capitain@vetmeduni.ac.at
Data description
Overview of each dogs' demographics, training status, and breed function in relation to what smells they chose across trials and how biased the were towards one smell over the other
Column description
AnimalID	Unique ID for each dog participant
Group	Whether the dog belonged to the Control group (human neutral smell in both targets) or the Experimental group (one target with human fear smell, one with human neutral smell)
Setting	Where they were tested (CDL = Clever Dog Lab, Messerli Institute, Vetmeduni Vienna; MRH = Martin Rütter Hundeschule Floridsdorf, Vienna; H = at home)
Command	Which command they were trained for (nose_touch, paw, or run around the target)
Breed	The dogs' breed, as reported by the owner
Age	The age of the dog in years
Sex	The animals sex (m = male, f=female)
FCI	FCI (international dog federation) breed group
Prey drive	The prey drive associated with that breed group (as suggested by a study-unrelated breed expert) (high = mainly bred for hunting, medium = hunt but not main focus, low = not breed for hunting at all)
Human-orientation	The human orientation associated with that breed group (as suggested by a study-unrelated breed expert) (high = bred for close human reliance, medium = working with humans but not solely, low = bred for independence)
Lifetime-training	Level of training experience (frequency, intensity, breadth of disciplines) a dog has experienced across its life, as reported by the owner (low: infrequent, no to few specific sports, medium: frequent training sessions but low intensity, high: intensive training for many/specific disciplines)
Choice_Smell1	How often they chose Smell 1 (neutral human chemosignals) across the test session
Choice_Smell2	How often they chose Smell 2 (Control: neutral human chemosignals, Experimental: human fear) across the test session
Choice_none	How often they didn't choose across the test session
Total_Trials	How many trials they participated in in total (10 max)
Choice_Left	How many trials they chose the left target
Choice_Right	How many trials they chose the right target
R to V	Proportion of how often they performed the respective behaviour (see column L to Q) across their test session
Difference_Prop_Smells2-1	Difference between how often they chose Smell 2 over Smell 1, as proportion of number of trials
Difference_Prop_SidesR-L_abs	Difference between how often they chose the right over the left target, as proportion of number of trials
AbsDifference_Mean-Number.of.commands	Absolute difference between the mean number of commands an animal needed to approach Smell 2 over Smell 1
Differences_Mean-Latency	Difference between the mean latency an animal needed to approach Smell 2 over Smell 1
AbsDifferences_Mean-Latency	Absolute difference between the mean latency an animal needed to approach Smell 2 over Smell 1

## Sheet: Capitain2025_FVets_Choice
AnimalID	Group	Setting	Command	Breed	Age	Sex	FCI	Prey drive	Human-orientation	Lifetime-Training	Choice_Smell1	Choice_Smell2	Choice_none	Total_Trials	Choice_Left	Choice_Right	Prop_Choice_Smell1	Prop_Choice_Smell2	Prop_Choice_none	Prop_Choice_Right	Prop_Choice_Left	FirstChoice_Smell	FirstChoice_Side	Difference_Prop_Smells2-1	Difference_Prop_SidesR-L_abs	AbsDifference_Mean-Number.of.commands	Differences_Mean-Latency	AbsDifferences_Mean-Latency
C1	Control	CDL	touch	Rhodesian Ridgeback	1	M	Scent Hound	High	Low	low	6	3	1	10	6	3	0.6	0.3	0.1	0.6	0.3	2	L	-0.3	0.3	1.33333	1.92	1.92
C10	Control	DS	touch	Mix (Labrador)	4	F	Retriever	Medium	High	medium	5	5	0	10	0	10	0.5	0.5	0	0	1	1	R	0	1	0.2	0.744	0.744
C11	Control	CDL	touch	Mix (Schäferhund, Malonais)	2	M	Sheepdogs	Medium	High	medium	2	4	3	9	3	3	0.222222	0.444444	0.333333	0.333333	0.333333	2	L	0.222222	0	1.25	5.23	5.23
C12	Control	CDL	around	Mix (Russel Terrier)	4	F	Terrier	High	Low	medium	3	7	0	10	7	3	0.3	0.7	0	0.7	0.3	1	R	0.4	0.4	1.19048	11.1638	11.1638
C13	Control	CDL	touch	Border Collie	9	M	Sheepdogs	Medium	High	medium	5	5	0	10	6	4	0.5	0.5	0	0.6	0.4	2	R	0	0.2	0.2	-0.232	0.232
C14	Control	CDL	pawing	Border Collie	2	M	Sheepdogs	Medium	High	medium	4	6	0	10	10	0	0.4	0.6	0	1	0	1	L	0.2	1	0.25	-0.09	0.09
C15	Control	CDL	touch	Malinois	12	M	Sheepdogs	High	High	medium	6	3	1	10	1	8	0.6	0.3	0.1	0.1	0.8	2	R	-0.3	0.7	0	0.0266667	0.0266667
C16	Control	CDL	pawing	Romagna Waterdog	4	F	Retriever	Medium	High	high	4	6	0	10	5	5	0.4	0.6	0	0.5	0.5	2	R	0.2	0	0	1.56667	1.56667
C17	Control	CDL	around	Terrier Brasiliero	2	M	Terrier	High	Low	low	4	6	0	10	3	7	0.4	0.6	0	0.3	0.7	2	R	0.2	0.4	0.166667	3.8	3.8
C18	Control	CDL	touch	Yorkshire Terrier	10	F	Terrier	High	Low	medium	3	7	0	10	2	8	0.3	0.7	0	0.2	0.8	2	L	0.4	0.6	1	-1.29905	1.29905
C2	Control	DS	around	Hungarian Short-haired Pointer	3	F	Pointing	High	Medium	medium	6	4	0	10	5	5	0.6	0.4	0	0.5	0.5	2	L	-0.2	0	0	-0.0833333	0.0833333
C20	Control	CDL	touch	Border Collie	11	M	Sheepdogs	Medium	High	high	4	6	0	10	5	5	0.4	0.6	0	0.5	0.5	2	R	0.2	0	0.416667	-1.33333	1.33333
C21	Control	CDL	touch	Working Cocker Spaniel	2	M	Retriever	Medium	High	high	6	4	0	10	3	7	0.6	0.4	0	0.3	0.7	2	L	-0.2	0.4	0	-0.03	0.03
C3	Control	CDL	around	Golden Retriever	3	F	Retriever	Medium	High	medium	5	5	0	10	0	10	0.5	0.5	0	0	1	1	R	0	1	0.4	2.096	2.096
C4	Control	CDL	around	Bedlington Terrier	6	M	Terrier	High	Low	medium	3	5	0	8	1	7	0.375	0.625	0	0.125	0.875	1	R	0.25	0.75	0.4	-0.0133333	0.0133333
C5	Control	CDL	around	Border Collie	12	M	Sheepdogs	Medium	High	medium	6	3	1	10	1	8	0.6	0.3	0.1	0.1	0.8	2	R	-0.3	0.7	0.333333	-2.48	2.48
C6	Control	CDL	touch	Beagle	7	F	Scent Hound	High	Low	low	4	2	4	10	5	1	0.4	0.2	0.4	0.5	0.1	1	L	-0.2	0.4	0	-9.52	9.52
C7	Control	CDL	touch	Australian Shepard	8	F	Sheepdogs	Medium	High	high	4	5	1	10	1	8	0.4	0.5	0.1	0.1	0.8	2	R	0.1	0.7	0.7	0.502	0.502
C8	Control	CDL	touch	Australian Kelpie	3	F	Sheepdogs	Medium	High	medium	2	8	0	10	5	5	0.2	0.8	0	0.5	0.5	2	R	0.6	0	0.25	0.515	0.515
C9	Control	DS	touch	Labrador Retriever	12	F	Retriever	Medium	High	high	5	4	1	10	0	9	0.5	0.4	0.1	0	0.9	1	R	-0.1	0.9	0.75	0.374	0.374
T1	Test	CDL	around	Parson Russell Terrier	7	F	Terrier	High	Low	high	2	6	0	8	7	1	0.25	0.75	0	0.875	0.125	1	L	0.5	0.75	0.833333	2.97333	2.97333
T10	Test	CDL	touch	Miniature Poodle	3	F	Companion	Low	High	low	6	4	0	10	8	2	0.6	0.4	0	0.8	0.2	1	L	-0.2	0.6	0.333333	1.18	1.18
T11	Test	CDL	touch	Goldendoodle	3	F	NA	Low	High	medium	6	4	0	10	9	1	0.6	0.4	0	0.9	0.1	1	L	-0.2	0.8	0.0833333	-0.63	0.63
T12	Test	CDL	around	Parson Russell Terrier	6	F	Terrier	High	Low	low	6	4	0	10	3	7	0.6	0.4	0	0.3	0.7	1	L	-0.2	0.4	0.0833333	-1.28667	1.28667
T13	Test	Home	touch	Labrador Retriever	5	F	Retriever	Medium	High	high	7	3	0	10	8	2	0.7	0.3	0	0.8	0.2	1	L	-0.4	0.6	0.666667	2.17524	2.17524
T14	Test	CDL	touch	Rhodesian Ridgeback	7	F	Scent Hound	High	Low	medium	2	2	4	8	1	3	0.25	0.25	0.5	0.125	0.375	1	R	0	0.25	0.5	5.58	5.58
T15	Test	CDL	touch	Mix (Retriever, Australian Shepherd)	7	M	Retriever /Sheepdog	Medium	High	medium	3	7	0	10	4	6	0.3	0.7	0	0.4	0.6	2	R	0.4	0.2	0.0952381	-1.44952	1.44952
T16	Test	CDL	around	Malinois	8	F	Sheepdogs	Medium/High	High	high	6	4	0	10	3	7	0.6	0.4	0	0.3	0.7	2	R	-0.2	0.4	0.166667	2.50333	2.50333
T17	Test	CDL	touch	Poodle	2	M	Companion	Low	High	low	4	2	2	8	3	3	0.5	0.25	0.25	0.375	0.375	1	R	-0.25	0	1.75	-7.76	7.76
T18	Test	CDL	touch	Mix (Golden Retriever)	4	F	Retriever /Sheepdog	Medium	High	high	2	3	1	6	5	0	0.333333	0.5	0.166667	0.833333	0	1	L	0.166667	0.833333	0	10.2733	10.2733
T19	Test	CDL	touch	Picardy Spaniel	7	M	Pointing	High	Medium	medium	0	1	1	2	0	1	0	0.5	0.5	0	0.5	2	R	0.5	0.5	NA	5	5
T2	Test	CDL	touch	Hungarian Short-haired Pointer	7	M	Pointing	High	High	medium	4	6	0	10	7	3	0.4	0.6	0	0.7	0.3	2	L	0.2	0.4	0.333333	1.78	1.78
T20	Test	CDL	touch	Mix (Akita)	7	M	Spitz & primitive types	High	Low	medium	3	7	0	10	3	7	0.3	0.7	0	0.3	0.7	2	R	0.4	0.4	2.14286	11.099	11.099
T21	Test	DS	around	Mix	6	F	NA	NA	NA	medium	5	4	0	9	0	9	0.555556	0.444444	0	0	1	1	R	-0.111111	1	0.55	-2.936	2.936
T22	Test	CDL	touch	Gordon Setter	4	F	Pointing	High	High	low	5	5	0	10	8	2	0.5	0.5	0	0.8	0.2	2	L	0	0.6	1	2.632	2.632
T23	Test	CDL	around	Mix (Bavarian Mountain Hound, Border Collie)	7	F	Sheepdogs	Medium	High	medium	4	5	0	9	4	5	0.444444	0.555556	0	0.444444	0.555556	1	L	0.111111	0.111111	0.7	0.966	0.966
T24	Test	CDL	around	Mix (Vizsla, Owtscharka, Shephard)	1	M	Pointing/Sheepdog	Medium	High/Medium	medium	6	4	0	10	7	3	0.6	0.4	0	0.7	0.3	2	L	-0.2	0.4	0.416667	-1.04667	1.04667
T25	Test	CDL	touch	Australian Shepard	3	F	Sheepdogs	Medium	High	medium	6	4	0	10	5	5	0.6	0.4	0	0.5	0.5	1	R	-0.2	0	0.0833333	-5.17667	5.17667
T26	Test	DS	around	Beagle	9	F	Scent Hound	High	Low	medium	7	3	0	10	4	6	0.7	0.3	0	0.4	0.6	2	R	-0.4	0.2	0.333333	12.5429	12.5429
T27	Test	CDL	touch	Australian Shepard	3	F	Sheepdogs	Medium	High	medium	4	6	0	10	3	7	0.4	0.6	0	0.3	0.7	2	L	0.2	0.4	0.5	2.54667	2.54667
T28	Test	DS	touch	Kooikerhondje	7	M	Retriever	Medium	High	medium	6	4	0	10	5	5	0.6	0.4	0	0.5	0.5	1	L	-0.2	0	0.75	-0.606667	0.606667
T29	Test	DS	touch	Mix (Shepard)	4	F	Sheepdogs	Medium	High	medium	1	3	3	7	2	2	0.142857	0.428571	0.428571	0.285714	0.285714	2	R	0.285714	0	0.666667	2.56	2.56
T3	Test	CDL	touch	Schnauzer	8	F	Schnauzer	Medium	Medium	medium	4	0	4	8	2	2	0.5	0	0.5	0.25	0.25	1	L	-0.5	0	NA	-26	26
T30	Test	CDL	touch	Border Collie	2	M	Sheepdogs	Medium	High	medium	4	6	0	10	9	1	0.4	0.6	0	0.9	0.1	2	L	0.2	0.8	0	0.156667	0.156667
T31	Test	CDL	touch	Shetland Sheepdog	5	F	Sheepdogs	Medium	High	medium	3	7	0	10	4	6	0.3	0.7	0	0.4	0.6	2	L	0.4	0.2	0.142857	-0.287619	0.287619
T32	Test	CDL	touch	Terrier Brasiliero	11	M	Terrier	High	Low	medium	5	5	0	10	4	6	0.5	0.5	0	0.4	0.6	1	R	0	0.2	0.8	-0.384	0.384
T33	Test	CDL	pawing	Beagle	7	F	Scent Hound	High	Low	low	4	5	1	10	8	1	0.4	0.5	0.1	0.8	0.1	1	L	0.1	0.7	2.7	9.468	9.468
T34	Test	CDL	touch	Whippet	7	F	Sight Hound	High	Low	high	5	3	2	10	7	1	0.5	0.3	0.2	0.7	0.1	1	L	-0.2	0.6	0.8	-2.89067	2.89067
T35	Test	CDL	pawing	Portuguese Water Dog	2	F	Retriever	Medium	High	low	3	7	0	10	8	2	0.3	0.7	0	0.8	0.2	2	L	0.4	0.6	0	-0.891429	0.891429
T38	Test	CDL	pawing	Terrier Brasiliero	9	M	Terrier	High	Low	medium	5	5	0	10	10	0	0.5	0.5	0	1	0	1	L	0	1	2.2	-5.992	5.992
T39	Test	CDL	touch	Parson Russel Terrier	7	M	Terrier	High	Low	high	5	5	0	10	10	0	0.5	0.5	0	1	0	2	L	0	1	0.2	-0.736	0.736
T4	Test	CDL	touch	Schnauzer	10	F	Schnauzer	High	Medium	medium	4	5	1	10	7	2	0.4	0.5	0.1	0.7	0.2	2	L	0.1	0.5	1.4	6.68	6.68
T40	Test	CDL	pawing	Border Collie	4	M	Sheepdogs	Medium	High	low	6	4	0	10	1	9	0.6	0.4	0	0.1	0.9	1	R	-0.2	0.8	0.75	-2.87333	2.87333
T41	Test	CDL	touch	Golden Retriever	6	F	Retriever	Medium	High	high	4	5	1	10	0	9	0.4	0.5	0.1	0	0.9	2	R	0.1	0.9	0.85	1.362	1.362
T42	Test	CDL	touch	Collie Rough	8	F	Sheepdogs	Medium	High	high	5	5	0	10	0	10	0.5	0.5	0	0	1	2	R	0	1	0.8	-0.704	0.704
T43	Test	CDL	touch	Mix (German Pointer)	5	M	NA	High	High	low	2	2	6	10	2	2	0.2	0.2	0.6	0.2	0.2	2	L	0	0	2.5	12.78	12.78
T5	Test	CDL	touch	Mix (Terrier)	8	F	NA	High	Low	medium	3	3	3	9	6	0	0.333333	0.333333	0.333333	0.666667	0	2	L	0	0.666667	1.66667	6.62667	6.62667
T6	Test	CDL	around	Jack Russell Terrier	6	F	Terrier	High	Low	medium	6	4	0	10	7	3	0.6	0.4	0	0.7	0.3	2	L	-0.2	0.4	0.833333	0.326667	0.326667
T7	Test	CDL	touch	Border Collie	6	F	Sheepdogs	Medium	High	low	2	8	0	10	3	7	0.2	0.8	0	0.3	0.7	2	L	0.6	0.4	0	0.465	0.465
T8	Test	CDL	around	Parson Russel Terrier	9	M	Terrier	High	Low	high	5	2	3	10	3	4	0.5	0.2	0.3	0.3	0.4	2	L	-0.3	0.1	1.7	-9.132	9.132
T9	Test	CDL	touch	Labrador Retriever	5	M	Retriever	Medium	High	high	4	6	0	10	7	3	0.4	0.6	0	0.7	0.3	2	R	0.2	0.4	0	0.33	0.33
